# Supplementary material for: Integrated Analysis of Transcriptomic and Metabolomic Data Reveals the Mechanism by Which LED Light Irradiation Extends the Postharvest Quality of Pak-choi (Brassica campestris L. ssp. chinensis (L.) Makino var. communis Tsen et Lee)
Source: Biomolecules. 2020 Feb 7;10(2):252. doi: 10.3390/biom10020252 (PMC7072264; doi:10.3390/biom10020252)
Supplement: Supplementary file 1 [file biomolecules-10-00252-s001.zip › Supplementary files/Supplementary Table S2. The differentially expressed genes identified in initial (T01, T02, T03), dark-stored control 5d (T04, T05, T06), LED treatment 5d (T07, T08, T09) (FC ≥ 2; FDR ≤ 0.01).xls]

#ID	T01	T02	T03	T04	T05	T06	T7	T8	T9	T01_T02_T03_vs_T04_T05_T06_DESeq_FDR	T01_T02_T03_vs_T04_T05_T06_DESeq_log2FC	T01_T02_T03_vs_T04_T05_T06_DESeq_(FDR_0.01_FC_2)_regulated	T01_T02_T03_vs_T7_T8_T9_DESeq_FDR	T01_T02_T03_vs_T7_T8_T9_DESeq_log2FC	T01_T02_T03_vs_T7_T8_T9_DESeq_(FDR_0.01_FC_2)_regulated	T04_T05_T06_vs_T7_T8_T9_DESeq_FDR	T04_T05_T06_vs_T7_T8_T9_DESeq_log2FC	T04_T05_T06_vs_T7_T8_T9_DESeq_(FDR_0.01_FC_2)_regulated	COG_class	COG_class_annotation	GO_annotation	KEGG_annotation	KEGG_pathway_annotation	KOG_class	KOG_class_annotation	Pfam_annotation	eggNOG_class	eggNOG_class_annotation	GO_second_level_annotation
Brassica_rapa_newGene_1025	0.110665	0	0.147864	64.159256	50.351341	42.461117	49.714878	29.536346	63.422443	1.5881987246529e-64	9.26449720787358	up	2.42341785556892e-21	9.00521038118307	up	0.701723069837291	-0.255078823871279	normal	--	--	Cellular Component: extracellular region (GO:0005576);; Cellular Component: plasma membrane (GO:0005886);; Molecular Function: L-glutamine transmembrane transporter activity (GO:0015186);; Cellular Component: integral component of membrane (GO:0016021);; Biological Process: amino acid transmembrane export (GO:0044746);; Biological Process: seed development (GO:0048316);;	--	--	--	--	EamA-like transporter family	--	--	cellular component: extracellular region (GO:0005576);; cellular component: cell (GO:0005623);; cellular component: membrane (GO:0016020);; cellular component: cell part (GO:0044464);; molecular function: transporter activity (GO:0005215);; biological process: cellular process (GO:0009987);; biological process: single-organism process (GO:0044699);; biological process: localization (GO:0051179);;…
Brassica_rapa_newGene_1038	0.794516	0.549259	0.7867	2.981101	6.551007	6.978395	2.750696	2.781357	2.803895	6.788763937845e-06	2.85634487730025	up	0.000698881366710561	1.82366632326769	up	0.0872130673077951	-1.02464777316281	normal	--	--	Cellular Component: nucleus (GO:0005634);; Cellular Component: endoplasmic reticulum membrane (GO:0005789);; Cellular Component: integral component of membrane (GO:0016021);; Cellular Component: endoplasmic reticulum tubular network (GO:0071782);; Biological Process: endoplasmic reticulum tubular network organization (GO:0071786);;	--	--	--	--	--	--	--	cellular component: cell (GO:0005623);; cellular component: organelle (GO:0043226);; cellular component: cell part (GO:0044464);; cellular component: membrane (GO:0016020);; cellular component: organelle part (GO:0044422);; cellular component: membrane part (GO:0044425);; biological process: cellular process (GO:0009987);; biological process: cellular component organization or biogenesis (GO:0071…
Brassica_rapa_newGene_1057	8.757155	6.261974	7.591869	1.856957	3.60735	2.003646	3.877755	3.389235	5.175219	0.000101721254181745	-1.42604729061608	down	0.0172339296447705	-0.799862313466203	normal	0.358296717004356	0.635060634564025	normal	[K]	Transcription	Molecular Function: protein serine/threonine kinase activity (GO:0004674);; Molecular Function: ATP binding (GO:0005524);; Cellular Component: plasma membrane (GO:0005886);; Biological Process: protein phosphorylation (GO:0006468);; Biological Process: transmembrane receptor protein tyrosine kinase signaling pathway (GO:0007169);; Cellular Component: integral component of membrane (GO:0016021);;	--	--	--	--	Protein tyrosine kinase;; Protein kinase domain;; Leucine rich repeat;; Leucine Rich repeats (2 copies);; Leucine rich repeat N-terminal domain;; Leucine Rich Repeat	S	Function unknown	molecular function: catalytic activity (GO:0003824);; biological process: metabolic process (GO:0008152);; biological process: cellular process (GO:0009987);; molecular function: binding (GO:0005488);; cellular component: cell (GO:0005623);; cellular component: membrane (GO:0016020);; cellular component: cell part (GO:0044464);; biological process: signaling (GO:0023052);; biological process: sin…
Brassica_rapa_newGene_1059	15.501258	18.111801	19.71213	4.107327	10.106842	7.979986	4.141168	6.890037	7.228261	0.00191242539945311	-1.07396316309806	down	5.14490133569614e-07	-1.58972285607192	down	0.501067849568957	-0.505219531803518	normal	--	--	Molecular Function: DNA binding (GO:0003677);; Cellular Component: plasma membrane (GO:0005886);; Cellular Component: chloroplast (GO:0009507);;	--	--	--	--	Remorin, C-terminal region	S	Function unknown	molecular function: binding (GO:0005488);; cellular component: cell (GO:0005623);; cellular component: membrane (GO:0016020);; cellular component: cell part (GO:0044464);; cellular component: organelle (GO:0043226)
Brassica_rapa_newGene_1062	227.241776	196.263611	208.443481	507.361511	364.165863	377.095123	341.645172	358.566406	368.203003	0.00162192174697468	1.13482443096151	up	0.0201429410949382	0.780679552761755	normal	0.43684465546459	-0.343785241787909	normal	[G]	Carbohydrate transport and metabolism	Cellular Component: vacuole (GO:0005773);; Cellular Component: integral component of plasma membrane (GO:0005887);; Biological Process: water transport (GO:0006833);; Biological Process: response to water deprivation (GO:0009414);; Cellular Component: plasmodesma (GO:0009506);; Cellular Component: chloroplast (GO:0009507);; Biological Process: response to salt stress (GO:0009651);; Biological Pro…	K09872|0|bna:106452190|K09872 aquaporin PIP | (RefSeq) aquaporin PIP1-2-like	--	[G]	Carbohydrate transport and metabolism	Major intrinsic protein	G	Carbohydrate transport and metabolism	cellular component: cell (GO:0005623);; cellular component: organelle (GO:0043226);; cellular component: cell part (GO:0044464);; cellular component: membrane (GO:0016020);; cellular component: membrane part (GO:0044425);; biological process: single-organism process (GO:0044699);; biological process: localization (GO:0051179);; biological process: response to stimulus (GO:0050896);; cellular comp…
Brassica_rapa_newGene_1090	36.322704	20.771961	35.9478	10.577634	37.911106	30.417585	10.551729	14.245704	9.625631	0.934544329720541	-0.088854614272227	normal	0.00206553225716282	-1.41875979847205	down	0.19195951954499	-1.32077887469524	normal	--	--	Cellular Component: integral component of membrane (GO:0016021);;	--	--	--	--	--	--	--	cellular component: membrane (GO:0016020);; cellular component: membrane part (GO:0044425)
Brassica_rapa_newGene_1091	17.651115	21.67054	11.440652	163.061249	188.709473	167.232727	93.164024	109.310181	117.742706	4.58808312978712e-31	3.51440380165537	up	2.66697876043543e-27	2.68612453781457	up	0.00484027379648955	-0.816537471446995	normal	--	--	Molecular Function: transcription factor activity, sequence-specific DNA binding (GO:0003700);; Cellular Component: nucleus (GO:0005634);; Biological Process: response to heat (GO:0009408);; Molecular Function: sequence-specific DNA binding (GO:0043565);; Biological Process: negative regulation of transcription, DNA-templated (GO:0045892);;	K09419|3.55501e-139|brp:103862791|K09419 heat shock transcription factor, other eukaryote | (RefSeq) heat stress transcription factor B-1	--	[K]	Transcription	HSF-type DNA-binding	K	Transcription	molecular function: nucleic acid binding transcription factor activity (GO:0001071);; biological process: biological regulation (GO:0065007);; cellular component: cell (GO:0005623);; cellular component: organelle (GO:0043226);; cellular component: cell part (GO:0044464);; biological process: response to stimulus (GO:0050896);; molecular function: binding (GO:0005488)
Brassica_rapa_newGene_1092	0.437996	1.119333	0.596625	2.046248	1.488219	1.059706	2.493179	1.868441	1.925516	0.0559425379404949	1.23854478341514	normal	0.00829639525479972	1.54516050618143	up	0.752196892389725	0.318978611982157	normal	--	--	Cellular Component: mitochondrion (GO:0005739);;	--	--	[R]	General function prediction only	PPR repeat family;; PPR repeat;; PPR repeat;; Pentatricopeptide repeat domain;; Pentacotripeptide-repeat region of PRORP	S	Function unknown	cellular component: cell (GO:0005623);; cellular component: organelle (GO:0043226);; cellular component: cell part (GO:0044464)
Brassica_rapa_newGene_1095	10.801648	9.787899	10.690424	22.936343	20.151415	19.003585	20.040565	17.521061	21.95781	8.68473576660914e-05	1.12744445071938	up	0.000351597688431759	0.951340906181961	normal	0.709447125111918	-0.166856779583474	normal	[L]	Replication, recombination and repair	Molecular Function: RNA binding (GO:0003723);; Molecular Function: ATP binding (GO:0005524);; Cellular Component: nucleus (GO:0005634);; Molecular Function: ATP-dependent helicase activity (GO:0008026);;	K12835|0|brp:103866389|K12835 ATP-dependent RNA helicase DDX42 [EC:3.6.4.13] | (RefSeq) DEAD-box ATP-dependent RNA helicase 24	Spliceosome (ko03040)	[A]	RNA processing and modification	DEAD/DEAH box helicase;; Helicase conserved C-terminal domain	L	Replication, recombination and repair	molecular function: binding (GO:0005488);; cellular component: cell (GO:0005623);; cellular component: organelle (GO:0043226);; cellular component: cell part (GO:0044464);; molecular function: catalytic activity (GO:0003824);; biological process: metabolic process (GO:0008152);; biological process: cellular process (GO:0009987);; biological process: single-organism process (GO:0044699)
Brassica_rapa_newGene_1097	3.084024	3.169606	2.784367	5.223569	6.574652	7.970285	3.812116	3.840577	3.984459	0.0087502341644432	1.27939922658401	up	0.554834917845043	0.390999161919602	normal	0.134978724972928	-0.879217194407673	normal	[L]	Replication, recombination and repair	Molecular Function: RNA binding (GO:0003723);; Molecular Function: ATP binding (GO:0005524);; Cellular Component: nucleus (GO:0005634);; Molecular Function: ATP-dependent helicase activity (GO:0008026);;	K12835|0|brp:103866389|K12835 ATP-dependent RNA helicase DDX42 [EC:3.6.4.13] | (RefSeq) DEAD-box ATP-dependent RNA helicase 24	Spliceosome (ko03040)	[A]	RNA processing and modification	DEAD/DEAH box helicase;; Helicase conserved C-terminal domain	L	Replication, recombination and repair	molecular function: binding (GO:0005488);; cellular component: cell (GO:0005623);; cellular component: organelle (GO:0043226);; cellular component: cell part (GO:0044464);; molecular function: catalytic activity (GO:0003824);; biological process: metabolic process (GO:0008152);; biological process: cellular process (GO:0009987);; biological process: single-organism process (GO:0044699)
Brassica_rapa_newGene_1104	1.667246	2.408211	0.977318	0	0	0	0.050531	0.115234	0.049019	7.56892686224108e-11	-Inf	down	8.60865326631186e-07	-4.49277221949449	down	--	--	--	--	--	--	--	--	--	--	--	--	--	--
Brassica_rapa_newGene_1105	0.835718	0.439122	0.995042	0	0.045035	0	0	0.050605	0	1.67948552837511e-08	-5.3012211081026	down	1.33828200423642e-08	-5.2905146962767	down	--	--	--	--	--	--	--	--	[R]	General function prediction only	Domain of unknown function (DUF4283)	S	Function unknown	--
Brassica_rapa_newGene_1119	291.116364	286.399628	264.652802	1709.053467	1198.721802	1439.805176	940.88562	1196.46106	945.797852	2.06319338784452e-07	2.52246630020752	up	3.30968628116823e-06	1.89537823924736	up	0.213140728079443	-0.615558637587845	normal	[G]	Carbohydrate transport and metabolism	Cellular Component: vacuole (GO:0005773);; Cellular Component: integral component of plasma membrane (GO:0005887);; Biological Process: water transport (GO:0006833);; Biological Process: response to water deprivation (GO:0009414);; Cellular Component: plasmodesma (GO:0009506);; Cellular Component: chloroplast (GO:0009507);; Biological Process: response to salt stress (GO:0009651);; Biological Pro…	K09872|0|bna:106450934|K09872 aquaporin PIP | (RefSeq) aquaporin PIP1-2-like	--	[G]	Carbohydrate transport and metabolism	Major intrinsic protein	G	Carbohydrate transport and metabolism	cellular component: cell (GO:0005623);; cellular component: organelle (GO:0043226);; cellular component: cell part (GO:0044464);; cellular component: membrane (GO:0016020);; cellular component: membrane part (GO:0044425);; biological process: single-organism process (GO:0044699);; biological process: localization (GO:0051179);; biological process: response to stimulus (GO:0050896);; cellular comp…
Brassica_rapa_newGene_1138	8.612657	17.310591	13.50354	51.165879	52.926971	51.405357	45.372173	38.12551	45.076854	2.90533258391314e-15	2.17389016291339	up	2.76003684661279e-12	1.74286162071552	up	0.210531911561868	-0.420023790068826	normal	--	--	Cellular Component: chloroplast (GO:0009507);; Biological Process: photomorphogenesis (GO:0009640);; Biological Process: response to absence of light (GO:0009646);; Biological Process: regulation of seed germination (GO:0010029);; Biological Process: response to red light (GO:0010114);; Biological Process: response to far red light (GO:0010218);; Cellular Component: nuclear body (GO:0016604);; Bi…	--	--	[U]	Intracellular trafficking, secretion, and vesicular transport	--	U	Intracellular trafficking, secretion, and vesicular transport	cellular component: cell (GO:0005623);; cellular component: organelle (GO:0043226);; cellular component: cell part (GO:0044464);; biological process: multicellular organismal process (GO:0032501);; biological process: developmental process (GO:0032502);; biological process: single-organism process (GO:0044699);; biological process: response to stimulus (GO:0050896);; biological process: biologica…
Brassica_rapa_newGene_1141	15.11586	6.949547	9.478427	182.803658	180.644608	119.951088	88.095276	75.377678	90.898548	3.56825877675605e-24	4.05602975594478	up	6.65280438546361e-34	3.02259898937359	up	0.000486131628810427	-1.02505452211007	down	[G]	Carbohydrate transport and metabolism	Molecular Function: mRNA binding (GO:0003729);; Cellular Component: vacuole (GO:0005773);; Cellular Component: integral component of plasma membrane (GO:0005887);; Biological Process: water transport (GO:0006833);; Biological Process: response to water deprivation (GO:0009414);; Cellular Component: plasmodesma (GO:0009506);; Cellular Component: chloroplast (GO:0009507);; Biological Process: respo…	K09872|1.23168e-178|brp:103867220|K09872 aquaporin PIP | (RefSeq) aquaporin PIP2-2	--	[G]	Carbohydrate transport and metabolism	Major intrinsic protein	G	Carbohydrate transport and metabolism	molecular function: binding (GO:0005488);; cellular component: cell (GO:0005623);; cellular component: organelle (GO:0043226);; cellular component: cell part (GO:0044464);; cellular component: membrane (GO:0016020);; cellular component: membrane part (GO:0044425);; biological process: single-organism process (GO:0044699);; biological process: localization (GO:0051179);; biological process: respon…
Brassica_rapa_newGene_1142	29.458237	23.662567	22.69022	345.552734	259.664673	225.820053	157.130783	150.766037	179.617615	2.74151532443234e-19	3.60588888462179	up	8.14738865157124e-27	2.7079465764029	up	0.00466752989101794	-0.887780698003513	normal	[G]	Carbohydrate transport and metabolism	Molecular Function: mRNA binding (GO:0003729);; Cellular Component: vacuole (GO:0005773);; Cellular Component: integral component of plasma membrane (GO:0005887);; Biological Process: water transport (GO:0006833);; Biological Process: response to water deprivation (GO:0009414);; Cellular Component: plasmodesma (GO:0009506);; Cellular Component: chloroplast (GO:0009507);; Biological Process: respo…	K09872|0|bna:106396462|K09872 aquaporin PIP | (RefSeq) aquaporin PIP2-2-like	--	[G]	Carbohydrate transport and metabolism	Major intrinsic protein	G	Carbohydrate transport and metabolism	molecular function: binding (GO:0005488);; cellular component: cell (GO:0005623);; cellular component: organelle (GO:0043226);; cellular component: cell part (GO:0044464);; cellular component: membrane (GO:0016020);; cellular component: membrane part (GO:0044425);; biological process: single-organism process (GO:0044699);; biological process: localization (GO:0051179);; biological process: respon…
Brassica_rapa_newGene_1153	7.418717	8.74373	3.427557	2.602875	0.50687	1.429836	2.350834	2.202234	0.42857	0.00475796012732818	-1.94966095251872	down	0.0079691936454135	-1.94001744388312	down	0.987314062608247	0.0221472629816796	normal	[M]	Cell wall/membrane/envelope biogenesis	Molecular Function: protein serine/threonine kinase activity (GO:0004674);; Molecular Function: protein binding (GO:0005515);; Molecular Function: ATP binding (GO:0005524);; Cellular Component: nucleus (GO:0005634);; Cellular Component: cytosol (GO:0005829);; Cellular Component: plasma membrane (GO:0005886);; Biological Process: protein phosphorylation (GO:0006468);; Biological Process: auxin-act…	--	--	[R]	General function prediction only	Protein kinase domain;; Protein tyrosine kinase	T	Signal transduction mechanisms	molecular function: catalytic activity (GO:0003824);; biological process: metabolic process (GO:0008152);; biological process: cellular process (GO:0009987);; molecular function: binding (GO:0005488);; cellular component: cell (GO:0005623);; cellular component: organelle (GO:0043226);; cellular component: cell part (GO:0044464);; cellular component: membrane (GO:0016020);; biological process: sig…
Brassica_rapa_newGene_1191	1.739508	1.501059	1.726031	0.203064	0.100652	0.198384	0.618436	0.517095	0.666863	1.98168645411845e-06	-3.1044372403565	down	0.014314158890209	-1.43171035067192	normal	0.0555747642529926	1.68079008456198	normal	--	--	Molecular Function: protein binding (GO:0005515);; Cellular Component: nucleus (GO:0005634);; Cellular Component: plasma membrane (GO:0005886);; Biological Process: response to cold (GO:0009409);; Cellular Component: chloroplast thylakoid membrane (GO:0009535);; Cellular Component: chloroplast stroma (GO:0009570);; Biological Process: plant-type hypersensitive response (GO:0009626);; Biological P…	--	--	[T]	Signal transduction mechanisms	NB-ARC domain;; Leucine rich repeat;; Leucine Rich repeats (2 copies)	S	Function unknown	molecular function: binding (GO:0005488);; cellular component: cell (GO:0005623);; cellular component: organelle (GO:0043226);; cellular component: cell part (GO:0044464);; cellular component: membrane (GO:0016020);; biological process: response to stimulus (GO:0050896);; cellular component: organelle part (GO:0044422);; biological process: immune system process (GO:0002376);; biological process:…
Brassica_rapa_newGene_1213	293.915771	266.648438	174.72699	27.544056	14.291585	37.155308	41.121208	46.265556	45.904816	1.0938697798584e-11	-3.06439427387617	down	5.53088026602801e-09	-2.43913264929662	down	0.127169889517931	0.634501967656923	normal	[T]	Signal transduction mechanisms	Molecular Function: protein serine/threonine phosphatase activity (GO:0004722);; Cellular Component: nucleus (GO:0005634);; Biological Process: protein dephosphorylation (GO:0006470);; Cellular Component: plastid (GO:0009536);; Biological Process: response to wounding (GO:0009611);; Biological Process: abscisic acid-activated signaling pathway (GO:0009738);; Molecular Function: metal ion binding …	--	--	[T]	Signal transduction mechanisms	Protein phosphatase 2C	T	Signal transduction mechanisms	molecular function: catalytic activity (GO:0003824);; biological process: metabolic process (GO:0008152);; biological process: cellular process (GO:0009987);; cellular component: cell (GO:0005623);; cellular component: organelle (GO:0043226);; cellular component: cell part (GO:0044464);; biological process: response to stimulus (GO:0050896);; biological process: signaling (GO:0023052);; biologica…
Brassica_rapa_newGene_122	0.793366	1.301121	0.79866	3.423436	4.774207	7.459712	0.96618	1.586848	1.086289	6.82368891093968e-05	2.4597910920312	up	0.850900647793696	0.192293991199856	normal	0.000816293411813996	-2.25481170761034	down	--	--	--	--	--	--	--	--	--	--	--
Brassica_rapa_newGene_1234	12.032901	15.521214	15.279748	4.221857	5.390733	5.808901	6.381576	4.874785	5.027324	6.80418774183061e-06	-1.31507829909535	down	1.39627448020661e-07	-1.3665328515404	down	0.948443821330533	-0.0430463049046867	normal	[K]	Transcription	Molecular Function: protein serine/threonine kinase activity (GO:0004674);; Molecular Function: ATP binding (GO:0005524);; Biological Process: protein phosphorylation (GO:0006468);; Cellular Component: integral component of membrane (GO:0016021);;	--	--	--	--	Protein kinase domain;; Protein tyrosine kinase;; Leucine Rich repeats (2 copies);; Leucine rich repeat;; Leucine rich repeat N-terminal domain;; Leucine Rich Repeat	S	Function unknown	molecular function: catalytic activity (GO:0003824);; biological process: metabolic process (GO:0008152);; biological process: cellular process (GO:0009987);; molecular function: binding (GO:0005488);; cellular component: membrane (GO:0016020);; cellular component: membrane part (GO:0044425)
Brassica_rapa_newGene_124	139.1101	273.564209	164.538925	843.467255	697.57719	587.305695	493.841347	484.344259	569.139278	4.60917835549389e-07	2.05694255881146	up	3.91291721599535e-05	1.44582705980283	up	0.152444391268832	-0.598814129422526	normal	[G]	Carbohydrate transport and metabolism	Molecular Function: mRNA binding (GO:0003729);; Cellular Component: vacuole (GO:0005773);; Cellular Component: integral component of plasma membrane (GO:0005887);; Biological Process: water transport (GO:0006833);; Biological Process: response to water deprivation (GO:0009414);; Cellular Component: plasmodesma (GO:0009506);; Cellular Component: chloroplast (GO:0009507);; Biological Process: respo…	K09872|6.54022e-173|brp:103857660|K09872 aquaporin PIP | (RefSeq) aquaporin PIP2-2-like	--	[G]	Carbohydrate transport and metabolism	Major intrinsic protein;; Major intrinsic protein	G	Carbohydrate transport and metabolism	molecular function: binding (GO:0005488);; cellular component: cell (GO:0005623);; cellular component: organelle (GO:0043226);; cellular component: cell part (GO:0044464);; cellular component: membrane (GO:0016020);; cellular component: membrane part (GO:0044425);; biological process: single-organism process (GO:0044699);; biological process: localization (GO:0051179);; biological process: respon…
Brassica_rapa_newGene_1264	2.220309	1.879889	2.446751	0	0.725477	0.158266	0.486302	0.604167	0.570984	0.000855401702045801	-2.57539862694221	down	0.01378782080395	-1.84154136319843	normal	--	--	--	--	--	--	--	--	--	--	--	--	--	--
Brassica_rapa_newGene_1273	3.670179	4.280098	2.674669	12.744602	15.365372	14.300239	7.768246	9.767293	8.090298	9.70629238896501e-11	2.1983377789528	up	0.000568933276930744	1.3172810034262	up	0.0144776471305967	-0.869212228659725	normal	--	--	Cellular Component: nucleus (GO:0005634);; Molecular Function: lyase activity (GO:0016829);;	--	--	--	--	FBD;; F-box domain;; Leucine Rich Repeat	S	Function unknown	cellular component: cell (GO:0005623);; cellular component: organelle (GO:0043226);; cellular component: cell part (GO:0044464);; molecular function: catalytic activity (GO:0003824);; biological process: metabolic process (GO:0008152)
Brassica_rapa_newGene_1274	7.428432	6.959036	5.862311	12.028876	16.962141	13.660758	11.764459	12.837626	10.503475	0.00577722518943983	1.22984911516844	up	0.0981090588073493	0.817302725806898	normal	0.509868743680432	-0.402009305981038	normal	--	--	Cellular Component: nucleus (GO:0005634);;	--	--	[BD]	Chromatin structure and dynamics;; Cell cycle control, cell division, chromosome partitioning	SHNi-TPR	S	Function unknown	cellular component: cell (GO:0005623);; cellular component: organelle (GO:0043226);; cellular component: cell part (GO:0044464)
Brassica_rapa_newGene_1283	1.993766	0.822082	2.605503	0.774234	0.312423	0.119675	2.456542	3.340342	2.348681	--	--	--	0.386118685327952	0.61612342419425	normal	0.00084854795716748	2.56833507732432	up	--	--	Molecular Function: DNA binding (GO:0003677);; Molecular Function: transcription factor activity, sequence-specific DNA binding (GO:0003700);; Cellular Component: nucleus (GO:0005634);; Biological Process: regulation of transcription, DNA-templated (GO:0006355);; Molecular Function: protein dimerization activity (GO:0046983);;	--	--	--	--	Helix-loop-helix DNA-binding domain	K	Transcription	molecular function: binding (GO:0005488);; molecular function: nucleic acid binding transcription factor activity (GO:0001071);; biological process: biological regulation (GO:0065007);; cellular component: cell (GO:0005623);; cellular component: organelle (GO:0043226);; cellular component: cell part (GO:0044464)
Brassica_rapa_newGene_130	0.498039	0.820125	0.480137	2.902294	2.279314	1.389282	3.560336	2.552334	1.992778	0.00414291976176782	2.01332920245704	up	0.00117884790667594	2.18832555366274	up	0.891411756123983	0.186585556890841	normal	--	--	Cellular Component: plasma membrane (GO:0005886);; Biological Process: signal transduction (GO:0007165);; Biological Process: induced systemic resistance (GO:0009682);; Cellular Component: integral component of membrane (GO:0016021);; Biological Process: positive regulation of defense response to bacterium (GO:1900426);; Biological Process: positive regulation of defense response to oomycetes (GO…	--	--	[R]	General function prediction only	Leucine rich repeat;; Leucine Rich repeats (2 copies);; Leucine Rich Repeat;; Leucine Rich repeat	S	Function unknown	cellular component: cell (GO:0005623);; cellular component: membrane (GO:0016020);; cellular component: cell part (GO:0044464);; biological process: cellular process (GO:0009987);; biological process: response to stimulus (GO:0050896);; biological process: biological regulation (GO:0065007);; biological process: immune system process (GO:0002376);; biological process: multi-organism process (GO:0…
Brassica_rapa_newGene_131	9.143783	9.653739	8.140235	2.778887	3.050363	3.307507	4.652147	4.481028	4.680892	0.000437013669880906	-1.39999716183643	down	0.012963331756688	-0.936894505131427	normal	0.520034813100396	0.472694623074874	normal	[R]	General function prediction only	Molecular Function: GTP binding (GO:0005525);; Cellular Component: cytosol (GO:0005829);; Cellular Component: plasma membrane (GO:0005886);; Biological Process: small GTPase mediated signal transduction (GO:0007264);; Cellular Component: plasmodesma (GO:0009506);; Biological Process: protein transport (GO:0015031);; Cellular Component: early endosome membrane (GO:0031901);; Cellular Component: tr…	K07904|1.06291e-151|brp:103856824|K07904 Ras-related protein Rab-11A | (RefSeq) ras-related protein RABA1d	Endocytosis (ko04144)	[U]	Intracellular trafficking, secretion, and vesicular transport	Ras family;; Ras of Complex, Roc, domain of DAPkinase;; ADP-ribosylation factor family;; 50S ribosome-binding GTPase;; Gtr1/RagA G protein conserved region	S	Function unknown	molecular function: binding (GO:0005488);; cellular component: cell (GO:0005623);; cellular component: cell part (GO:0044464);; cellular component: membrane (GO:0016020);; biological process: cellular process (GO:0009987);; biological process: signaling (GO:0023052);; biological process: single-organism process (GO:0044699);; biological process: response to stimulus (GO:0050896);; biological proc…
Brassica_rapa_newGene_1329	0.340398	0.310639	0.604149	1.074159	1.536018	1.874164	1.08956	1.296198	1.01677	0.00357652511210461	1.97914127151882	up	0.0459984885502347	1.44830967253962	normal	0.613752705398387	-0.521983459625142	normal	--	--	Molecular Function: NADH dehydrogenase activity (GO:0003954);; Molecular Function: diacylglycerol O-acyltransferase activity (GO:0004144);; Cellular Component: cytosol (GO:0005829);; Biological Process: aerobic respiration (GO:0009060);; Molecular Function: FMN binding (GO:0010181);; Biological Process: triglyceride biosynthetic process (GO:0019432);; Molecular Function: NAD binding (GO:0051287);…	--	--	--	--	--	L	Replication, recombination and repair	molecular function: catalytic activity (GO:0003824);; biological process: metabolic process (GO:0008152);; biological process: single-organism process (GO:0044699);; cellular component: cell (GO:0005623);; cellular component: cell part (GO:0044464);; biological process: cellular process (GO:0009987);; molecular function: binding (GO:0005488)
Brassica_rapa_newGene_135	61.997635	91.55397	60.497047	25.145569	12.438751	10.122281	25.064552	29.775867	25.424301	7.60645815817388e-08	-2.00412063150224	down	6.43288015460523e-06	-1.38581344057828	down	0.235822812381427	0.63230947201272	normal	[G]	Carbohydrate transport and metabolism	Cellular Component: vacuole (GO:0005773);; Cellular Component: integral component of plasma membrane (GO:0005887);; Biological Process: water transport (GO:0006833);; Cellular Component: plasmodesma (GO:0009506);; Biological Process: response to nematode (GO:0009624);; Biological Process: cellular water homeostasis (GO:0009992);; Molecular Function: water channel activity (GO:0015250);; Molecular…	K09872|0|brp:103857836|K09872 aquaporin PIP | (RefSeq) probable aquaporin PIP2-6	--	[G]	Carbohydrate transport and metabolism	Major intrinsic protein	G	Carbohydrate transport and metabolism	cellular component: cell (GO:0005623);; cellular component: organelle (GO:0043226);; cellular component: cell part (GO:0044464);; cellular component: membrane (GO:0016020);; cellular component: membrane part (GO:0044425);; biological process: single-organism process (GO:0044699);; biological process: localization (GO:0051179);; cellular component: cell junction (GO:0030054);; biological process: …
Brassica_rapa_newGene_1416	0.997284	0.876563	0.620169	16.32687	25.80331	14.144088	16.184191	17.585909	21.80052	5.02820353244143e-12	4.54207796580255	up	3.98391137997978e-28	4.32822653835555	up	0.740378241546041	-0.203441278878401	normal	--	--	Cellular Component: plasma membrane (GO:0005886);; Cellular Component: chloroplast (GO:0009507);; Cellular Component: integral component of membrane (GO:0016021);; Molecular Function: transmembrane transporter activity (GO:0022857);; Biological Process: transmembrane transport (GO:0055085);;	--	--	--	--	EamA-like transporter family	S	Function unknown	cellular component: cell (GO:0005623);; cellular component: membrane (GO:0016020);; cellular component: cell part (GO:0044464);; cellular component: organelle (GO:0043226);; cellular component: membrane part (GO:0044425);; molecular function: transporter activity (GO:0005215);; biological process: localization (GO:0051179);; biological process: cellular process (GO:0009987);; biological process: …
Brassica_rapa_newGene_142	1.34573	3.531058	1.340975	4.302154	6.36583	5.999348	3.509491	5.287609	6.622575	7.91465823018945e-05	1.62014595203767	up	0.00910859884624972	1.44579345175393	up	0.816592684586559	-0.160270653110693	normal	--	--	Molecular Function: nucleic acid binding (GO:0003676);; Molecular Function: zinc ion binding (GO:0008270);;	--	--	[R]	General function prediction only	Domain of unknown function (DUF4283)	S	Function unknown	molecular function: binding (GO:0005488)
Brassica_rapa_newGene_152	69.767998	86.736961	82.340046	18.046974	25.646458	19.50086	25.469837	29.702001	29.644826	8.47078571533514e-12	-1.9096613785818	down	2.40479208314767e-11	-1.64290657254632	down	0.527055778947719	0.277008155831152	normal	--	--	--	--	--	--	--	--	--	--	--
Brassica_rapa_newGene_1530	3.964869	2.940918	6.134239	18.768345	28.942698	16.638581	14.129916	19.558261	19.745694	1.62932616169291e-06	2.45803952058564	up	2.17785263531485e-11	2.0560484118626	up	0.476784741947914	-0.391133531963459	normal	--	--	--	--	--	[DR]	Cell cycle control, cell division, chromosome partitioning;; General function prediction only	MATH domain	S	Function unknown	--
Brassica_rapa_newGene_154	1.230015	0.632293	1.333089	1.618396	2.207214	1.76681	3.396269	3.68222	6.060731	0.181232264579408	0.91891676525506	normal	0.00174435653733809	2.06016216644173	up	0.0820385282046025	1.14926927330185	normal	--	--	Molecular Function: protein histidine kinase activity (GO:0004673);; Molecular Function: protein serine/threonine kinase activity (GO:0004674);; Molecular Function: signal transducer activity (GO:0004871);; Cellular Component: nucleus (GO:0005634);; Cellular Component: plasma membrane (GO:0005886);; Biological Process: signal transduction (GO:0007165);; Cellular Component: plasmodesma (GO:0009506…	--	--	[T]	Signal transduction mechanisms	--	T	Signal transduction mechanisms	molecular function: catalytic activity (GO:0003824);; biological process: metabolic process (GO:0008152);; biological process: cellular process (GO:0009987);; molecular function: molecular transducer activity (GO:0060089);; cellular component: cell (GO:0005623);; cellular component: organelle (GO:0043226);; cellular component: cell part (GO:0044464);; cellular component: membrane (GO:0016020);; b…
Brassica_rapa_newGene_1543	1.241539	0.92038	0.601759	0.247218	0.536811	0.258461	1.547279	1.005086	2.134735	0.0685658749666143	-1.24960823817018	normal	0.233886097573983	0.786985038593587	normal	0.00423958621175123	2.04476244693058	up	[K]	Transcription	Molecular Function: protein serine/threonine kinase activity (GO:0004674);; Molecular Function: ATP binding (GO:0005524);; Cellular Component: plasma membrane (GO:0005886);; Biological Process: protein phosphorylation (GO:0006468);; Biological Process: transmembrane receptor protein tyrosine kinase signaling pathway (GO:0007169);; Cellular Component: chloroplast (GO:0009507);; Cellular Component:…	--	--	--	--	Protein kinase domain;; Protein tyrosine kinase;; Leucine rich repeat;; Leucine Rich repeats (2 copies);; Leucine Rich Repeat;; Leucine rich repeat N-terminal domain	S	Function unknown	molecular function: catalytic activity (GO:0003824);; biological process: metabolic process (GO:0008152);; biological process: cellular process (GO:0009987);; molecular function: binding (GO:0005488);; cellular component: cell (GO:0005623);; cellular component: membrane (GO:0016020);; cellular component: cell part (GO:0044464);; biological process: signaling (GO:0023052);; biological process: sin…
Brassica_rapa_newGene_155	1.32985	2.511991	1.613638	0.050218	0.325504	0.039085	0.240553	0.238514	0.18925	2.13885496999033e-07	-3.4837282839022	down	6.86974149178555e-07	-2.94330716994051	down	--	--	--	[W]	Extracellular structures	Molecular Function: protein serine/threonine kinase activity (GO:0004674);; Molecular Function: ATP binding (GO:0005524);; Biological Process: protein phosphorylation (GO:0006468);; Cellular Component: integral component of membrane (GO:0016021);; Biological Process: recognition of pollen (GO:0048544);;	--	--	--	--	S-locus glycoprotein domain;; D-mannose binding lectin;; PAN-like domain;; Receptor serine/threonine kinase;; Protein tyrosine kinase;; Protein kinase domain;; Protein tyrosine kinase;; Protein kinase domain;; Domain of unknown function (DUF3403)	T	Signal transduction mechanisms	molecular function: catalytic activity (GO:0003824);; biological process: metabolic process (GO:0008152);; biological process: cellular process (GO:0009987);; molecular function: binding (GO:0005488);; cellular component: membrane (GO:0016020);; cellular component: membrane part (GO:0044425);; biological process: single-organism process (GO:0044699)
Brassica_rapa_newGene_1558	0.480326	0.786455	1.416052	3.819254	2.657095	3.085632	3.64357	1.328431	1.853011	0.00694249766718515	1.93625541764427	up	--	--	--	0.600232503790893	-0.584906983635881	normal	--	--	--	--	--	[R]	General function prediction only	--	--	--	--
Brassica_rapa_newGene_1579	1.944541	2.192448	3.259644	0.439052	0.547739	0.457996	1.794001	1.263842	1.700597	0.00569737087768176	-2.13020709988343	down	0.535598400985923	-0.594463766143798	normal	--	--	--	--	--	--	--	--	--	--	--	--	--	--
Brassica_rapa_newGene_158	6.45794	9.547584	8.984988	18.463897	21.592815	21.684606	10.322393	13.150863	12.061925	4.44771451537281e-06	1.45647945264212	up	0.17720422959755	0.509463225506404	normal	0.00636760370085186	-0.93544012333027	normal	--	--	--	--	--	--	--	--	--	--	--
Brassica_rapa_newGene_1591	0.015639	0.063322	0.027025	0.598782	0.193913	0.22207	0.750801	0.442732	0.466077	--	--	--	5.38124583944703e-07	3.7974779513508	up	0.567020236669243	0.591960621777959	normal	--	--	--	--	--	[R]	General function prediction only	Reverse transcriptase (RNA-dependent DNA polymerase);; gag-polypeptide of LTR copia-type;; Integrase core domain;; GAG-pre-integrase domain	ADL	RNA processing and modification;; Cell cycle control, cell division, chromosome partitioning;; Replication, recombination and repair	--
Brassica_rapa_newGene_1603	0.173854	0.036886	0.051961	0.184441	0.179281	0.068423	0.40792	0.428387	0.548613	--	--	--	0.00355217682619614	2.35511764071078	up	0.101898435326234	1.52383684568929	normal	--	--	--	K11380|1.30362e-06|brp:103870154|K11380 NuA3 HAT complex component NTO1 | (RefSeq) protein Jade-1-like	--	--	--	--	--	--	--
Brassica_rapa_newGene_1616	6.405345	4.742975	4.256776	161.171591	141.095222	83.262605	250.006209	186.044142	174.827852	5.63623866306325e-14	4.78535484950647	up	2.88838998389495e-35	5.32552499515468	up	0.24224307754619	0.549688343398278	normal	[O]	Posttranslational modification, protein turnover, chaperones	Molecular Function: ATP binding (GO:0005524);; Cellular Component: nucleolus (GO:0005730);; Cellular Component: mitochondrion (GO:0005739);; Biological Process: protein folding (GO:0006457);; Cellular Component: chloroplast stroma (GO:0009570);; Cellular Component: chloroplast envelope (GO:0009941);; Cellular Component: cytosolic ribosome (GO:0022626);;	K04077|0|brp:103870129|K04077 chaperonin GroEL | (RefSeq) chaperonin 60 subunit beta 2, chloroplastic	RNA degradation (ko03018)	[O]	Posttranslational modification, protein turnover, chaperones	TCP-1/cpn60 chaperonin family;; TCP-1/cpn60 chaperonin family	O	Posttranslational modification, protein turnover, chaperones	molecular function: binding (GO:0005488);; cellular component: cell (GO:0005623);; cellular component: organelle (GO:0043226);; cellular component: organelle part (GO:0044422);; cellular component: cell part (GO:0044464);; biological process: metabolic process (GO:0008152);; biological process: cellular process (GO:0009987);; cellular component: macromolecular complex (GO:0032991)
Brassica_rapa_newGene_1619	1.284959	0.912994	0.873414	0.202418	0.295807	0.085434	1.018978	0.876448	0.885944	0.00429304045784171	-2.14084138140902	down	0.890125484333992	-0.115244343843638	normal	0.0228477684267853	2.03605910611256	normal	[G]	Carbohydrate transport and metabolism	Molecular Function: sugar:proton symporter activity (GO:0005351);; Molecular Function: glucose transmembrane transporter activity (GO:0005355);; Cellular Component: integral component of plasma membrane (GO:0005887);; Biological Process: hexose transmembrane transport (GO:0035428);; Biological Process: glucose import (GO:0046323);;	--	--	[R]	General function prediction only	Sugar (and other) transporter;; Major Facilitator Superfamily;; Sugar (and other) transporter	G	Carbohydrate transport and metabolism	molecular function: transporter activity (GO:0005215);; biological process: cellular process (GO:0009987);; biological process: single-organism process (GO:0044699);; biological process: localization (GO:0051179);; cellular component: cell (GO:0005623);; cellular component: membrane (GO:0016020);; cellular component: membrane part (GO:0044425);; cellular component: cell part (GO:0044464)
Brassica_rapa_newGene_162	62.498131	37.287357	49.144978	172.512039	142.69931	119.764061	171.387024	170.95993	158.078812	4.19016814687517e-09	1.69381474351963	up	4.32698384628169e-12	1.76705058159647	up	0.876694831048336	0.0828611381863301	normal	[G]	Carbohydrate transport and metabolism	Cellular Component: vacuole (GO:0005773);; Cellular Component: integral component of plasma membrane (GO:0005887);; Biological Process: water transport (GO:0006833);; Biological Process: response to water deprivation (GO:0009414);; Cellular Component: plasmodesma (GO:0009506);; Cellular Component: chloroplast (GO:0009507);; Biological Process: response to salt stress (GO:0009651);; Biological Pro…	K09872|0|bna:106429621|K09872 aquaporin PIP | (RefSeq) aquaporin PIP1-2-like	--	[G]	Carbohydrate transport and metabolism	Major intrinsic protein	G	Carbohydrate transport and metabolism	cellular component: cell (GO:0005623);; cellular component: organelle (GO:0043226);; cellular component: cell part (GO:0044464);; cellular component: membrane (GO:0016020);; cellular component: membrane part (GO:0044425);; biological process: single-organism process (GO:0044699);; biological process: localization (GO:0051179);; biological process: response to stimulus (GO:0050896);; cellular comp…
Brassica_rapa_newGene_1621	0.65756	0.895818	1.263207	2.092238	3.072386	2.988973	1.700143	2.237008	1.83353	0.00661144705572272	1.68221891451423	up	0.121833306269754	1.0549769143612	normal	0.486415321031024	-0.61648509437665	normal	--	--	Molecular Function: aspartic-type endopeptidase activity (GO:0004190);; Biological Process: proteolysis (GO:0006508);; Molecular Function: ubiquitin binding (GO:0043130);;	K11885|2.13058e-10|mdm:103412743|K11885 DNA damage-inducible protein 1 | (RefSeq) DNA damage-inducible protein 1-like	--	--	--	--	O	Posttranslational modification, protein turnover, chaperones	molecular function: catalytic activity (GO:0003824);; biological process: metabolic process (GO:0008152);; molecular function: binding (GO:0005488)
Brassica_rapa_newGene_1623	38.162273	36.13372	21.553211	9.978891	9.638824	14.79801	16.583626	17.298811	22.639368	0.00113475472192972	-1.31651515780715	down	0.0608501627090004	-0.733810537237841	normal	0.373977288884051	0.591813521711327	normal	--	--	--	--	--	--	--	--	--	--	--
Brassica_rapa_newGene_1627	0.335051	1.375798	0.534854	1.46578	3.551532	2.643527	1.418978	1.404779	2.998452	0.00544192658099003	1.93448420769277	up	0.105474361304309	1.41101997869864	normal	0.590892548300643	-0.511051507015895	normal	--	--	--	--	--	--	--	--	--	--	--
Brassica_rapa_newGene_1628	1.316147	2.175227	1.837453	5.137349	6.489472	3.873062	4.634511	4.487796	4.819685	0.00786397777557649	1.66158739419955	up	0.0344996125244983	1.36456991976591	normal	0.77240247215904	-0.285355949295504	normal	--	--	--	--	--	--	--	--	--	--	--
Brassica_rapa_newGene_1630	34.59939	24.012238	15.402909	148.330219	160.809571	176.529304	88.106355	177.788884	100.247732	8.04903015720287e-22	2.84820617221856	up	0.000785256350409365	2.31425608315062	up	0.269217663517221	-0.520827423796309	normal	[O]	Posttranslational modification, protein turnover, chaperones	Molecular Function: ATPase activator activity (GO:0001671);; Cellular Component: nucleus (GO:0005634);; Cellular Component: cytosol (GO:0005829);; Biological Process: response to stress (GO:0006950);; Biological Process: positive regulation of ATPase activity (GO:0032781);; Molecular Function: chaperone binding (GO:0051087);;	--	--	[S]	Function unknown	Activator of Hsp90 ATPase, N-terminal;; Activator of Hsp90 ATPase homolog 1-like protein	O	Posttranslational modification, protein turnover, chaperones	molecular function: enzyme regulator activity (GO:0030234);; biological process: biological regulation (GO:0065007);; cellular component: cell (GO:0005623);; cellular component: organelle (GO:0043226);; cellular component: cell part (GO:0044464);; biological process: response to stimulus (GO:0050896);; molecular function: binding (GO:0005488)
Brassica_rapa_newGene_1633	91.754745	72.123285	91.794666	23.953164	20.28006	24.770133	31.454618	27.821728	28.309843	1.93703109412385e-10	-1.74441129126559	down	2.41029934097077e-10	-1.5325395909377	down	0.636980996996533	0.220284997739475	normal	--	--	Cellular Component: mitochondrion (GO:0005739);; Cellular Component: endoplasmic reticulum (GO:0005783);; Cellular Component: endosome membrane (GO:0010008);; Cellular Component: integral component of membrane (GO:0016021);; Biological Process: vesicle-mediated transport (GO:0016192);; Molecular Function: protein-disulfide reductase activity (GO:0047134);; Biological Process: oxidation-reduction …	K20393|1.20438e-121|ath:AT3G11397|K20393 PRA1 family protein 3 | (RefSeq) PRA1.A3; prenylated RAB acceptor 1.A3	--	--	--	PRA1 family protein	S	Function unknown	cellular component: cell (GO:0005623);; cellular component: organelle (GO:0043226);; cellular component: cell part (GO:0044464);; cellular component: membrane (GO:0016020);; cellular component: organelle part (GO:0044422);; cellular component: membrane part (GO:0044425);; biological process: localization (GO:0051179);; molecular function: catalytic activity (GO:0003824);; biological process: meta…
Brassica_rapa_newGene_1652	5.414437	8.020353	8.141445	1.552083	1.077393	2.520025	2.553991	2.418304	2.607888	0.000377948919799287	-1.88866660499888	down	0.0044839161606731	-1.41002183154598	down	0.621075192627025	0.48823066298123	normal	--	--	--	--	--	--	--	--	--	--	--
Brassica_rapa_newGene_1677	1.860988	4.134353	2.323233	6.955817	6.875738	7.643797	1.894836	3.108521	2.692855	1.21015723985159e-05	1.51893198358979	up	0.946118476655214	-0.0751869380901763	normal	1.55925000955444e-05	-1.57998398102754	down	--	--	--	--	--	--	--	--	--	--	--
Brassica_rapa_newGene_1683	1.634081	1.680528	1.803957	1.597609	1.954142	2.521496	0.458146	0.394975	0.568478	0.590741891605326	0.404761019974916	normal	0.0139094070885683	-1.8083281535593	normal	0.00489294587496401	-2.20521587431081	down	--	--	--	--	--	--	--	--	--	--	--
Brassica_rapa_newGene_1686	1.370143	1.506593	0.631579	0.145609	0.249725	0.111033	0.5131	0.308007	0.501634	0.000631032116736978	-2.57112097763045	down	0.0724575915910883	-1.34322636722747	normal	--	--	--	--	--	--	--	--	--	--	F-box associated domain	--	--	--
Brassica_rapa_newGene_1720	3.224676	6.189725	8.805031	59.400318	146.696396	138.872391	36.775665	33.399258	23.567003	1.97884004904149e-07	4.39629287443508	up	1.34231131645616e-10	2.38436704536611	up	0.00987373628574317	-2.00312676137915	down	--	--	--	--	--	--	--	--	--	--	--
Brassica_rapa_newGene_176	4.561544	5.915201	3.437235	11.989668	13.261805	16.206802	8.241776	10.389172	7.564085	1.01788125691237e-06	1.73353879323407	up	0.0213795480435368	0.938354130892893	normal	0.0484811971953714	-0.783507124260086	normal	--	--	--	--	--	[R]	General function prediction only	F-box domain;; F-box-like;; Kelch motif	S	Function unknown	--
Brassica_rapa_newGene_1764	30.919849	33.611805	38.01754	8.283396	8.12042	8.615224	16.868378	12.545739	12.305445	1.71629041084415e-09	-1.87876720609971	down	6.19948416549843e-06	-1.27005636143388	down	0.213508785061874	0.617066537774527	normal	[R]	General function prediction only	Molecular Function: GTP binding (GO:0005525);; Cellular Component: nucleus (GO:0005634);; Cellular Component: vacuole (GO:0005773);; Cellular Component: cytosol (GO:0005829);; Cellular Component: plasma membrane (GO:0005886);; Biological Process: small GTPase mediated signal transduction (GO:0007264);; Biological Process: protein transport (GO:0015031);; Biological Process: cell wall biogenesis (…	K07904|2.81345e-156|brp:103853653|K07904 Ras-related protein Rab-11A | (RefSeq) ras-related protein RABA1c	Endocytosis (ko04144)	[U]	Intracellular trafficking, secretion, and vesicular transport	Ras family;; Ras of Complex, Roc, domain of DAPkinase;; ADP-ribosylation factor family;; 50S ribosome-binding GTPase;; Gtr1/RagA G protein conserved region	S	Function unknown	molecular function: binding (GO:0005488);; cellular component: cell (GO:0005623);; cellular component: organelle (GO:0043226);; cellular component: cell part (GO:0044464);; cellular component: membrane (GO:0016020);; biological process: cellular process (GO:0009987);; biological process: signaling (GO:0023052);; biological process: single-organism process (GO:0044699);; biological process: respon…
Brassica_rapa_newGene_1777	130.055748	111.983925	155.306671	187.368821	309.550034	256.19851	140.139992	169.919636	152.211494	0.0012962004530954	1.07542398936297	up	0.486188238508657	0.239821244205916	normal	0.0234709570825595	-0.825628334480467	normal	--	--	--	--	--	--	--	--	--	--	--
Brassica_rapa_newGene_1785	1.949477	2.06151	1.375646	16.257571	17.091702	19.080112	9.683684	11.262389	11.184107	3.43932876566278e-16	3.41669527841781	up	1.8700131853696e-08	2.58957640601922	up	0.0578057324414055	-0.816327954514182	normal	--	--	Molecular Function: DNA binding (GO:0003677);; Cellular Component: integral component of membrane (GO:0016021);; Molecular Function: protein dimerization activity (GO:0046983);;	--	--	[L]	Replication, recombination and repair	hAT family C-terminal dimerisation region	S	Function unknown	molecular function: binding (GO:0005488);; cellular component: membrane (GO:0016020);; cellular component: membrane part (GO:0044425)
Brassica_rapa_newGene_181	22.893557	21.871653	9.901273	1.124275	1.50996	1.775445	3.333675	3.735196	1.419717	2.49910352465454e-06	-3.46845744041542	down	0.000164188046258509	-2.66267007819308	down	0.31023527062667	0.816624090510472	normal	[G]	Carbohydrate transport and metabolism	Cellular Component: vacuole (GO:0005773);; Biological Process: carbohydrate metabolic process (GO:0005975);; Molecular Function: thioglucosidase activity (GO:0019137);; Molecular Function: metal ion binding (GO:0046872);;	--	--	[G]	Carbohydrate transport and metabolism	Glycosyl hydrolase family 1	G	Carbohydrate transport and metabolism	cellular component: cell (GO:0005623);; cellular component: organelle (GO:0043226);; cellular component: cell part (GO:0044464);; biological process: metabolic process (GO:0008152);; molecular function: catalytic activity (GO:0003824);; molecular function: binding (GO:0005488)
Brassica_rapa_newGene_186	21.289318	58.963314	41.435604	106.49823	129.560852	187.050888	29.404282	62.476601	46.616207	3.75042951813028e-05	1.96573080604553	up	0.723873562127112	0.219015163267444	normal	0.00107527352418316	-1.73246029294175	down	--	--	--	--	--	--	--	--	--	--	--
Brassica_rapa_newGene_1869	0.73101	0.307382	2.676021	6.921811	9.836497	6.55081	4.901052	4.844386	6.511779	1.27107410533673e-09	2.77848892351749	up	3.06426171889903e-06	2.13272874039243	up	0.187742429871613	-0.638428455071148	normal	--	--	--	--	--	[R]	General function prediction only	--	L	Replication, recombination and repair	--
Brassica_rapa_newGene_1874	2.465998	4.207278	1.74335	0	0.021177	0.235345	0.300403	0.707265	0.063126	3.06443610714341e-07	-4.65919036495791	down	0.000435014058939551	-2.92985996953948	down	--	--	--	--	--	Cellular Component: endoplasmic reticulum (GO:0005783);; Cellular Component: Golgi apparatus (GO:0005794);; Cellular Component: plasma membrane (GO:0005886);; Biological Process: plant-type cell wall biogenesis (GO:0009832);; Cellular Component: integral component of membrane (GO:0016021);; Molecular Function: cellulose synthase (UDP-forming) activity (GO:0016760);; Biological Process: cellulose …	--	--	--	--	--	--	--	cellular component: cell (GO:0005623);; cellular component: organelle (GO:0043226);; cellular component: cell part (GO:0044464);; cellular component: membrane (GO:0016020);; biological process: cellular process (GO:0009987);; biological process: cellular component organization or biogenesis (GO:0071840);; cellular component: membrane part (GO:0044425);; molecular function: catalytic activity (GO:…
Brassica_rapa_newGene_1877	77.372902	121.008408	48.878231	175.121033	123.909866	104.02243	279.462616	215.118591	327.26947	0.0648101062593463	0.869553502311727	normal	2.43850671028658e-06	1.76816086622478	up	0.0138805097729458	0.910191392485102	normal	--	--	Cellular Component: chloroplast (GO:0009507);;	--	--	--	--	Aluminium induced protein;; Glutamine amidotransferase domain	S	Function unknown	cellular component: cell (GO:0005623);; cellular component: organelle (GO:0043226);; cellular component: cell part (GO:0044464)
Brassica_rapa_newGene_189	5.779894	3.801209	8.351716	1.614947	1.591319	1.089983	2.174587	5.957979	4.970293	0.00265429172709278	-1.90157688717861	down	0.594247690768634	-0.437055324643884	normal	0.0712408444899724	1.47819582865584	normal	[G]	Carbohydrate transport and metabolism	Molecular Function: hydrolase activity, hydrolyzing O-glycosyl compounds (GO:0004553);; Cellular Component: cell wall (GO:0005618);; Biological Process: xyloglucan metabolic process (GO:0010411);; Molecular Function: xyloglucan:xyloglucosyl transferase activity (GO:0016762);; Biological Process: cell wall biogenesis (GO:0042546);; Cellular Component: apoplast (GO:0048046);; Biological Process: ce…	K08235|1.12699e-143|brp:103858712|K08235 xyloglucan:xyloglucosyl transferase [EC:2.4.1.207] | (RefSeq) xyloglucan endotransglucosylase/hydrolase protein 9	--	--	--	Xyloglucan endo-transglycosylase (XET) C-terminus;; Glycosyl hydrolases family 16;; Glycosyl hydrolases family 16	G	Carbohydrate transport and metabolism	molecular function: catalytic activity (GO:0003824);; biological process: metabolic process (GO:0008152);; cellular component: cell (GO:0005623);; cellular component: cell part (GO:0044464);; biological process: cellular process (GO:0009987);; biological process: cellular component organization or biogenesis (GO:0071840);; cellular component: extracellular region (GO:0005576)
Brassica_rapa_newGene_1908	0.553626	0.489707	3.577429	5.471458	12.379729	7.538598	8.836895	0	0	0.000787247052831021	2.58818365526879	up	--	--	--	0.239688402897887	-1.64961626100079	normal	--	--	Molecular Function: protein kinase inhibitor activity (GO:0004860);; Molecular Function: protein binding (GO:0005515);; Cellular Component: nucleus (GO:0005634);; Biological Process: cell cycle (GO:0007049);;	--	--	--	--	--	D	Cell cycle control, cell division, chromosome partitioning	molecular function: enzyme regulator activity (GO:0030234);; biological process: biological regulation (GO:0065007);; molecular function: binding (GO:0005488);; cellular component: cell (GO:0005623);; cellular component: organelle (GO:0043226);; cellular component: cell part (GO:0044464);; biological process: cellular process (GO:0009987);; biological process: single-organism process (GO:0044699)
Brassica_rapa_newGene_1925	21.431193	17.403173	17.545548	7.181942	6.231797	5.439598	9.465634	8.548923	7.678737	2.4159413265657e-06	-1.45480065878641	down	5.07325077151889e-05	-1.13813108699013	down	0.571026489313783	0.326418551083594	normal	--	--	Molecular Function: acid phosphatase activity (GO:0003993);; Cellular Component: extracellular region (GO:0005576);; Cellular Component: vacuolar membrane (GO:0005774);; Cellular Component: endoplasmic reticulum (GO:0005783);; Biological Process: dephosphorylation (GO:0016311);;	K03103|0|brp:103871767|K03103 multiple inositol-polyphosphate phosphatase / 2,3-bisphosphoglycerate 3-phosphatase [EC:3.1.3.62 3.1.3.80] | (RefSeq) multiple inositol polyphosphate phosphatase 1	Glycolysis / Gluconeogenesis (ko00010);; Inositol phosphate metabolism (ko00562)	[R]	General function prediction only	Histidine phosphatase superfamily (branch 2)	S	Function unknown	molecular function: catalytic activity (GO:0003824);; biological process: metabolic process (GO:0008152);; biological process: cellular process (GO:0009987);; cellular component: extracellular region (GO:0005576);; cellular component: cell (GO:0005623);; cellular component: membrane (GO:0016020);; cellular component: organelle (GO:0043226);; cellular component: organelle part (GO:0044422);; cellu…
Brassica_rapa_newGene_1966	2.77627	4.961031	4.159189	1.643137	1.726364	1.615175	1.318817	0.607774	0.987434	0.141747526272746	-1.08191254785425	normal	0.00573312179696878	-1.95032081187315	down	0.428094216688307	-0.860876229259831	normal	--	--	Cellular Component: nucleus (GO:0005634);; Cellular Component: cytosol (GO:0005829);; Cellular Component: apoplast (GO:0048046);;	--	--	--	--	--	S	Function unknown	cellular component: cell (GO:0005623);; cellular component: organelle (GO:0043226);; cellular component: cell part (GO:0044464);; cellular component: extracellular region (GO:0005576)
Brassica_rapa_newGene_1968	0.894844	0.635153	0.660567	1.510147	3.283663	1.089731	2.113609	2.582781	2.927759	0.0973746009321369	1.5606095357938	normal	0.0043071571439438	1.77002917901683	up	0.88137420390608	0.220507072023505	normal	--	--	--	--	--	--	--	--	--	--	--
Brassica_rapa_newGene_1992	0.224203	0.548563	0.087299	0.602282	0.703459	0.790199	1.773634	1.377896	1.570414	0.0628533480888605	1.43175775852044	normal	0.000409302106183331	2.4739838887228	up	0.239688402897887	1.05396009512368	normal	--	--	Molecular Function: DNA binding (GO:0003677);;	K09422|0|brp:103872653|K09422 myb proto-oncogene protein, plant | (RefSeq) transcription factor MYB51	--	[K]	Transcription	Myb-like DNA-binding domain;; Myb-like DNA-binding domain	K	Transcription	molecular function: binding (GO:0005488)
Brassica_rapa_newGene_1997	1.20419	2.142006	1.644711	3.914286	4.439588	4.797692	2.826832	4.381218	4.032978	0.00936735346164402	1.54602279586577	up	0.0504619317451969	1.19256152230737	normal	0.721091852910834	-0.340671593822262	normal	--	--	Molecular Function: DNA binding (GO:0003677);;	K09422|0|brp:103872675|K09422 myb proto-oncogene protein, plant | (RefSeq) myb-related protein Zm38-like	--	[K]	Transcription	Myb-like DNA-binding domain;; Myb-like DNA-binding domain	K	Transcription	molecular function: binding (GO:0005488)
Brassica_rapa_newGene_2025	1.961257	2.095666	1.11173	3.316894	2.667292	2.826265	1.148143	0.855637	0.309771	0.210356420725511	0.921917740952862	normal	0.152814927800547	-1.12735042582506	normal	0.00937463112372725	-2.03959781015865	down	--	--	--	--	--	--	--	--	--	--	--
Brassica_rapa_newGene_2051	145.641166	169.7137	140.132198	39.614904	39.590004	37.610216	43.792631	38.866943	49.00535	1.67476605083499e-09	-1.79209810194557	down	4.37465685253905e-11	-1.75598989037263	down	0.940098113402731	0.0459258305294276	normal	[IQ]	Lipid transport and metabolism;; Secondary metabolites biosynthesis, transport and catabolism	Molecular Function: ATP binding (GO:0005524);; Cellular Component: mitochondrion (GO:0005739);; Cellular Component: cytosol (GO:0005829);; Cellular Component: plasmodesma (GO:0009506);; Cellular Component: chloroplast stroma (GO:0009570);; Biological Process: response to cytokinin (GO:0009735);; Biological Process: positive regulation of seed germination (GO:0010030);; Biological Process: seed co…	--	--	[I]	Lipid transport and metabolism	AMP-binding enzyme;; AMP-binding enzyme C-terminal domain;; AMP-binding enzyme	IQ	Lipid transport and metabolism;; Secondary metabolites biosynthesis, transport and catabolism	molecular function: binding (GO:0005488);; cellular component: cell (GO:0005623);; cellular component: organelle (GO:0043226);; cellular component: cell part (GO:0044464);; cellular component: cell junction (GO:0030054);; cellular component: organelle part (GO:0044422);; biological process: response to stimulus (GO:0050896);; biological process: biological regulation (GO:0065007);; biological pro…
Brassica_rapa_newGene_2093	22.08018	28.939378	24.224117	8.042982	3.763646	7.638511	9.791906	13.994107	9.781837	1.09054089991885e-07	-1.77341110083431	down	0.000288775465842153	-1.14204618177892	down	0.219342522315381	0.643533465313592	normal	--	--	Cellular Component: extracellular region (GO:0005576);; Cellular Component: integral component of membrane (GO:0016021);;	--	--	--	--	--	S	Function unknown	cellular component: extracellular region (GO:0005576);; cellular component: membrane (GO:0016020);; cellular component: membrane part (GO:0044425)
Brassica_rapa_newGene_2153	5.967613	11.37149	10.272674	2.726714	3.173777	6.065409	2.316952	2.154762	1.804006	0.0730879312968802	-0.917483654266433	normal	1.34319770087351e-05	-2.01646305169665	down	0.232660952747326	-1.09075392874926	normal	--	--	Molecular Function: protein kinase activity (GO:0004672);; Molecular Function: ATP binding (GO:0005524);; Biological Process: protein phosphorylation (GO:0006468);; Cellular Component: integral component of membrane (GO:0016021);; Molecular Function: oxidoreductase activity (GO:0016491);;	--	--	--	--	--	--	--	molecular function: catalytic activity (GO:0003824);; biological process: metabolic process (GO:0008152);; biological process: cellular process (GO:0009987);; molecular function: binding (GO:0005488);; cellular component: membrane (GO:0016020);; cellular component: membrane part (GO:0044425)
Brassica_rapa_newGene_2172	104.445541	163.736099	111.864708	257.34967	251.213699	297.723633	140.866653	163.02356	156.039413	0.0012087413921993	1.24737704879189	up	0.432566574491607	0.305607146809743	normal	0.00533429829398637	-0.930273350231537	normal	--	--	Cellular Component: nucleus (GO:0005634);; Molecular Function: isomerase activity (GO:0016853);;	--	--	[T]	Signal transduction mechanisms	MA3 domain	S	Function unknown	cellular component: cell (GO:0005623);; cellular component: organelle (GO:0043226);; cellular component: cell part (GO:0044464);; molecular function: catalytic activity (GO:0003824);; biological process: metabolic process (GO:0008152)
Brassica_rapa_newGene_2194	0	0	0	1.425628	3.535346	0.998701	0	0	0	9.97425082666924e-06	Inf	up	--	--	--	6.89948187576088e-05	-Inf	down	--	--	--	--	--	--	--	--	--	--	--
Brassica_rapa_newGene_2217	0.025855	0.029626	0.066643	0.507739	0.916731	0.196637	0.383997	0.361312	0.560601	--	--	--	8.74978989536128e-05	3.27376682566342	up	0.789839115999596	-0.359779445320354	normal	--	--	--	--	--	[R]	General function prediction only	Aspartyl protease	L	Replication, recombination and repair	--
Brassica_rapa_newGene_2298	0	0.138798	0	3.773221	4.34093	3.368897	3.627696	2.364446	4.94687	2.03507498293654e-11	6.4358928145232	up	1.32829723434665e-10	6.22310128782834	up	0.878732010897546	-0.195580410277396	normal	--	--	--	--	--	--	--	--	--	--	--
Brassica_rapa_newGene_2319	2.838999	5.128824	2.713899	0.705076	0.133335	1.036487	1.173929	1.792519	1.976998	0.00063237435470497	-2.29706872485358	down	0.114914588057142	-1.06497439479783	normal	0.171663628749827	1.24339760965273	normal	[R]	General function prediction only	Molecular Function: GTP binding (GO:0005525);; Cellular Component: endosome (GO:0005768);; Cellular Component: Golgi apparatus (GO:0005794);; Cellular Component: plasma membrane (GO:0005886);; Biological Process: small GTPase mediated signal transduction (GO:0007264);; Biological Process: protein transport (GO:0015031);;	K07904|1.28079e-162|brp:103874922|K07904 Ras-related protein Rab-11A | (RefSeq) ras-related protein RABA4c	Endocytosis (ko04144)	[U]	Intracellular trafficking, secretion, and vesicular transport	Ras family;; Ras of Complex, Roc, domain of DAPkinase;; ADP-ribosylation factor family;; 50S ribosome-binding GTPase	S	Function unknown	molecular function: binding (GO:0005488);; cellular component: cell (GO:0005623);; cellular component: organelle (GO:0043226);; cellular component: cell part (GO:0044464);; cellular component: membrane (GO:0016020);; biological process: cellular process (GO:0009987);; biological process: signaling (GO:0023052);; biological process: single-organism process (GO:0044699);; biological process: respon…
Brassica_rapa_newGene_2334	0.534217	0.669948	0.45267	1.687061	0.938458	2.108738	0.328913	0.402011	0.073919	0.0293018107586693	1.64025883821938	normal	--	--	--	0.00291203757144661	-2.51867848500451	down	--	--	--	--	--	--	--	--	--	--	--
Brassica_rapa_newGene_234	10.82412	7.206159	7.114295	1.888407	2.251874	2.637897	4.177164	2.646522	2.534567	0.00469822242760907	-1.72645022956176	down	0.0140870719388934	-1.40094917252197	normal	0.803324844124271	0.33164436351541	normal	--	--	--	--	--	--	--	Ribosomal protein L41	--	--	--
Brassica_rapa_newGene_2347	5.410024	6.569805	6.255677	12.030332	15.284665	14.233389	11.967248	10.497741	11.142105	4.01799520604513e-05	1.31580178847452	up	0.00837414416145246	0.878518968886233	normal	0.298702691826418	-0.427198502329255	normal	--	--	--	--	--	--	--	F-box domain;; F-box-like;; Leucine Rich Repeat;; FBD	S	Function unknown	--
Brassica_rapa_newGene_2375	0.557111	0.303135	0.715163	1.881019	3.046583	2.626872	1.260989	1.421312	0.875656	0.00323234206066389	2.17755854503929	up	--	--	--	0.268098912713698	-1.09518547356189	normal	--	--	--	--	--	--	--	--	--	--	--
Brassica_rapa_newGene_2407	3.400913	5.685118	5.636203	0	0	0.094631	0.074889	0.140693	0.45814	1.60920396070747e-10	-6.49601946853772	down	3.09355171386591e-07	-4.31699115574247	down	--	--	--	--	--	Molecular Function: RNA polymerase II transcription factor activity, sequence-specific DNA binding (GO:0000981);; Molecular Function: transcription factor activity, RNA polymerase II transcription factor recruiting (GO:0001135);; Biological Process: amino acid transmembrane transport (GO:0003333);; Molecular Function: acid phosphatase activity (GO:0003993);; Molecular Function: protein serine/thr…	--	--	[I]	Lipid transport and metabolism	--	I	Lipid transport and metabolism	molecular function: nucleic acid binding transcription factor activity (GO:0001071);; biological process: biological regulation (GO:0065007);; molecular function: protein binding transcription factor activity (GO:0000988);; biological process: metabolic process (GO:0008152);; biological process: cellular process (GO:0009987);; biological process: single-organism process (GO:0044699);; biological …
Brassica_rapa_newGene_2409	6.15345	5.148134	6.503187	0.454689	0.446166	0.416849	0.578336	1.598428	1.268259	6.42133512443312e-09	-3.21729003365194	down	7.70101550661365e-06	-2.15226358934791	down	0.285533199852098	1.0807693983691	normal	[E]	Amino acid transport and metabolism	Biological Process: regulation of cell growth (GO:0001558);; Biological Process: amino acid transmembrane transport (GO:0003333);; Molecular Function: acyl-CoA ligase activity (GO:0003996);; Molecular Function: L-glutamate transmembrane transporter activity (GO:0005313);; Cellular Component: nucleus (GO:0005634);; Cellular Component: endoplasmic reticulum (GO:0005783);; Cellular Component: integr…	--	--	[E]	Amino acid transport and metabolism	Amino acid permease;; Amino acid permease;; Amino acid permease;; Amino acid permease	E	Amino acid transport and metabolism	biological process: biological regulation (GO:0065007);; biological process: cellular process (GO:0009987);; biological process: single-organism process (GO:0044699);; biological process: localization (GO:0051179);; molecular function: catalytic activity (GO:0003824);; biological process: metabolic process (GO:0008152);; molecular function: transporter activity (GO:0005215);; cellular component: …
Brassica_rapa_newGene_2412	31.49824	26.112434	28.574928	13.497026	9.926885	9.530013	16.618475	12.436152	14.92928	7.01537054857061e-06	-1.23484150151794	down	0.000150864764472089	-0.945849930686246	normal	0.448096729531631	0.297736934690851	normal	--	--	Cellular Component: nucleus (GO:0005634);; Molecular Function: zinc ion binding (GO:0008270);; Cellular Component: integral component of membrane (GO:0016021);;	--	--	[S]	Function unknown	Domain of unknown function (DUF4782);; C2 domain;; GRAM domain	S	Function unknown	cellular component: cell (GO:0005623);; cellular component: organelle (GO:0043226);; cellular component: cell part (GO:0044464);; molecular function: binding (GO:0005488);; cellular component: membrane (GO:0016020);; cellular component: membrane part (GO:0044425)
Brassica_rapa_newGene_242	0	0	0	1.261388	12.446656	3.104731	0	0	0	0.00389593204639925	Inf	up	--	--	--	0.0134999930344528	-Inf	normal	--	--	--	--	--	[D]	Cell cycle control, cell division, chromosome partitioning	--	--	--	--
Brassica_rapa_newGene_2432	15.535193	16.395464	14.431806	30.000336	29.730482	26.964312	27.941948	23.674261	24.684946	0.000180387501546539	1.05913190956362	up	0.00498626323612991	0.745309338318654	normal	0.405964082432124	-0.304189295061405	normal	--	--	Molecular Function: GTPase activity (GO:0003924);; Molecular Function: GTP binding (GO:0005525);; Cellular Component: nucleolus (GO:0005730);; Biological Process: immune response (GO:0006955);; Cellular Component: chloroplast (GO:0009507);;	--	--	[R]	General function prediction only	Guanylate-binding protein, N-terminal domain;; Guanylate-binding protein, C-terminal domain	S	Function unknown	molecular function: catalytic activity (GO:0003824);; biological process: metabolic process (GO:0008152);; molecular function: binding (GO:0005488);; cellular component: cell (GO:0005623);; cellular component: organelle (GO:0043226);; cellular component: organelle part (GO:0044422);; cellular component: cell part (GO:0044464);; biological process: immune system process (GO:0002376);; biological p…
Brassica_rapa_newGene_2438	28.285528	21.879711	31.190014	7.433681	5.937247	5.318023	12.330894	13.003957	12.746702	1.86303277774153e-09	-1.9714379300702	down	0.000344190162108761	-1.07367000587701	down	0.0538425188888394	0.907871996655749	normal	[R]	General function prediction only	Molecular Function: GTP binding (GO:0005525);; Cellular Component: nucleus (GO:0005634);; Cellular Component: vacuole (GO:0005773);; Cellular Component: cytosol (GO:0005829);; Cellular Component: plasma membrane (GO:0005886);; Biological Process: small GTPase mediated signal transduction (GO:0007264);; Biological Process: protein transport (GO:0015031);; Biological Process: cell wall biogenesis (…	K07904|3.48883e-142|brp:103827778|K07904 Ras-related protein Rab-11A | (RefSeq) ras-related protein RABA1c	Endocytosis (ko04144)	[U]	Intracellular trafficking, secretion, and vesicular transport	Ras family;; Ras of Complex, Roc, domain of DAPkinase;; ADP-ribosylation factor family;; 50S ribosome-binding GTPase	S	Function unknown	molecular function: binding (GO:0005488);; cellular component: cell (GO:0005623);; cellular component: organelle (GO:0043226);; cellular component: cell part (GO:0044464);; cellular component: membrane (GO:0016020);; biological process: cellular process (GO:0009987);; biological process: signaling (GO:0023052);; biological process: single-organism process (GO:0044699);; biological process: respon…
Brassica_rapa_newGene_2444	1.244226	1.018353	1.214391	3.364395	4.849578	4.26037	1.71882	1.736408	1.316812	0.000644408422663859	1.98619986856008	up	0.578287160140019	0.477054927919773	normal	0.0207899412975278	-1.49983375514646	normal	--	--	--	--	--	--	--	--	--	--	--
Brassica_rapa_newGene_2461	0	0	0	0.499401	5.25117	1.618116	0.110593	0.058007	0.066228	0.00284446299764917	Inf	up	--	--	--	0.155638014450663	-4.59005958191102	normal	--	--	Molecular Function: zinc ion binding (GO:0008270);;	--	--	--	--	--	--	--	molecular function: binding (GO:0005488)
Brassica_rapa_newGene_248	2.14598	1.321222	0.931335	289.384491	301.83075	225.932049	311.827909	302.012787	300.193024	1.50649430444732e-73	7.6811079006942	up	3.62050311541293e-88	7.713158111963	up	0.967858849031147	0.0418196474839307	normal	[O]	Posttranslational modification, protein turnover, chaperones	Molecular Function: ATP binding (GO:0005524);; Cellular Component: nucleolus (GO:0005730);; Cellular Component: mitochondrion (GO:0005739);; Cellular Component: Golgi apparatus (GO:0005794);; Biological Process: 'de novo' protein folding (GO:0006458);; Biological Process: mitochondrion organization (GO:0007005);; Cellular Component: chloroplast stroma (GO:0009570);; Cellular Component: chloroplas…	K04077|0|brp:103859519|K04077 chaperonin GroEL | (RefSeq) chaperonin 60 subunit beta 2, chloroplastic	RNA degradation (ko03018)	[O]	Posttranslational modification, protein turnover, chaperones	TCP-1/cpn60 chaperonin family	O	Posttranslational modification, protein turnover, chaperones	molecular function: binding (GO:0005488);; cellular component: cell (GO:0005623);; cellular component: organelle (GO:0043226);; cellular component: organelle part (GO:0044422);; cellular component: cell part (GO:0044464);; biological process: metabolic process (GO:0008152);; biological process: cellular process (GO:0009987);; biological process: cellular component organization or biogenesis (GO:0…
Brassica_rapa_newGene_2493	28.004642	30.024082	29.007629	8.713716	10.005409	10.003557	12.691933	14.122914	19.17811	3.3550952663523e-07	-1.44237588700266	down	0.000593948380219327	-0.893024182319419	normal	0.124650414504948	0.55936818151618	normal	--	--	Molecular Function: protein serine/threonine phosphatase activity (GO:0004722);; Biological Process: protein dephosphorylation (GO:0006470);; Molecular Function: metal ion binding (GO:0046872);;	--	--	[T]	Signal transduction mechanisms	Protein phosphatase 2C;; Stage II sporulation protein E (SpoIIE)	T	Signal transduction mechanisms	molecular function: catalytic activity (GO:0003824);; biological process: metabolic process (GO:0008152);; biological process: cellular process (GO:0009987);; molecular function: binding (GO:0005488)
Brassica_rapa_newGene_2510	0.530885	1.633623	0.782748	5.667446	6.762996	7.17422	4.342506	4.036057	2.715094	7.81124431122566e-19	2.97879756563988	up	7.17859343117785e-10	2.18946394619228	up	0.0251893423913253	-0.777264454204643	normal	--	--	Molecular Function: DNA binding (GO:0003677);; Biological Process: transport (GO:0006810);; Cellular Component: integral component of membrane (GO:0016021);; Molecular Function: protein dimerization activity (GO:0046983);;	--	--	--	--	--	--	--	molecular function: binding (GO:0005488);; biological process: localization (GO:0051179);; cellular component: membrane (GO:0016020);; cellular component: membrane part (GO:0044425)
Brassica_rapa_newGene_2515	0.736115	0.565634	0.418133	2.550177	4.465805	5.586703	2.506812	2.088039	2.353208	1.94104333488995e-05	2.6345317936832	up	0.00867877483851702	1.78631021637103	up	0.258842369305778	-0.839732040783403	normal	--	--	--	--	--	--	--	--	--	--	--
Brassica_rapa_newGene_2517	5.49366	6.325671	6.635538	1.23438	0.463701	1.028304	1.401977	2.421712	1.804219	4.41687992118177e-05	-2.56189438029412	down	0.00240449514444011	-1.77729624523146	down	0.443804851681073	0.79839272763724	normal	--	--	Cellular Component: mitochondrion (GO:0005739);; Cellular Component: integral component of membrane (GO:0016021);;	--	--	--	--	--	--	--	cellular component: cell (GO:0005623);; cellular component: organelle (GO:0043226);; cellular component: cell part (GO:0044464);; cellular component: membrane (GO:0016020);; cellular component: membrane part (GO:0044425)
Brassica_rapa_newGene_252	7.68958	6.034656	5.423551	18.330776	18.222219	17.588562	18.335497	15.441381	15.803215	0.000283622137021173	1.64754209278502	up	0.00230479656231451	1.39319604171142	up	0.716331613182633	-0.245474958404613	normal	--	--	--	--	--	[R]	General function prediction only	Reverse transcriptase-like	S	Function unknown	--
Brassica_rapa_newGene_2523	0.166179	0.186178	0.441618	1.261114	3.166611	1.303355	1.778178	1.46352	1.048856	0.00553846177883121	2.84398987923938	up	0.00329481537787433	2.27379746750928	up	0.59278477119986	-0.561101920397639	normal	--	--	Biological Process: vesicle docking involved in exocytosis (GO:0006904);;	K15292|2.3629e-28|brp:103858620|K15292 syntaxin-binding protein 1 | (RefSeq) protein transport Sec1b	--	[U]	Intracellular trafficking, secretion, and vesicular transport	--	U	Intracellular trafficking, secretion, and vesicular transport	biological process: cellular process (GO:0009987);; biological process: single-organism process (GO:0044699);; biological process: localization (GO:0051179)
Brassica_rapa_newGene_2571	0	0	0	0.429407	2.119519	0.427726	0	0	0	0.00248028829164552	Inf	up	--	--	--	0.00933354137987876	-Inf	down	[K]	Transcription	Molecular Function: protein serine/threonine kinase activity (GO:0004674);; Molecular Function: ATP binding (GO:0005524);; Cellular Component: plasma membrane (GO:0005886);; Biological Process: protein phosphorylation (GO:0006468);; Biological Process: transmembrane receptor protein tyrosine kinase signaling pathway (GO:0007169);; Cellular Component: chloroplast (GO:0009507);; Cellular Component:…	--	--	--	--	Protein kinase domain;; Protein tyrosine kinase;; Leucine Rich repeats (2 copies);; Leucine rich repeat;; Leucine Rich Repeat	S	Function unknown	molecular function: catalytic activity (GO:0003824);; biological process: metabolic process (GO:0008152);; biological process: cellular process (GO:0009987);; molecular function: binding (GO:0005488);; cellular component: cell (GO:0005623);; cellular component: membrane (GO:0016020);; cellular component: cell part (GO:0044464);; biological process: signaling (GO:0023052);; biological process: sin…
Brassica_rapa_newGene_2574	11.837656	15.269593	15.636679	24.66918	31.238829	28.568566	12.98077	17.083558	18.025415	0.00107074141706134	1.10611512688475	up	0.663245270669483	0.194701700786578	normal	0.0179838482877041	-0.90007405617612	normal	--	--	--	--	--	--	--	--	--	--	--
Brassica_rapa_newGene_260	1.170844	1.18615	0.888066	0.070957	0	0	0.10554	0.02333	0.046957	1.12845912975693e-09	-5.15408770149131	down	1.40061345028217e-07	-3.97312917411623	down	--	--	--	[M]	Cell wall/membrane/envelope biogenesis	Molecular Function: protein serine/threonine kinase activity (GO:0004674);; Molecular Function: ATP binding (GO:0005524);; Biological Process: protein phosphorylation (GO:0006468);; Cellular Component: integral component of membrane (GO:0016021);; Biological Process: recognition of pollen (GO:0048544);;	--	--	--	--	Protein tyrosine kinase;; Protein kinase domain;; S-locus glycoprotein domain;; PAN-like domain;; D-mannose binding lectin;; Receptor serine/threonine kinase;; Domain of unknown function (DUF3403)	T	Signal transduction mechanisms	molecular function: catalytic activity (GO:0003824);; biological process: metabolic process (GO:0008152);; biological process: cellular process (GO:0009987);; molecular function: binding (GO:0005488);; cellular component: membrane (GO:0016020);; cellular component: membrane part (GO:0044425);; biological process: single-organism process (GO:0044699)
Brassica_rapa_newGene_2635	10.46605	8.222927	8.123472	19.004815	22.152869	15.842453	11.729445	19.105039	17.874323	6.13611361291777e-05	1.27059955019699	up	0.00691907864401656	0.898890007111384	normal	0.386027942915658	-0.359492703399156	normal	--	--	--	--	--	--	--	--	--	--	--
Brassica_rapa_newGene_2643	14.572253	6.704	29.712866	3.299432	4.572005	3.121848	13.633481	18.384798	17.12719	0.095463182267129	-2.06490772276278	normal	0.99791578131776	-0.0389282903502705	normal	4.72924274307416e-08	2.03542569355986	up	[G]	Carbohydrate transport and metabolism	Molecular Function: hydrolase activity, hydrolyzing O-glycosyl compounds (GO:0004553);; Cellular Component: cell wall (GO:0005618);; Biological Process: xyloglucan metabolic process (GO:0010411);; Molecular Function: xyloglucan:xyloglucosyl transferase activity (GO:0016762);; Biological Process: cell wall biogenesis (GO:0042546);; Cellular Component: apoplast (GO:0048046);; Biological Process: ce…	K08235|0|brp:103828713|K08235 xyloglucan:xyloglucosyl transferase [EC:2.4.1.207] | (RefSeq) probable xyloglucan endotransglucosylase/hydrolase protein 16	--	--	--	Glycosyl hydrolases family 16;; Xyloglucan endo-transglycosylase (XET) C-terminus	G	Carbohydrate transport and metabolism	molecular function: catalytic activity (GO:0003824);; biological process: metabolic process (GO:0008152);; cellular component: cell (GO:0005623);; cellular component: cell part (GO:0044464);; biological process: cellular process (GO:0009987);; biological process: cellular component organization or biogenesis (GO:0071840);; cellular component: extracellular region (GO:0005576)
Brassica_rapa_newGene_2647	10.272468	13.846186	11.704303	23.747041	24.406276	26.732782	14.882182	16.421219	15.265022	1.2282397782477e-05	1.22815911049255	up	0.177380964644492	0.410357788774861	normal	0.0053749293830339	-0.806900360935991	normal	[T]	Signal transduction mechanisms	Molecular Function: protein serine/threonine kinase activity (GO:0004674);; Molecular Function: ATP binding (GO:0005524);; Cellular Component: nucleus (GO:0005634);; Cellular Component: cytosol (GO:0005829);; Cellular Component: plasma membrane (GO:0005886);; Biological Process: protein phosphorylation (GO:0006468);; Cellular Component: phragmoplast (GO:0009524);;	K08790|0|brp:103828753|K08790 serine/threonine kinase 38 [EC:2.7.11.1] | (RefSeq) serine/threonine-protein kinase tricorner	--	[R]	General function prediction only	Protein kinase domain;; Protein tyrosine kinase;; Protein kinase C terminal domain	T	Signal transduction mechanisms	molecular function: catalytic activity (GO:0003824);; biological process: metabolic process (GO:0008152);; biological process: cellular process (GO:0009987);; molecular function: binding (GO:0005488);; cellular component: cell (GO:0005623);; cellular component: organelle (GO:0043226);; cellular component: cell part (GO:0044464);; cellular component: membrane (GO:0016020)
Brassica_rapa_newGene_265	5.425934	5.002165	2.934227	14.282684	13.291606	10.964341	17.537869	13.112909	22.951993	1.31492023418558e-06	1.61418794752844	up	5.63031764929976e-05	2.00843430697117	up	0.429281335795931	0.403159583017644	normal	[G]	Carbohydrate transport and metabolism	Molecular Function: sugar:proton symporter activity (GO:0005351);; Molecular Function: galactose transmembrane transporter activity (GO:0005354);; Molecular Function: glucose transmembrane transporter activity (GO:0005355);; Molecular Function: myo-inositol transmembrane transporter activity (GO:0005365);; Cellular Component: integral component of plasma membrane (GO:0005887);; Biological Process…	--	--	[R]	General function prediction only	Sugar (and other) transporter;; Major Facilitator Superfamily;; Sugar (and other) transporter;; Major Facilitator Superfamily;; Sugar-tranasporters, 12 TM	G	Carbohydrate transport and metabolism	molecular function: transporter activity (GO:0005215);; biological process: cellular process (GO:0009987);; biological process: single-organism process (GO:0044699);; biological process: localization (GO:0051179);; cellular component: cell (GO:0005623);; cellular component: membrane (GO:0016020);; cellular component: membrane part (GO:0044425);; cellular component: cell part (GO:0044464);; biolog…
Brassica_rapa_newGene_2659	0	0	0	2.047919	4.256548	2.400906	0	0	1.332527	1.31280232475957e-12	Inf	up	--	--	--	0.00434243209336013	-2.79836117782737	down	--	--	--	--	--	--	--	--	--	--	--
Brassica_rapa_newGene_266	2.408936	4.085371	2.063416	30.14521	35.488411	28.274654	16.60021	23.647856	17.343325	1.57265776797609e-19	3.60881278959853	up	2.70868712786864e-10	2.7704304768374	up	0.0385687186806225	-0.824339202279285	normal	--	--	--	--	--	--	--	--	--	--	--
Brassica_rapa_newGene_2707	1.847885	2.509155	2.16221	8.355244	7.039981	10.003141	2.09453	2.335146	2.031468	0.000139446967577946	2.09770759178391	up	0.963917266633442	0.0447093736822715	normal	0.000609398037246785	-2.04204090084699	down	--	--	Cellular Component: membrane (GO:0016020);;	--	--	--	--	GRF zinc finger	S	Function unknown	cellular component: membrane (GO:0016020)
Brassica_rapa_newGene_2712	38.064518	48.608959	46.56942	107.494598	132.557999	116.173737	101.129204	120.527023	104.895874	1.17439492696016e-08	1.57712072900168	up	6.88290273187717e-08	1.31950980932443	up	0.5272681192779	-0.246289739637768	normal	--	--	Cellular Component: nucleus (GO:0005634);; Biological Process: nitrogen compound metabolic process (GO:0006807);; Biological Process: simple leaf morphogenesis (GO:0060776);;	--	--	--	--	Lateral organ boundaries (LOB) domain	S	Function unknown	cellular component: cell (GO:0005623);; cellular component: organelle (GO:0043226);; cellular component: cell part (GO:0044464);; biological process: metabolic process (GO:0008152);; biological process: multicellular organismal process (GO:0032501);; biological process: developmental process (GO:0032502);; biological process: single-organism process (GO:0044699)
Brassica_rapa_newGene_2736	9.493294	0.577891	27.514922	0.017456	0.097	0.06613	8.298798	57.552953	23.362057	--	--	--	0.423342211921982	1.2314418424586	normal	0.00081507155526776	8.34700083093069	up	[G]	Carbohydrate transport and metabolism	Molecular Function: monooxygenase activity (GO:0004497);; Cellular Component: chloroplast (GO:0009507);; Biological Process: photorespiration (GO:0009853);; Molecular Function: ribulose-bisphosphate carboxylase activity (GO:0016984);; Biological Process: reductive pentose-phosphate cycle (GO:0019253);; Biological Process: oxidation-reduction process (GO:0055114);;	K01602|1.39361e-103|brp:103850112|K01602 ribulose-bisphosphate carboxylase small chain [EC:4.1.1.39] | (RefSeq) rbcS; ribulose bisphosphate carboxylase small chain F1, chloroplastic-like	Glyoxylate and dicarboxylate metabolism (ko00630);; Carbon fixation in photosynthetic organisms (ko00710);; Carbon metabolism (ko01200)	--	--	Ribulose bisphosphate carboxylase, small chain;; Ribulose-1,5-bisphosphate carboxylase small subunit;; Ribulose bisphosphate carboxylase, small chain	C	Energy production and conversion	molecular function: catalytic activity (GO:0003824);; biological process: metabolic process (GO:0008152);; biological process: single-organism process (GO:0044699);; cellular component: cell (GO:0005623);; cellular component: organelle (GO:0043226);; cellular component: cell part (GO:0044464);; biological process: cellular process (GO:0009987)
Brassica_rapa_newGene_2738	4.672313	2.08026	3.311878	0.743611	0.279687	0.458093	1.799486	1.157582	2.3477	0.000372492091196697	-2.56264327947755	down	0.196937781657777	-0.894679903504839	normal	0.0626478261969821	1.67482010343424	normal	--	--	Cellular Component: extracellular region (GO:0005576);; Biological Process: metal ion transport (GO:0030001);; Molecular Function: metal ion binding (GO:0046872);;	--	--	[P]	Inorganic ion transport and metabolism	Heavy-metal-associated domain	S	Function unknown	cellular component: extracellular region (GO:0005576);; biological process: single-organism process (GO:0044699);; biological process: localization (GO:0051179);; molecular function: binding (GO:0005488)
Brassica_rapa_newGene_2742	36.304989	40.832977	23.848982	15.911079	11.668735	8.93198	15.558856	24.686691	23.008478	0.000369457703094845	-1.30926896035271	down	0.0803635865254843	-0.648612199283398	normal	0.133740202722903	0.674746845529204	normal	[J]	Translation, ribosomal structure and biogenesis	Biological Process: ribosomal large subunit assembly (GO:0000027);; Molecular Function: mRNA binding (GO:0003729);; Molecular Function: structural constituent of ribosome (GO:0003735);; Molecular Function: protein binding (GO:0005515);; Cellular Component: nucleolus (GO:0005730);; Cellular Component: plasma membrane (GO:0005886);; Biological Process: translation (GO:0006412);; Cellular Component:…	K02896|7.39506e-76|brp:103850277|K02896 large subunit ribosomal protein L24e | (RefSeq) 60S ribosomal protein L24-2	Ribosome (ko03010)	[J]	Translation, ribosomal structure and biogenesis	Ribosomal protein L24e	J	Translation, ribosomal structure and biogenesis	biological process: cellular component organization or biogenesis (GO:0071840);; molecular function: binding (GO:0005488);; molecular function: structural molecule activity (GO:0005198);; cellular component: cell (GO:0005623);; cellular component: organelle (GO:0043226);; cellular component: organelle part (GO:0044422);; cellular component: cell part (GO:0044464);; cellular component: membrane (G…
Brassica_rapa_newGene_2746	4.180839	2.139375	5.792807	0.481902	0.106734	0.147277	1.184794	1.045026	0.600914	4.78930341664974e-05	-3.81701892359945	down	0.0112600436069388	-2.06440526630317	normal	--	--	--	[G]	Carbohydrate transport and metabolism	Molecular Function: protein binding (GO:0005515);; Cellular Component: vacuole (GO:0005773);; Cellular Component: integral component of plasma membrane (GO:0005887);; Biological Process: water transport (GO:0006833);; Cellular Component: plasmodesma (GO:0009506);; Biological Process: cellular water homeostasis (GO:0009992);; Molecular Function: water channel activity (GO:0015250);; Molecular Func…	K09872|0|bna:106352876|K09872 aquaporin PIP | (RefSeq) probable aquaporin PIP2-5	--	[G]	Carbohydrate transport and metabolism	Major intrinsic protein	G	Carbohydrate transport and metabolism	molecular function: binding (GO:0005488);; cellular component: cell (GO:0005623);; cellular component: organelle (GO:0043226);; cellular component: cell part (GO:0044464);; cellular component: membrane (GO:0016020);; cellular component: membrane part (GO:0044425);; biological process: single-organism process (GO:0044699);; biological process: localization (GO:0051179);; cellular component: cell j…
Brassica_rapa_newGene_2747	1.46859	2.852379	1.624695	2.758773	0.939914	0.627207	0.534622	0.940271	0.333153	0.761397470269937	-0.28926035190867	normal	0.00939529494181386	-1.67869127922407	down	0.455936451432929	-1.37076541125718	normal	--	--	--	K07466|1.0786e-12|brp:103854842|K07466 replication factor A1 | (RefSeq) uncharacterized LOC103854842	DNA replication (ko03030);; Nucleotide excision repair (ko03420);; Mismatch repair (ko03430);; Homologous recombination (ko03440)	--	--	--	--	--	--
Brassica_rapa_newGene_276	41.367761	29.867387	63.077379	2.469576	11.220986	5.013398	28.446983	30.609984	20.948941	0.0015411897393692	-2.63067741099727	down	0.307120433133224	-0.712207032647632	normal	4.98225529444845e-05	1.92805881710613	up	--	--	--	--	--	--	--	--	--	--	--
Brassica_rapa_newGene_278	24.3049	11.072072	28.13659	2.617783	7.639598	2.422434	9.443316	12.402359	10.568005	0.00610352157529977	-2.16424695837913	down	0.143195534364661	-0.953810050969162	normal	0.0507544281739133	1.22090658986185	normal	--	--	--	--	--	--	--	--	--	--	--
Brassica_rapa_newGene_279	6.303283	7.349085	9.09311	0.211498	0.136031	0.078567	7.017036	5.341099	3.998803	3.59021799332184e-32	-5.05115721335064	down	0.0477289197850841	-0.677356287355951	normal	1.10071606008627e-18	4.38483464733851	up	--	--	Biological Process: metabolic process (GO:0008152);; Molecular Function: metal ion binding (GO:0046872);;	--	--	--	--	--	--	--	biological process: metabolic process (GO:0008152);; molecular function: binding (GO:0005488)
Brassica_rapa_newGene_280	11.93376	7.736345	10.693204	24.632153	26.461251	18.614671	24.547178	13.878444	17.866033	1.31062970341727e-06	1.34734466921521	up	0.0449921173936613	0.912207298064766	normal	0.301050653804297	-0.428306611098236	normal	--	--	--	--	--	--	--	--	S	Function unknown	--
Brassica_rapa_newGene_2809	1.646609	1.780192	1.70862	0.133844	0.863044	0.62806	0.060306	0.289658	0.10497	0.0537059432702531	-1.47668432525046	normal	2.21700477631205e-05	-3.40110440041489	down	--	--	--	--	--	--	K02213|2.49227e-07|brp:103858270|K02213 cell division control protein 6 | (RefSeq) cell division control protein 6 homolog	--	[LD]	Replication, recombination and repair;; Cell cycle control, cell division, chromosome partitioning	--	L	Replication, recombination and repair	--
Brassica_rapa_newGene_2818	16.501659	17.389389	22.188652	6.824	5.117585	4.646389	12.795456	12.944957	12.186373	5.54543893803342e-07	-1.60132844903286	down	0.0942627740104196	-0.539656489823285	normal	0.00411288172452253	1.07230211583793	up	--	--	Biological Process: signal transduction (GO:0007165);; Molecular Function: ADP binding (GO:0043531);;	--	--	--	--	TIR domain;; TIR domain;; NB-ARC domain	--	--	biological process: cellular process (GO:0009987);; biological process: response to stimulus (GO:0050896);; biological process: biological regulation (GO:0065007);; molecular function: binding (GO:0005488)
Brassica_rapa_newGene_2819	4.081499	4.282935	4.033579	1.276979	1.567798	1.308829	5.454969	6.211051	4.49963	0.015423660766671	-1.39288273559517	normal	0.40332771308511	0.438783194958647	normal	0.00118877308087715	1.84284101223883	up	--	--	Molecular Function: ATP binding (GO:0005524);; Biological Process: defense response (GO:0006952);; Biological Process: signal transduction (GO:0007165);; Molecular Function: ADP binding (GO:0043531);;	--	--	--	--	NB-ARC domain;; ATPase family associated with various cellular activities (AAA);; TIR domain;; TIR domain	S	Function unknown	molecular function: binding (GO:0005488);; biological process: response to stimulus (GO:0050896);; biological process: cellular process (GO:0009987);; biological process: biological regulation (GO:0065007)
Brassica_rapa_newGene_2845	0.746187	0.523005	0.503512	1.811266	2.876	1.439522	0.21739	2.076967	1.580606	0.00928402999713989	1.92729820683625	up	--	--	--	0.472391577223451	-0.769806586412719	normal	--	--	--	--	--	--	--	--	--	--	--
Brassica_rapa_newGene_2851	97.627355	3.871048	117.10418	0.042543	125.2053	106.059471	0.092788	0.427877	0.034501	0.86849485655311	0.217879269076298	normal	0.0002173178776251	-8.52085747370111	down	--	--	--	--	--	--	--	--	--	--	--	--	--	--
Brassica_rapa_newGene_2859	1.481879	0.309606	0.944352	2.388509	4.323271	3.25553	2.047586	1.972587	5.894308	0.00330489144044981	1.98848659009103	up	0.16232443075202	1.86194478728899	normal	0.933851015301904	-0.120887495630289	normal	--	--	--	--	--	--	--	--	--	--	--
Brassica_rapa_newGene_2861	1.250468	1.722956	1.525102	3.258539	2.219184	3.199034	1.466405	0.761268	0.843482	0.00861825401588696	1.10531077359031	up	0.373559004965217	-0.519307516595187	normal	0.00050651622190572	-1.61749159950015	down	[X]	--	Molecular Function: nucleic acid binding (GO:0003676);; Biological Process: DNA metabolic process (GO:0006259);;	--	--	[R]	General function prediction only	Reverse transcriptase (RNA-dependent DNA polymerase);; Integrase core domain;; gag-polypeptide of LTR copia-type;; GAG-pre-integrase domain;; Retrotransposon gag protein	L	Replication, recombination and repair	molecular function: binding (GO:0005488);; biological process: metabolic process (GO:0008152);; biological process: cellular process (GO:0009987)
Brassica_rapa_newGene_2863	24.425215	20.30565	16.732962	2.330486	1.239591	1.185588	4.776477	3.748141	2.071287	3.528391793099e-28	-3.49153224751254	down	2.34199675115579e-15	-2.22355257234702	down	0.0658908246508401	1.2763942432803	normal	--		Molecular Function: protein serine/threonine kinase activity (GO:0004674);; Molecular Function: ATP binding (GO:0005524);; Biological Process: protein phosphorylation (GO:0006468);; Cellular Component: integral component of membrane (GO:0016021);; Biological Process: recognition of pollen (GO:0048544);;	--	--	--	--	S-locus glycoprotein domain;; D-mannose binding lectin;; PAN-like domain;; Receptor serine/threonine kinase;; Protein tyrosine kinase;; Protein kinase domain;; Domain of unknown function (DUF3403);; Protein tyrosine kinase;; Protein tyrosine kinase;; Protein kinase domain	T	Signal transduction mechanisms	molecular function: catalytic activity (GO:0003824);; biological process: metabolic process (GO:0008152);; biological process: cellular process (GO:0009987);; molecular function: binding (GO:0005488);; cellular component: membrane (GO:0016020);; cellular component: membrane part (GO:0044425);; biological process: single-organism process (GO:0044699)
Brassica_rapa_newGene_2864	0.991239	0.8732	0.943279	0.215763	0.161359	0.057897	0.101526	0.028289	0.097854	0.000235609289986352	-2.82402423665359	down	9.30008761281286e-05	-3.19225322240481	down	--	--	--	--		Molecular Function: protein serine/threonine kinase activity (GO:0004674);; Molecular Function: ATP binding (GO:0005524);; Biological Process: protein phosphorylation (GO:0006468);; Cellular Component: integral component of membrane (GO:0016021);; Biological Process: recognition of pollen (GO:0048544);;	--	--	--	--	Protein tyrosine kinase;; Protein kinase domain;; S-locus glycoprotein domain;; PAN-like domain;; Receptor serine/threonine kinase;; D-mannose binding lectin	T	Signal transduction mechanisms	molecular function: catalytic activity (GO:0003824);; biological process: metabolic process (GO:0008152);; biological process: cellular process (GO:0009987);; molecular function: binding (GO:0005488);; cellular component: membrane (GO:0016020);; cellular component: membrane part (GO:0044425);; biological process: single-organism process (GO:0044699)
Brassica_rapa_newGene_2875	0.523662	1.110481	0.639716	6.41222	1.686628	7.000783	1.649041	3.499319	1.742212	0.00642895588284599	3.04042953244282	up	0.0134476279666503	1.82836241280457	normal	0.350675142440576	-1.19701453440692	normal	--	--	--	--	--	--	--	--	--	--	--
Brassica_rapa_newGene_2879	0.473197	0.106458	0.099723	3.486894	1.446148	3.355614	2.082515	1.649286	1.414496	1.29470089026323e-05	3.62952578723547	up	0.000726905529040836	2.82631655786034	up	0.442142996682979	-0.797449449656207	normal	--	--	Cellular Component: integral component of membrane (GO:0016021);;	--	--	--	--	--	--	--	cellular component: membrane (GO:0016020);; cellular component: membrane part (GO:0044425)
Brassica_rapa_newGene_2885	5.871459	5.673305	4.805495	9.538405	15.932917	11.36028	15.451714	12.724134	11.404768	0.000638005147976044	1.39864079228679	up	4.28535020005539e-05	1.29296939487435	up	0.847612146916847	-0.096336264843832	normal	--	--	Molecular Function: calcium ion binding (GO:0005509);; Cellular Component: plasma membrane (GO:0005886);; Biological Process: response to nematode (GO:0009624);; Biological Process: regulation of stomatal movement (GO:0010119);; Molecular Function: symporter activity (GO:0015293);; Cellular Component: integral component of membrane (GO:0016021);; Biological Process: nitrate assimilation (GO:00421…	--	--	[E]	Amino acid transport and metabolism	POT family;; POT family	E	Amino acid transport and metabolism	molecular function: binding (GO:0005488);; cellular component: cell (GO:0005623);; cellular component: membrane (GO:0016020);; cellular component: cell part (GO:0044464);; biological process: response to stimulus (GO:0050896);; biological process: multi-organism process (GO:0051704);; biological process: biological regulation (GO:0065007);; molecular function: transporter activity (GO:0005215);; …
Brassica_rapa_newGene_2907	26.763485	18.346121	7.291713	3.01506	1.921631	1.762438	48.945251	34.78854	34.678734	0.00650966832501357	-2.81059665958681	down	0.0177821708090178	1.19852296617703	normal	4.12765156190564e-24	4.01834054191095	up	--	--	Cellular Component: cytoplasm (GO:0005737);; Cellular Component: plasmodesma (GO:0009506);; Cellular Component: integral component of membrane (GO:0016021);;	--	--	[DR]	Cell cycle control, cell division, chromosome partitioning;; General function prediction only	MATH domain	S	Function unknown	cellular component: cell (GO:0005623);; cellular component: cell part (GO:0044464);; cellular component: cell junction (GO:0030054);; cellular component: membrane (GO:0016020);; cellular component: membrane part (GO:0044425)
Brassica_rapa_newGene_291	70.650024	80.596893	38.805149	12.307196	3.565265	6.475098	11.073938	12.840453	7.192605	5.9593455833772e-07	-2.92744632253856	down	6.87253260151003e-06	-2.58265486544886	down	0.706454705805427	0.358068602130349	normal	--	--	--	--	--	--	--	--	--	--	--
Brassica_rapa_newGene_2979	2.586088	4.881704	2.484983	26.693962	24.20108	21.873693	20.637611	28.12256	37.63521	9.46127429756621e-24	2.9647136397865	up	5.37426783341048e-11	3.08402130454301	up	0.8017443586853	0.132139742258882	normal	[F]	Nucleotide transport and metabolism	Molecular Function: uracil phosphoribosyltransferase activity (GO:0004845);; Molecular Function: uridine kinase activity (GO:0004849);; Molecular Function: ATP binding (GO:0005524);; Molecular Function: GTP binding (GO:0005525);; Cellular Component: cytosol (GO:0005829);; Biological Process: pyrimidine nucleobase metabolic process (GO:0006206);; Biological Process: phosphorylation (GO:0016310);; …	K00876|0|bna:106354094|K00876 uridine kinase [EC:2.7.1.48] | (RefSeq) uridine kinase-like protein 3	Pyrimidine metabolism (ko00240)	[TZ]	Signal transduction mechanisms;; Cytoskeleton	Phosphoribulokinase / Uridine kinase family;; Uracil phosphoribosyltransferase;; AAA domain;; Dephospho-CoA kinase;; Zeta toxin	F	Nucleotide transport and metabolism	molecular function: catalytic activity (GO:0003824);; biological process: metabolic process (GO:0008152);; biological process: cellular process (GO:0009987);; biological process: single-organism process (GO:0044699);; molecular function: binding (GO:0005488);; cellular component: cell (GO:0005623);; cellular component: cell part (GO:0044464)
Brassica_rapa_newGene_3033	74.132841	50.709709	66.251698	9.046512	6.166856	7.629762	24.016481	18.339307	17.82666	1.0188347423174e-15	-2.90633115229852	down	1.19710856153467e-07	-1.63591268124073	down	0.000909890754915909	1.27828449994646	up	--	--	Biological Process: metal ion transport (GO:0030001);; Molecular Function: metal ion binding (GO:0046872);; Biological Process: defense response to fungus (GO:0050832);;	--	--	--	--	--	S	Function unknown	biological process: single-organism process (GO:0044699);; biological process: localization (GO:0051179);; molecular function: binding (GO:0005488);; biological process: response to stimulus (GO:0050896);; biological process: multi-organism process (GO:0051704)
Brassica_rapa_newGene_3040	2.308413	3.206052	3.204361	0.382319	0.540884	0.126671	0.58403	1.064812	1.374523	0.000202515712609399	-2.81431387219051	down	0.0458768203859362	-1.48576845115834	normal	--	--	--	--	--	Molecular Function: protein serine/threonine kinase activity (GO:0004674);; Molecular Function: ATP binding (GO:0005524);; Biological Process: protein phosphorylation (GO:0006468);; Cellular Component: integral component of membrane (GO:0016021);;	--	--	--	--	Protein tyrosine kinase	T	Signal transduction mechanisms	molecular function: catalytic activity (GO:0003824);; biological process: metabolic process (GO:0008152);; biological process: cellular process (GO:0009987);; molecular function: binding (GO:0005488);; cellular component: membrane (GO:0016020);; cellular component: membrane part (GO:0044425)
Brassica_rapa_newGene_3043	2.753665	2.263603	3.138398	0.373158	0.964731	0.055706	0.414865	0.934097	0.426122	0.00460239262426533	-2.11984076939071	down	0.00378656639201354	-2.10779849390516	down	--	--	--	--	--	Molecular Function: nucleotide binding (GO:0000166);; Biological Process: metabolic process (GO:0008152);; Cellular Component: membrane (GO:0016020);; Molecular Function: oxidoreductase activity (GO:0016491);; Molecular Function: anion binding (GO:0043168);;	--	--	--	--	--	--	--	molecular function: binding (GO:0005488);; biological process: metabolic process (GO:0008152);; cellular component: membrane (GO:0016020);; molecular function: catalytic activity (GO:0003824)
Brassica_rapa_newGene_3123	0.170466	0.097416	0.049832	44.483171	29.499954	40.186067	27.400279	36.959736	32.448444	5.67070605556108e-56	7.67651519444016	up	1.86160295926288e-58	7.30557219204067	up	0.43066231695645	-0.358591955574986	normal	--	--	--	--	--	--	--	--	--	--	--
Brassica_rapa_newGene_3137	13.903256	8.834536	7.47662	0.483796	0.048231	0.664598	1.72785	4.226505	0.251073	4.17109001897367e-10	-4.4779107187972	down	0.00101341442439404	-2.26910688391117	down	0.362167055883963	2.22291133739942	normal	[R]	General function prediction only	Molecular Function: copper ion binding (GO:0005507);; Cellular Component: plant-type cell wall (GO:0009505);; Cellular Component: plasmodesma (GO:0009506);; Cellular Component: membrane (GO:0016020);; Molecular Function: oxidoreductase activity, oxidizing metal ions (GO:0016722);; Molecular Function: pectinesterase activity (GO:0030599);; Cellular Component: apoplast (GO:0048046);; Biological Pro…	--	--	[Q]	Secondary metabolites biosynthesis, transport and catabolism	Multicopper oxidase;; Multicopper oxidase;; Multicopper oxidase	Q	Secondary metabolites biosynthesis, transport and catabolism	molecular function: binding (GO:0005488);; cellular component: cell (GO:0005623);; cellular component: cell part (GO:0044464);; cellular component: cell junction (GO:0030054);; cellular component: membrane (GO:0016020);; molecular function: catalytic activity (GO:0003824);; biological process: metabolic process (GO:0008152);; biological process: single-organism process (GO:0044699);; cellular com…
Brassica_rapa_newGene_3189	14.539475	11.413586	9.731527	1.101964	0.572039	0.318623	2.491833	4.541759	2.512993	4.32218908722398e-20	-4.1655741474048	down	9.04695576315402e-07	-1.86989659542546	down	0.00106965350624719	2.31095541615767	up	[NW]	Cell motility;; Extracellular structures	Molecular Function: protein serine/threonine kinase activity (GO:0004674);; Molecular Function: ATP binding (GO:0005524);; Biological Process: protein phosphorylation (GO:0006468);; Cellular Component: integral component of membrane (GO:0016021);;	--	--	--	--	Protein tyrosine kinase;; Protein kinase domain;; Salt stress response/antifungal	T	Signal transduction mechanisms	molecular function: catalytic activity (GO:0003824);; biological process: metabolic process (GO:0008152);; biological process: cellular process (GO:0009987);; molecular function: binding (GO:0005488);; cellular component: membrane (GO:0016020);; cellular component: membrane part (GO:0044425)
Brassica_rapa_newGene_3217	2.581653	1.98368	2.993177	0.153601	0.344971	0.111818	0.789809	0.421592	0.329751	7.77042841594931e-08	-3.42198667665963	down	4.5306749902598e-05	-2.22440306062934	down	--	--	--	[NW]	Cell motility;; Extracellular structures	Molecular Function: protein serine/threonine kinase activity (GO:0004674);; Molecular Function: ATP binding (GO:0005524);; Biological Process: protein phosphorylation (GO:0006468);; Cellular Component: integral component of membrane (GO:0016021);;	--	--	--	--	Protein tyrosine kinase;; Protein kinase domain;; Salt stress response/antifungal	T	Signal transduction mechanisms	molecular function: catalytic activity (GO:0003824);; biological process: metabolic process (GO:0008152);; biological process: cellular process (GO:0009987);; molecular function: binding (GO:0005488);; cellular component: membrane (GO:0016020);; cellular component: membrane part (GO:0044425)
Brassica_rapa_newGene_3248	1.025703	1.336568	0.603353	4.500241	6.865627	5.273072	5.047403	7.961839	7.749201	4.09698249553388e-09	2.58721731976905	up	1.5402202849731e-09	2.63512504953767	up	0.959551641345862	0.0610141324372149	normal	--	--	Molecular Function: transcription factor activity, sequence-specific DNA binding (GO:0003700);; Cellular Component: nucleus (GO:0005634);; Biological Process: regulation of transcription, DNA-templated (GO:0006355);; Biological Process: multicellular organism development (GO:0007275);; Molecular Function: metal ion binding (GO:0046872);;	--	--	[P]	Inorganic ion transport and metabolism	--	S	Function unknown	molecular function: nucleic acid binding transcription factor activity (GO:0001071);; biological process: biological regulation (GO:0065007);; cellular component: cell (GO:0005623);; cellular component: organelle (GO:0043226);; cellular component: cell part (GO:0044464);; biological process: multicellular organismal process (GO:0032501);; biological process: developmental process (GO:0032502);; b…
Brassica_rapa_newGene_3250	11.337855	17.508172	17.084613	27.614777	30.692045	48.412554	12.686973	19.764444	15.520788	0.00254113932250218	1.3760454072353	up	0.786072205709036	0.0847896132838652	normal	0.0199876639538704	-1.27975627535879	normal	--	--	--	--	--	--	--	--	--	--	--
Brassica_rapa_newGene_3253	2.50484	4.270401	2.270258	0.450291	0.234223	0.765785	0.548312	1.697373	1.446274	1.16213647896443e-05	-2.51594526647711	down	0.00454418990409088	-1.49843658240379	down	0.245669729975231	1.02961353536021	normal	--	--	Cellular Component: plasma membrane (GO:0005886);; Cellular Component: integral component of membrane (GO:0016021);; Molecular Function: transmembrane transporter activity (GO:0022857);; Biological Process: transmembrane transport (GO:0055085);;	--	--	--	--	EamA-like transporter family	S	Function unknown	cellular component: cell (GO:0005623);; cellular component: membrane (GO:0016020);; cellular component: cell part (GO:0044464);; cellular component: membrane part (GO:0044425);; molecular function: transporter activity (GO:0005215);; biological process: localization (GO:0051179);; biological process: cellular process (GO:0009987);; biological process: single-organism process (GO:0044699)
Brassica_rapa_newGene_3258	5.930329	7.411076	6.90174	14.212788	16.943594	14.400988	11.060401	11.513447	10.664865	0.00131172304093352	1.32715088240204	up	0.118377985330281	0.741595938875994	normal	0.276463263578606	-0.574783173559896	normal	--	--	--	--	--	--	--	--	--	--	--
Brassica_rapa_newGene_330	7.776828	13.039785	12.74561	4.313356	5.42094	4.791731	6.589554	4.229036	7.395323	0.0050472581990594	-1.0757484012602	down	0.0417772617745875	-0.892497001023552	normal	0.823926274188298	0.192135814141858	normal	--	--	Molecular Function: microtubule motor activity (GO:0003777);; Molecular Function: ATP binding (GO:0005524);; Cellular Component: microtubule (GO:0005874);; Biological Process: microtubule-based movement (GO:0007018);; Molecular Function: microtubule binding (GO:0008017);;	K11498|2.43164e-08|bna:106448159|K11498 centromeric protein E | (RefSeq) kinesin-like protein NACK1	--	[A]	RNA processing and modification	--	--	--	molecular function: catalytic activity (GO:0003824);; biological process: metabolic process (GO:0008152);; molecular function: binding (GO:0005488);; cellular component: cell (GO:0005623);; cellular component: macromolecular complex (GO:0032991);; cellular component: organelle (GO:0043226);; cellular component: organelle part (GO:0044422);; cellular component: cell part (GO:0044464);; biological …
Brassica_rapa_newGene_3300	3.202654	3.831169	3.884066	0.92716	0.212894	0.121703	0.219683	0.395743	0.117293	5.05774047738921e-05	-2.85806321150349	down	1.72925219971848e-07	-3.73400488658125	down	--	--	--	--	--	Cellular Component: plant-type vacuole membrane (GO:0009705);; Molecular Function: fructose uniporter activity (GO:0015284);; Cellular Component: integral component of membrane (GO:0016021);; Biological Process: carbohydrate export (GO:0033231);; Biological Process: fructose export from vacuole to cytoplasm (GO:1902334);;	K15382|7.38165e-124|brp:103833532|K15382 solute carrier family 50 (sugar transporter) | (RefSeq) bidirectional sugar transporter SWEET17-like	--	[R]	General function prediction only	Sugar efflux transporter for intercellular exchange	U	Intracellular trafficking, secretion, and vesicular transport	cellular component: cell (GO:0005623);; cellular component: membrane (GO:0016020);; cellular component: organelle (GO:0043226);; cellular component: organelle part (GO:0044422);; cellular component: cell part (GO:0044464);; molecular function: transporter activity (GO:0005215);; biological process: cellular process (GO:0009987);; biological process: single-organism process (GO:0044699);; biologic…
Brassica_rapa_newGene_3302	3.87958	4.875839	4.583772	11.905513	20.77939	18.974123	1.476474	3.872907	2.281767	4.26083469606355e-07	2.11256312655424	up	0.225716547641898	-0.778268375323733	normal	1.46584539248632e-08	-2.87634589423892	down	--	--	--	--	--	--	--	--	--	--	--
Brassica_rapa_newGene_3311	3.484308	2.291936	2.551496	11.868907	10.849733	7.903832	3.392121	7.021771	2.594023	5.02791712125009e-06	2.02808328047359	up	0.435700195276725	0.659662414988291	normal	0.00415759879891615	-1.35368093138933	down	--	--	--	--	--	--	--	--	--	--	--
Brassica_rapa_newGene_3336	0.986879	1.455501	1.367773	0	0.063902	0	0	0	0.072262	4.23375150061069e-09	-5.42733105787186	down	3.29012390501872e-09	-5.37576405232689	down	--	--	--	--	--	--	--	--	--	--	--	S	Function unknown	--
Brassica_rapa_newGene_3352	1.208099	3.194143	1.678695	0.217578	0	0.842511	0.232196	0.557668	0.555078	0.00151674352345164	-2.70420374927367	down	0.0144754270902837	-1.97352937872295	normal	--	--	--	--	--	--	--	--	--	--	--	--	--	--
Brassica_rapa_newGene_3356	3.783226	2.409034	2.565635	0.698564	0.421941	0.044804	0.686213	0.111123	0.356069	8.94855379776313e-07	-2.75491020485518	down	3.04051513528937e-08	-2.86201176510126	down	0.967836954919357	-0.101291637319038	normal	[K]	Transcription	Cellular Component: integral component of membrane (GO:0016021);;	--	--	[R]	General function prediction only	Leucine rich repeat;; Leucine Rich repeats (2 copies);; Leucine Rich Repeat;; Leucine rich repeat N-terminal domain	S	Function unknown	cellular component: membrane (GO:0016020);; cellular component: membrane part (GO:0044425)
Brassica_rapa_newGene_3392	1.767118	2.930078	1.676399	0	0.122675	0.155981	0	0.239649	0	7.19394219885067e-07	-4.27468804990751	down	1.302090561061e-06	-4.62963221395379	down	--	--	--	--	--	--	K13119|1.02568e-11|bna:106430520|K13119 protein FAM50 | (RefSeq) protein XAP5 CIRCADIAN TIMEKEEPER-like	--	--	--	--	--	--	--
Brassica_rapa_newGene_3402	4.716908	4.634144	3.738484	8.208806	5.923863	6.674936	9.750987	8.321182	9.106485	0.0361121544244485	0.721388497874249	normal	0.00065202790282621	1.01483542990217	up	0.487004328124723	0.303338006742592	normal	--	--	Molecular Function: damaged DNA binding (GO:0003684);; Molecular Function: protein binding (GO:0005515);; Cellular Component: nucleus (GO:0005634);; Cellular Component: cytosol (GO:0005829);; Biological Process: nucleotide-excision repair (GO:0006289);; Biological Process: red, far-red light phototransduction (GO:0009585);; Biological Process: embryo development ending in seed dormancy (GO:000979…	K10610|0|brp:103834207|K10610 DNA damage-binding protein 1 | (RefSeq) DNA damage-binding protein 1b	Nucleotide excision repair (ko03420);; Ubiquitin mediated proteolysis (ko04120)	[L]	Replication, recombination and repair	Mono-functional DNA-alkylating methyl methanesulfonate N-term;; CPSF A subunit region	C	Energy production and conversion	molecular function: binding (GO:0005488);; cellular component: cell (GO:0005623);; cellular component: organelle (GO:0043226);; cellular component: cell part (GO:0044464);; biological process: metabolic process (GO:0008152);; biological process: cellular process (GO:0009987);; biological process: single-organism process (GO:0044699);; biological process: response to stimulus (GO:0050896);; biolog…
Brassica_rapa_newGene_342	0.493011	0.383337	0.768644	2.563534	2.065823	4.466657	1.987275	2.401208	1.567382	0.000146850744533503	2.46963929834485	up	0.00637645562757608	1.74914089871001	up	0.378744258248157	-0.712243805610728	normal	--	--	--	--	--	--	--	--	--	--	--
Brassica_rapa_newGene_3423	4.826315	7.07113	4.086129	2.292196	1.42912	1.07686	2.400168	2.273897	2.335151	0.000966413906984624	-1.45230297051213	down	0.00910629119921582	-1.08013179290288	down	0.663082796160199	0.384462592838714	normal	[T]	Signal transduction mechanisms	Molecular Function: protein serine/threonine kinase activity (GO:0004674);; Molecular Function: ATP binding (GO:0005524);; Cellular Component: plasma membrane (GO:0005886);; Biological Process: protein phosphorylation (GO:0006468);; Cellular Component: plasmodesma (GO:0009506);; Biological Process: response to salicylic acid (GO:0009751);; Biological Process: programmed cell death (GO:0012501);; …	--	--	--	--	Salt stress response/antifungal;; Protein tyrosine kinase	T	Signal transduction mechanisms	molecular function: catalytic activity (GO:0003824);; biological process: metabolic process (GO:0008152);; biological process: cellular process (GO:0009987);; molecular function: binding (GO:0005488);; cellular component: cell (GO:0005623);; cellular component: membrane (GO:0016020);; cellular component: cell part (GO:0044464);; cellular component: cell junction (GO:0030054);; biological process:…
Brassica_rapa_newGene_3429	0.857274	2.426196	1.256239	4.462537	5.084849	6.727216	1.555553	2.514144	3.303269	0.0035789491790951	1.98971759960005	up	0.416237681391022	0.70114020505906	normal	0.128691396432413	-1.2755265678085	normal	--	--	--	--	--	--	--	--	--	--	--
Brassica_rapa_newGene_3432	175.896225	195.266586	163.966797	1182.635132	991.966797	972.660767	633.908752	775.319031	657.345581	5.11096926349675e-10	2.71288034713146	up	2.75356699213737e-08	1.97444965281827	up	0.0849081422381269	-0.726635921729547	normal	[G]	Carbohydrate transport and metabolism	Molecular Function: mRNA binding (GO:0003729);; Molecular Function: protein binding (GO:0005515);; Cellular Component: nucleus (GO:0005634);; Cellular Component: vacuole (GO:0005773);; Cellular Component: integral component of plasma membrane (GO:0005887);; Biological Process: water transport (GO:0006833);; Cellular Component: plasmodesma (GO:0009506);; Biological Process: response to abscisic ac…	K09872|0|bna:106436084|K09872 aquaporin PIP | (RefSeq) aquaporin PIP2-7-like	--	[G]	Carbohydrate transport and metabolism	Major intrinsic protein	G	Carbohydrate transport and metabolism	molecular function: binding (GO:0005488);; cellular component: cell (GO:0005623);; cellular component: organelle (GO:0043226);; cellular component: cell part (GO:0044464);; cellular component: membrane (GO:0016020);; cellular component: membrane part (GO:0044425);; biological process: single-organism process (GO:0044699);; biological process: localization (GO:0051179);; cellular component: cell j…
Brassica_rapa_newGene_3446	31.123306	24.055463	46.008766	5.578596	6.66042	3.452862	14.466024	13.760404	14.470412	4.19056174701766e-05	-2.54577155204381	down	0.0198078852191737	-1.23644704939833	normal	1.60218972959924e-05	1.31916052385337	up	--	--	--	K07466|0|bna:106448071|K07466 replication factor A1 | (RefSeq) uncharacterized LOC106448071	DNA replication (ko03030);; Nucleotide excision repair (ko03420);; Mismatch repair (ko03430);; Homologous recombination (ko03440)	[L]	Replication, recombination and repair	Domain of unknown function DUF223;; Replication factor-A C terminal domain;; Replication protein A OB domain	L	Replication, recombination and repair	--
Brassica_rapa_newGene_3491	11.335494	12.60565	7.162956	16.681318	21.71556	19.649283	15.154554	15.850279	18.184997	0.000392328561033341	1.07113532515701	up	0.0256026946292792	0.69086985459591	normal	0.328244560309383	-0.369640604804738	normal	--	--	--	--	--	--	--	--	S	Function unknown	--
Brassica_rapa_newGene_3502	0	0	0	3.713965	2.557496	3.208005	2.265577	2.571134	2.294031	2.70473421739295e-17	Inf	up	2.1667384385034e-15	Inf	up	0.631180354823262	-0.483425733872896	normal	--	--	--	--	--	--	--	--	S	Function unknown	--
Brassica_rapa_newGene_3504	53.251137	228.566864	36.82058	480.974396	279.287964	663.608093	425.671295	320.980927	714.367554	0.00207412621832274	2.34131706460452	up	0.00684066525043396	2.24857094775454	up	0.972324256571044	-0.080814119280942	normal	[G]	Carbohydrate transport and metabolism	Molecular Function: hydrolase activity, hydrolyzing O-glycosyl compounds (GO:0004553);; Cellular Component: Golgi apparatus (GO:0005794);; Cellular Component: plasma membrane (GO:0005886);; Biological Process: aging (GO:0007568);; Cellular Component: plant-type cell wall (GO:0009505);; Biological Process: gibberellic acid mediated signaling pathway (GO:0009740);; Biological Process: response to b…	K08235|0|brp:103834679|K08235 xyloglucan:xyloglucosyl transferase [EC:2.4.1.207] | (RefSeq) xyloglucan endotransglucosylase/hydrolase protein 24-like	--	--	--	Glycosyl hydrolases family 16;; Xyloglucan endo-transglycosylase (XET) C-terminus	G	Carbohydrate transport and metabolism	molecular function: catalytic activity (GO:0003824);; biological process: metabolic process (GO:0008152);; cellular component: cell (GO:0005623);; cellular component: organelle (GO:0043226);; cellular component: cell part (GO:0044464);; cellular component: membrane (GO:0016020);; biological process: developmental process (GO:0032502);; biological process: single-organism process (GO:0044699);; bi…
Brassica_rapa_newGene_3508	0.254073	0.551804	0.105422	30.362183	23.425802	24.302581	14.759228	21.544193	20.140268	3.93445709604407e-63	6.54146732909295	up	9.43220755039542e-43	5.9431556273351	up	0.0948683730482005	-0.582745691670437	normal	--	--	Cellular Component: extracellular region (GO:0005576);; Cellular Component: plasmodesma (GO:0009506);; Cellular Component: membrane (GO:0016020);;	--	--	[DR]	Cell cycle control, cell division, chromosome partitioning;; General function prediction only	MATH domain;; MATH domain	S	Function unknown	cellular component: extracellular region (GO:0005576);; cellular component: cell junction (GO:0030054);; cellular component: membrane (GO:0016020)
Brassica_rapa_newGene_351	0.578408	0.99967	0.482489	2.146715	2.726355	2.263315	3.840297	2.316	2.984625	0.00446153358107765	1.91465269437544	up	0.000637235523014603	2.14790361653115	up	0.84136197131662	0.24276314957654	normal	--	--	Cellular Component: nucleus (GO:0005634);; Cellular Component: integral component of membrane (GO:0016021);;	--	--	--	--	--	--	--	cellular component: cell (GO:0005623);; cellular component: organelle (GO:0043226);; cellular component: cell part (GO:0044464);; cellular component: membrane (GO:0016020);; cellular component: membrane part (GO:0044425)
Brassica_rapa_newGene_353	2.866591	7.03812	4.273296	2.082401	1.792141	3.738043	1.50492	1.265957	0.424183	0.263631427172614	-0.724112336651837	normal	0.00567069731405324	-2.10004372728135	down	0.11546859934966	-1.36605081410457	normal	--	--	--	--	--	--	--	--	--	--	--
Brassica_rapa_newGene_3550	80.206343	127.457742	86.854804	23.658971	22.980139	27.792719	36.359173	39.844808	29.033122	5.59658630264924e-08	-1.82659503221161	down	1.94739089244637e-05	-1.45550243681391	down	0.287477938546535	0.382542225172588	normal	--	--	--	--	--	--	--	--	--	--	--
Brassica_rapa_newGene_3559	526.585449	296.469818	477.799072	96.702049	90.696053	90.69165	279.137146	232.152527	211.491547	1.05551193696841e-05	-2.07884128093305	down	0.0443168205229685	-0.829313835847327	normal	1.31335536077623e-06	1.2573167862104	up	--	--	Cellular Component: extracellular region (GO:0005576);; Cellular Component: vacuolar membrane (GO:0005774);; Cellular Component: endoplasmic reticulum (GO:0005783);; Cellular Component: cytosol (GO:0005829);; Cellular Component: plasma membrane (GO:0005886);; Cellular Component: chloroplast thylakoid membrane (GO:0009535);; Cellular Component: integral component of membrane (GO:0016021);; Biologi…	--	--	--	--	PLAT/LH2 domain;; Embryo-specific protein 3, (ATS3)	S	Function unknown	cellular component: extracellular region (GO:0005576);; cellular component: cell (GO:0005623);; cellular component: membrane (GO:0016020);; cellular component: organelle (GO:0043226);; cellular component: organelle part (GO:0044422);; cellular component: cell part (GO:0044464);; cellular component: membrane part (GO:0044425);; biological process: biological regulation (GO:0065007)
Brassica_rapa_newGene_3564	7.043528	10.347736	8.619948	33.459294	42.972937	32.423858	23.764393	3.255314	21.70494	9.6228729614227e-13	2.27102757766448	up	0.410889696465544	0.94874714846747	normal	0.0154639374996577	-1.31774024108587	normal	--	--	Cellular Component: integral component of membrane (GO:0016021);;	--	--	--	--	--	S	Function unknown	cellular component: membrane (GO:0016020);; cellular component: membrane part (GO:0044425)
Brassica_rapa_newGene_3575	10.27035	8.573467	9.643625	2.367286	1.043663	3.093701	2.933442	2.105934	3.157928	9.57439653638614e-06	-1.97763034686196	down	2.01380581969903e-05	-1.76966813745923	down	0.833043771187272	0.214258864704432	normal	--	--	--	--	--	--	--	--	--	--	--
Brassica_rapa_newGene_3580	3.407692	2.871305	3.026876	12.676407	9.771495	8.983925	8.556176	8.377649	7.958529	0.00321230721465996	1.879383945189	up	0.0345611429054973	1.41858131657494	normal	0.632875885301187	-0.450540975176663	normal	--	--	Cellular Component: extracellular region (GO:0005576);; Cellular Component: integral component of membrane (GO:0016021);;	--	--	--	--	Protein of unknown function (DUF1365)	S	Function unknown	cellular component: extracellular region (GO:0005576);; cellular component: membrane (GO:0016020);; cellular component: membrane part (GO:0044425)
Brassica_rapa_newGene_3598	2.390523	1.815838	2.130111	0.194899	0.469928	0.146078	1.656989	1.682565	0.933629	6.20860957748278e-05	-2.76787004393738	down	0.419091892605008	-0.546185790606396	normal	0.0066301773547463	2.23292705995087	up	[K]	Transcription	--	--	--	[R]	General function prediction only	WD domain, G-beta repeat;; PQQ-like domain	S	Function unknown	--
Brassica_rapa_newGene_3609	59.871811	52.726322	51.935173	0.236058	0.728394	0	1.434233	0.782761	1.423629	2.79780121928691e-66	-7.25071680241662	down	3.04826641585476e-59	-5.44118529735622	down	--	--	--	--	--	--	--	--	--	--	--	U	Intracellular trafficking, secretion, and vesicular transport	--
Brassica_rapa_newGene_3667	11.413454	11.397603	11.820244	4.775893	6.540533	5.259148	5.416344	4.508343	5.021092	0.00361701210223149	-0.901689237573723	normal	1.76016045608008e-05	-1.18176026852961	down	0.58352600704468	-0.271112690726242	normal	[K]	Transcription	Molecular Function: structural constituent of ribosome (GO:0003735);; Molecular Function: protein binding (GO:0005515);; Molecular Function: ATP binding (GO:0005524);; Cellular Component: nucleus (GO:0005634);; Cellular Component: mitochondrial small ribosomal subunit (GO:0005763);; Cellular Component: plasma membrane (GO:0005886);; Biological Process: response to cold (GO:0009409);; Cellular Com…	K13460|0|brp:103836180|K13460 disease resistance protein RPS5 | (RefSeq) RGA2; disease resistance protein RPS5-like	Plant-pathogen interaction (ko04626)	[T]	Signal transduction mechanisms	NB-ARC domain;; Leucine rich repeat;; Leucine Rich repeats (2 copies)	S	Function unknown	molecular function: structural molecule activity (GO:0005198);; molecular function: binding (GO:0005488);; cellular component: cell (GO:0005623);; cellular component: organelle (GO:0043226);; cellular component: cell part (GO:0044464);; cellular component: macromolecular complex (GO:0032991);; cellular component: organelle part (GO:0044422);; cellular component: membrane (GO:0016020);; biological…
Brassica_rapa_newGene_3669	133.92659	94.604141	100.428238	62.773109	45.60387	68.193825	178.003525	146.413391	150.622849	0.010022884810452	-0.747547872184564	normal	0.0766590866333515	0.551998854322518	normal	2.26906148883447e-07	1.30731115687088	up	[Q]	Secondary metabolites biosynthesis, transport and catabolism	Molecular Function: lactoylglutathione lyase activity (GO:0004462);; Cellular Component: mitochondrion (GO:0005739);; Cellular Component: vacuole (GO:0005773);; Cellular Component: peroxisome (GO:0005777);; Cellular Component: cytosol (GO:0005829);; Cellular Component: plasma membrane (GO:0005886);; Biological Process: carbohydrate metabolic process (GO:0005975);; Cellular Component: chloroplast …	K01759|0|bna:106362166|K01759 lactoylglutathione lyase [EC:4.4.1.5] | (RefSeq) putative lactoylglutathione lyase	Pyruvate metabolism (ko00620)	[G]	Carbohydrate transport and metabolism	Glyoxalase/Bleomycin resistance protein/Dioxygenase superfamily;; Glyoxalase/Bleomycin resistance protein/Dioxygenase superfamily;; Glyoxalase-like domain;; CppA N-terminal	E	Amino acid transport and metabolism	molecular function: catalytic activity (GO:0003824);; biological process: metabolic process (GO:0008152);; cellular component: cell (GO:0005623);; cellular component: organelle (GO:0043226);; cellular component: cell part (GO:0044464);; cellular component: membrane (GO:0016020);; cellular component: organelle part (GO:0044422);; biological process: cellular process (GO:0009987);; biological proce…
Brassica_rapa_newGene_3673	1.231633	2.171228	1.073303	3.745578	5.840145	4.622542	3.512998	3.842159	4.495586	0.000618776239957776	1.8288688593653	up	0.008711270068731	1.43635094117265	up	0.609656324064414	-0.38051867092177	normal	--	--	--	--	--	[R]	General function prediction only	F-box domain;; F-box-like	S	Function unknown	--
Brassica_rapa_newGene_3681	3.629432	2.614061	5.345222	10.979541	12.205195	7.618937	10.061469	8.96702	4.336788	0.00610607480897222	1.55008021117357	up	0.101417683688058	1.02168501424165	normal	0.509524374834633	-0.518913550498277	normal	--	--	--	--	--	--	--	--	--	--	--
Brassica_rapa_newGene_3689	108.46994	113.731644	91.333145	1165.061035	975.722534	1080.332886	675.224487	808.409241	672.956116	2.06773283127492e-16	3.5170062217724	up	1.77689713909463e-16	2.80675981769789	up	0.0977425433997468	-0.698922191241551	normal	[G]	Carbohydrate transport and metabolism	Molecular Function: mRNA binding (GO:0003729);; Molecular Function: protein binding (GO:0005515);; Cellular Component: nucleus (GO:0005634);; Cellular Component: vacuole (GO:0005773);; Cellular Component: integral component of plasma membrane (GO:0005887);; Biological Process: water transport (GO:0006833);; Cellular Component: plasmodesma (GO:0009506);; Biological Process: response to abscisic ac…	K09872|0|brp:103831723|K09872 aquaporin PIP | (RefSeq) aquaporin PIP2-7	--	[G]	Carbohydrate transport and metabolism	Major intrinsic protein	G	Carbohydrate transport and metabolism	molecular function: binding (GO:0005488);; cellular component: cell (GO:0005623);; cellular component: organelle (GO:0043226);; cellular component: cell part (GO:0044464);; cellular component: membrane (GO:0016020);; cellular component: membrane part (GO:0044425);; biological process: single-organism process (GO:0044699);; biological process: localization (GO:0051179);; cellular component: cell j…
Brassica_rapa_newGene_369	5.229889	5.829056	6.039722	0.357317	0.117919	0.228607	1.127829	1.15365	0.534843	3.45986797678006e-17	-4.27500228635918	down	1.26985995030974e-09	-2.5365885616327	down	0.0365745790221244	1.74977835404022	normal	[T]	Signal transduction mechanisms	Molecular Function: protein serine/threonine kinase activity (GO:0004674);; Molecular Function: ATP binding (GO:0005524);; Cellular Component: plasma membrane (GO:0005886);; Biological Process: protein phosphorylation (GO:0006468);; Cellular Component: plasmodesma (GO:0009506);; Biological Process: response to salicylic acid (GO:0009751);; Biological Process: programmed cell death (GO:0012501);; …	--	--	--	--	Salt stress response/antifungal;; Protein kinase domain;; Protein tyrosine kinase;; Phosphotransferase enzyme family;; Protein tyrosine kinase	T	Signal transduction mechanisms	molecular function: catalytic activity (GO:0003824);; biological process: metabolic process (GO:0008152);; biological process: cellular process (GO:0009987);; molecular function: binding (GO:0005488);; cellular component: cell (GO:0005623);; cellular component: membrane (GO:0016020);; cellular component: cell part (GO:0044464);; cellular component: cell junction (GO:0030054);; biological process:…
Brassica_rapa_newGene_3692	0	0	0	0	0	0	6.554182	3.213151	9.660893	--	--	--	3.08081059060321e-11	Inf	up	2.79629717273998e-10	Inf	up	--	--	--	--	--	--	--	--	--	--	--
Brassica_rapa_newGene_370	2.332009	2.654723	3.104348	0.370849	0.410569	0.376359	1.699363	1.487074	1.309282	0.000202120508494032	-2.60359718772739	down	0.240873629729273	-0.820674932179292	normal	0.0407005086265144	1.79221038601188	normal	--	--	Molecular Function: protein kinase activity (GO:0004672);; Cellular Component: membrane (GO:0016020);;	--	--	--	--	Salt stress response/antifungal	T	Signal transduction mechanisms	molecular function: catalytic activity (GO:0003824);; biological process: metabolic process (GO:0008152);; biological process: cellular process (GO:0009987);; cellular component: membrane (GO:0016020)
Brassica_rapa_newGene_371	3.401029	7.11992	3.130022	0.358143	0.088047	0.254046	0.581804	1.041515	0.906995	7.3569268491492e-06	-3.99768970494223	down	0.00316568297801878	-2.41125161296852	down	0.0548560135110497	1.60156944840604	normal	[T]	Signal transduction mechanisms	Molecular Function: protein serine/threonine kinase activity (GO:0004674);; Molecular Function: ATP binding (GO:0005524);; Biological Process: protein phosphorylation (GO:0006468);; Cellular Component: integral component of membrane (GO:0016021);;	--	--	--	--	Salt stress response/antifungal;; Protein kinase domain;; Protein tyrosine kinase	T	Signal transduction mechanisms	molecular function: catalytic activity (GO:0003824);; biological process: metabolic process (GO:0008152);; biological process: cellular process (GO:0009987);; molecular function: binding (GO:0005488);; cellular component: membrane (GO:0016020);; cellular component: membrane part (GO:0044425)
Brassica_rapa_newGene_3720	53.247471	34.478951	39.816925	156.682602	197.975296	167.449219	79.405212	83.104195	89.737373	5.25448785139134e-14	2.18272039609493	up	0.000102179792790729	1.00385827330314	up	8.36655208538741e-06	-1.16967728033928	down	[G]	Carbohydrate transport and metabolism	Cellular Component: mitochondrion (GO:0005739);; Cellular Component: vacuole (GO:0005773);; Cellular Component: integral component of plasma membrane (GO:0005887);; Biological Process: water transport (GO:0006833);; Biological Process: response to water deprivation (GO:0009414);; Cellular Component: plasmodesma (GO:0009506);; Cellular Component: chloroplast envelope (GO:0009941);; Biological Proc…	K09872|8.51817e-155|brp:103858873|K09872 aquaporin PIP | (RefSeq) probable aquaporin PIP1-4	--	[G]	Carbohydrate transport and metabolism	Major intrinsic protein	G	Carbohydrate transport and metabolism	cellular component: cell (GO:0005623);; cellular component: organelle (GO:0043226);; cellular component: cell part (GO:0044464);; cellular component: membrane (GO:0016020);; cellular component: membrane part (GO:0044425);; biological process: single-organism process (GO:0044699);; biological process: localization (GO:0051179);; biological process: response to stimulus (GO:0050896);; cellular comp…
Brassica_rapa_newGene_3721	1.267047	0.555856	1.392862	1.363522	2.988896	1.571639	6.337749	7.400178	3.894399	0.248070700878763	0.846710799404442	normal	5.16672100142828e-05	2.24306630128704	up	0.0250730466017942	1.40470181352681	normal	--	--	Cellular Component: integral component of membrane (GO:0016021);;	--	--	--	--	--	S	Function unknown	cellular component: membrane (GO:0016020);; cellular component: membrane part (GO:0044425)
Brassica_rapa_newGene_3734	5.332722	7.706067	2.536726	0.099516	0	0.100448	0.452775	0.478361	1.197919	5.67876538483205e-07	-5.55748873654679	down	0.00209474487399625	-2.81387130999706	down	--	--	--	--	--	--	--	--	--	--	--	--	--	--
Brassica_rapa_newGene_374	1.227471	1.329283	2.099331	0.130074	0.37468	0	0.301267	1.185546	0.454386	0.000264451210882335	-2.83776788379009	down	0.158622554067717	-1.1303626545335	normal	--	--	--	[T]	Signal transduction mechanisms	Molecular Function: protein serine/threonine kinase activity (GO:0004674);; Molecular Function: ATP binding (GO:0005524);; Biological Process: protein phosphorylation (GO:0006468);; Cellular Component: integral component of membrane (GO:0016021);;	K04733|0|brp:103861369|K04733 interleukin-1 receptor-associated kinase 4 [EC:2.7.11.1] | (RefSeq) cysteine-rich receptor-like protein kinase 15	--	--	--	Protein tyrosine kinase;; Protein kinase domain	T	Signal transduction mechanisms	molecular function: catalytic activity (GO:0003824);; biological process: metabolic process (GO:0008152);; biological process: cellular process (GO:0009987);; molecular function: binding (GO:0005488);; cellular component: membrane (GO:0016020);; cellular component: membrane part (GO:0044425)
Brassica_rapa_newGene_3754	4.170837	5.341197	5.138231	10.633174	13.445293	12.649771	12.930847	12.804552	15.086377	7.6238465792471e-05	1.48320212041284	up	1.89349212018572e-05	1.50501617394274	up	0.978267828184978	0.0317823062369602	normal	--	--	--	--	--	--	--	--	--	--	--
Brassica_rapa_newGene_376	4.772481	4.605392	4.786275	0.855866	0.565831	0.413016	2.929705	1.307372	1.551055	1.19119728317123e-09	-2.48650367129807	down	0.00086131277322567	-1.18608249246771	down	0.0372769340300539	1.30905016589216	normal	[NW]	Cell motility;; Extracellular structures	Molecular Function: protein serine/threonine kinase activity (GO:0004674);; Molecular Function: ATP binding (GO:0005524);; Cellular Component: plasma membrane (GO:0005886);; Biological Process: protein phosphorylation (GO:0006468);; Cellular Component: plasmodesma (GO:0009506);; Cellular Component: integral component of membrane (GO:0016021);; Biological Process: defense response to bacterium (GO…	--	--	--	--	Protein tyrosine kinase;; Protein kinase domain;; Salt stress response/antifungal;; Protein kinase domain;; Protein tyrosine kinase;; Protein tyrosine kinase	T	Signal transduction mechanisms	molecular function: catalytic activity (GO:0003824);; biological process: metabolic process (GO:0008152);; biological process: cellular process (GO:0009987);; molecular function: binding (GO:0005488);; cellular component: cell (GO:0005623);; cellular component: membrane (GO:0016020);; cellular component: cell part (GO:0044464);; cellular component: cell junction (GO:0030054);; cellular component:…
Brassica_rapa_newGene_3760	6.266789	5.396447	7.871734	2.665908	5.240147	2.602692	9.566565	10.910221	9.019737	0.110812567432325	-0.751116279837177	normal	0.0535670962932899	0.628592380969094	normal	0.000133290213306371	1.39042797621512	up	[P]	Inorganic ion transport and metabolism	Molecular Function: inorganic phosphate transmembrane transporter activity (GO:0005315);; Cellular Component: integral component of plasma membrane (GO:0005887);; Biological Process: phosphate ion transport (GO:0006817);; Molecular Function: low-affinity phosphate transmembrane transporter activity (GO:0009673);; Cellular Component: chloroplast inner membrane (GO:0009706);; Molecular Function: sy…	K14640|0|brp:103846342|K14640 solute carrier family 20 (sodium-dependent phosphate transporter) | (RefSeq) inorganic phosphate transporter 2-1, chloroplastic-like	--	[P]	Inorganic ion transport and metabolism	Phosphate transporter family;; Phosphate transporter family	P	Inorganic ion transport and metabolism	molecular function: transporter activity (GO:0005215);; biological process: cellular process (GO:0009987);; biological process: single-organism process (GO:0044699);; biological process: localization (GO:0051179);; cellular component: cell (GO:0005623);; cellular component: membrane (GO:0016020);; cellular component: membrane part (GO:0044425);; cellular component: cell part (GO:0044464);; cellul…
Brassica_rapa_newGene_377	1.19079	2.031579	0.940676	0.052989	0	0	0.040342	0.093404	0.114221	1.51220080844052e-10	-5.51960344444146	down	1.5067587418383e-06	-3.48004670246142	down	--	--	--	--		Molecular Function: protein serine/threonine kinase activity (GO:0004674);; Molecular Function: ATP binding (GO:0005524);; Biological Process: protein phosphorylation (GO:0006468);; Cellular Component: integral component of membrane (GO:0016021);;	--	--	--	--	Salt stress response/antifungal;; Protein kinase domain;; Protein tyrosine kinase;; Salt stress response/antifungal	T	Signal transduction mechanisms	molecular function: catalytic activity (GO:0003824);; biological process: metabolic process (GO:0008152);; biological process: cellular process (GO:0009987);; molecular function: binding (GO:0005488);; cellular component: membrane (GO:0016020);; cellular component: membrane part (GO:0044425)
Brassica_rapa_newGene_378	16.247462	12.623205	19.182524	1.24129	0.546076	0.516327	2.659557	2.579009	2.222488	8.48234696930569e-22	-4.22890942076146	down	9.70300427444005e-13	-2.65673011273389	down	0.0102980466168744	1.5830101705895	normal	[T]	Signal transduction mechanisms	Molecular Function: protein serine/threonine kinase activity (GO:0004674);; Molecular Function: ATP binding (GO:0005524);; Biological Process: protein phosphorylation (GO:0006468);; Cellular Component: integral component of membrane (GO:0016021);;	--	--	--	--	Salt stress response/antifungal;; Protein tyrosine kinase;; Protein kinase domain;; Protein tyrosine kinase;; Protein kinase domain	T	Signal transduction mechanisms	molecular function: catalytic activity (GO:0003824);; biological process: metabolic process (GO:0008152);; biological process: cellular process (GO:0009987);; molecular function: binding (GO:0005488);; cellular component: membrane (GO:0016020);; cellular component: membrane part (GO:0044425)
Brassica_rapa_newGene_380	18.637687	21.664994	25.872855	8.742673	15.534252	7.408389	8.858412	9.838686	11.418937	0.0126144194079014	-0.918370669595347	normal	0.00132167695973088	-1.0756558193089	down	0.834797367921158	-0.14624054114942	normal	--	--	--	--	--	--	--	--	T	Signal transduction mechanisms	--
Brassica_rapa_newGene_3816	32.582474	34.159321	25.974104	11.701407	8.649595	12.604168	18.185137	17.149588	25.883734	1.87114972358637e-05	-1.33584652091614	down	0.0614873155538808	-0.569574734654816	normal	0.0499307936215978	0.775554219472607	normal	[R]	General function prediction only	Molecular Function: GTP binding (GO:0005525);; Cellular Component: endosome (GO:0005768);; Cellular Component: plasma membrane (GO:0005886);; Biological Process: small GTPase mediated signal transduction (GO:0007264);; Biological Process: protein transport (GO:0015031);; Biological Process: cell wall biogenesis (GO:0042546);;	K07904|1.57005e-155|brp:103837569|K07904 Ras-related protein Rab-11A | (RefSeq) ras-related protein RABA4a	Endocytosis (ko04144)	[U]	Intracellular trafficking, secretion, and vesicular transport	Ras family;; Ras of Complex, Roc, domain of DAPkinase;; ADP-ribosylation factor family;; 50S ribosome-binding GTPase	S	Function unknown	molecular function: binding (GO:0005488);; cellular component: cell (GO:0005623);; cellular component: organelle (GO:0043226);; cellular component: cell part (GO:0044464);; cellular component: membrane (GO:0016020);; biological process: cellular process (GO:0009987);; biological process: signaling (GO:0023052);; biological process: single-organism process (GO:0044699);; biological process: respon…
Brassica_rapa_newGene_3823	3.102132	5.238634	0.446502	0	0	0	0	0.027367	0.089408	4.0050148340197e-05	-Inf	down	0.00386139619664669	-5.81334401993164	down	--	--	--	--	--	Cellular Component: cytoplasm (GO:0005737);; Molecular Function: zinc ion binding (GO:0008270);;	--	--	[TZ]	Signal transduction mechanisms;; Cytoskeleton	Protein DA1;; Protein DA1;; Protein DA1	S	Function unknown	cellular component: cell (GO:0005623);; cellular component: cell part (GO:0044464);; molecular function: binding (GO:0005488)
Brassica_rapa_newGene_3840	1.439425	2.514741	1.742368	0.456086	0.341481	0.351693	1.301892	1.380022	1.163527	0.00348057387826674	-2.10267578896804	down	0.514644131894676	-0.532094433314108	normal	0.0780331861152469	1.58283616855994	normal	[M]	Cell wall/membrane/envelope biogenesis	Molecular Function: protein serine/threonine kinase activity (GO:0004674);; Molecular Function: ATP binding (GO:0005524);; Cellular Component: plasma membrane (GO:0005886);; Biological Process: protein phosphorylation (GO:0006468);; Biological Process: transmembrane receptor protein tyrosine kinase signaling pathway (GO:0007169);; Cellular Component: chloroplast (GO:0009507);; Cellular Component:…	K04730|0|bna:106360473|K04730 interleukin-1 receptor-associated kinase 1 [EC:2.7.11.1] | (RefSeq) probable LRR receptor-like serine/threonine-protein kinase At3g47570	--	--	--	Protein kinase domain;; Protein tyrosine kinase	T	Signal transduction mechanisms	molecular function: catalytic activity (GO:0003824);; biological process: metabolic process (GO:0008152);; biological process: cellular process (GO:0009987);; molecular function: binding (GO:0005488);; cellular component: cell (GO:0005623);; cellular component: membrane (GO:0016020);; cellular component: cell part (GO:0044464);; biological process: signaling (GO:0023052);; biological process: sin…
Brassica_rapa_newGene_3848	1.154296	0	0	1.406754	1.615917	1.730332	1.879922	2.0614	0	0.00253325698202744	2.15714047909771	up	0.441074118717033	1.75289426162005	normal	0.772979518764642	-0.398184405073329	normal	--	--	Cellular Component: mitochondrion (GO:0005739);; Cellular Component: integral component of membrane (GO:0016021);;	--	--	[R]	General function prediction only	PPR repeat family;; PPR repeat;; PPR repeat;; Pentatricopeptide repeat domain;; Pentacotripeptide-repeat region of PRORP;; Mitochondrial 28S ribosomal protein S27	S	Function unknown	cellular component: cell (GO:0005623);; cellular component: organelle (GO:0043226);; cellular component: cell part (GO:0044464);; cellular component: membrane (GO:0016020);; cellular component: membrane part (GO:0044425)
Brassica_rapa_newGene_3850	2.922578	3.32666	1.432488	0.616972	0	0.267734	9.160356	2.838441	4.977341	7.41977529033623e-05	-2.81148827457539	down	0.209346834337857	1.25615230102035	normal	0.00162236089718334	4.07403056983865	up	--	--	Molecular Function: DNA binding (GO:0003677);; Molecular Function: transcription factor activity, sequence-specific DNA binding (GO:0003700);; Cellular Component: nucleus (GO:0005634);; Biological Process: regulation of transcription, DNA-templated (GO:0006355);; Molecular Function: protein dimerization activity (GO:0046983);;	--	--	--	--	Helix-loop-helix DNA-binding domain	K	Transcription	molecular function: binding (GO:0005488);; molecular function: nucleic acid binding transcription factor activity (GO:0001071);; biological process: biological regulation (GO:0065007);; cellular component: cell (GO:0005623);; cellular component: organelle (GO:0043226);; cellular component: cell part (GO:0044464)
Brassica_rapa_newGene_3858	0.531501	0.249903	1.798147	2.409712	4.53935	3.517508	5.548847	2.25178	2.370685	0.00131285421512694	1.97226169048218	up	0.12502570604503	1.97705878714267	normal	0.993376771682022	0.00654161716523648	normal	--	--	--	K20556|1.60987e-06|eus:EUTSA_v10016531mg|K20556 cytochrome P450 family 76 subfamily C | (RefSeq) hypothetical protein	--	[Q]	Secondary metabolites biosynthesis, transport and catabolism	--	--	--	--
Brassica_rapa_newGene_3883	8.210088	10.366736	10.623162	22.797555	34.220538	28.287529	22.025334	18.531553	18.106721	1.94801754886256e-07	1.56236456615552	up	0.00300366803531782	0.882295813548645	normal	0.0374499912860309	-0.671375765601113	normal	--	--	--	--	--	--	--	--	--	--	--
Brassica_rapa_newGene_3892	15.39117	10.886638	9.002773	1.434458	0.849465	0.715251	4.835177	7.587993	6.477897	5.23024667521316e-10	-3.36182188477506	down	0.0387491166221768	-0.865549845240884	normal	3.22999978619206e-06	2.50930705290003	up	--	--	Molecular Function: calcium ion binding (GO:0005509);; Biological Process: signal transduction (GO:0007165);;	--	--	--	--	TIR domain;; EF-hand domain pair;; EF hand;; EF-hand domain;; EF hand;; TIR domain;; EF-hand domain pair;; Cytoskeletal-regulatory complex EF hand;; EF-hand domain pair	DTZ	Cell cycle control, cell division, chromosome partitioning;; Signal transduction mechanisms;; Cytoskeleton	molecular function: binding (GO:0005488);; biological process: cellular process (GO:0009987);; biological process: response to stimulus (GO:0050896);; biological process: biological regulation (GO:0065007)
Brassica_rapa_newGene_3899	0.904487	1.919945	0.981323	0.252009	0.135934	0.516877	0.286121	0.301069	0.476186	0.00711546378505176	-1.89179825793026	down	0.0116803701600315	-1.78561580255053	normal	0.927133803302294	0.115523853014894	normal	--	--	Cellular Component: plasma membrane (GO:0005886);; Biological Process: defense response (GO:0006952);; Molecular Function: ADP binding (GO:0043531);;	--	--	[T]	Signal transduction mechanisms	NB-ARC domain;; Leucine Rich repeats (2 copies);; Leucine rich repeat	S	Function unknown	cellular component: cell (GO:0005623);; cellular component: membrane (GO:0016020);; cellular component: cell part (GO:0044464);; biological process: response to stimulus (GO:0050896);; molecular function: binding (GO:0005488)
Brassica_rapa_newGene_3909	4.251003	4.353341	4.89527	13.347146	21.650894	17.764133	12.689889	11.518358	12.160643	7.77748685005897e-09	2.12006467743872	up	4.39337477606404e-05	1.45434149505014	up	0.0741110511616396	-0.656667123230334	normal	[G]	Carbohydrate transport and metabolism	Molecular Function: catalytic activity (GO:0003824);; Biological Process: trehalose biosynthetic process (GO:0005992);;	K16055|4.82421e-50|crb:CARUB_v10019782mg|K16055 trehalose 6-phosphate synthase/phosphatase [EC:2.4.1.15 3.1.3.12] | (RefSeq) hypothetical protein	Starch and sucrose metabolism (ko00500)	[G]	Carbohydrate transport and metabolism	--	G	Carbohydrate transport and metabolism	molecular function: catalytic activity (GO:0003824);; biological process: metabolic process (GO:0008152);; biological process: cellular process (GO:0009987);; biological process: single-organism process (GO:0044699)
Brassica_rapa_newGene_3912	5.66323	9.301248	6.20581	1.256577	2.179948	0.752201	3.36683	4.243373	2.957798	0.000522938521928454	-2.0344792317622	down	0.0754472944037289	-0.964634992453088	normal	0.221489492013288	1.08441721084438	normal	--	--	Molecular Function: ATP binding (GO:0005524);; Biological Process: defense response (GO:0006952);; Biological Process: signal transduction (GO:0007165);; Cellular Component: integral component of membrane (GO:0016021);; Molecular Function: ADP binding (GO:0043531);;	--	--	--	--	TIR domain;; TIR domain	--	--	molecular function: binding (GO:0005488);; biological process: response to stimulus (GO:0050896);; biological process: cellular process (GO:0009987);; biological process: biological regulation (GO:0065007);; cellular component: membrane (GO:0016020);; cellular component: membrane part (GO:0044425)
Brassica_rapa_newGene_3924	2.495564	1.886612	2.305883	0.941385	0.601216	0.235535	0.980176	1.521272	2.040694	0.0057375005332774	-1.73324477591416	down	0.421258678755079	-0.522438838914864	normal	0.14391507462353	1.22430244501406	normal	--	--	Biological Process: defense response (GO:0006952);; Molecular Function: ADP binding (GO:0043531);;	--	--	[T]	Signal transduction mechanisms	NB-ARC domain	S	Function unknown	biological process: response to stimulus (GO:0050896);; molecular function: binding (GO:0005488)
Brassica_rapa_newGene_3926	38.331856	33.703217	48.972908	5.422887	7.424651	8.053866	7.188184	7.806511	7.364772	1.9196641683922e-12	-2.37985751574476	down	2.60420204651286e-13	-2.41290691826884	down	0.981670264365779	-0.0241155290225082	normal	--	--	Molecular Function: ATP binding (GO:0005524);; Biological Process: signal transduction (GO:0007165);; Molecular Function: ADP binding (GO:0043531);;	--	--	--	--	TIR domain;; TIR domain	S	Function unknown	molecular function: binding (GO:0005488);; biological process: cellular process (GO:0009987);; biological process: response to stimulus (GO:0050896);; biological process: biological regulation (GO:0065007)
Brassica_rapa_newGene_3944	3.266131	5.630217	4.190545	1.059924	0.541273	0.512484	1.756616	1.757518	1.987903	6.27959040111328e-05	-2.44147453528264	down	0.0322249973222882	-1.21024707302785	normal	0.159165244944105	1.24390879849594	normal	--	--	Cellular Component: mitochondrion (GO:0005739);; Cellular Component: integral component of membrane (GO:0016021);;	--	--	--	--	--	--	--	cellular component: cell (GO:0005623);; cellular component: organelle (GO:0043226);; cellular component: cell part (GO:0044464);; cellular component: membrane (GO:0016020);; cellular component: membrane part (GO:0044425)
Brassica_rapa_newGene_3974	0.502856	0.503853	0.473539	1.223638	2.015484	1.427338	1.251711	0.859805	1.693451	0.0091583454752662	1.73425222768903	up	0.0619735988904754	1.33458416010346	normal	0.695100398286907	-0.391643550716164	normal	--	--	Biological Process: cellular process (GO:0009987);;	--	--	--	--	--	L	Replication, recombination and repair	biological process: cellular process (GO:0009987)
Brassica_rapa_newGene_399	0.242149	0.531706	0.069893	1.148068	1.135443	0.140878	2.606553	2.737872	2.082394	0.174908811696105	1.69579527510939	normal	7.83143403240482e-07	3.16464643026967	up	0.0499673745137849	1.48633554946593	normal	--	--	--	--	--	--	--	--	--	--	--
Brassica_rapa_newGene_400	4.559293	7.111986	7.689619	0.0222	0.263964	0.099111	0.200397	1.213763	0.076295	3.60581232236323e-15	-5.6791811175717	down	2.05093147097701e-11	-3.92159804051034	down	--	--	--	[NW]	Cell motility;; Extracellular structures	Molecular Function: protein kinase activity (GO:0004672);; Cellular Component: membrane (GO:0016020);;	--	--	--	--	Protein tyrosine kinase;; Protein kinase domain;; Protein tyrosine kinase	F	Nucleotide transport and metabolism	molecular function: catalytic activity (GO:0003824);; biological process: metabolic process (GO:0008152);; biological process: cellular process (GO:0009987);; cellular component: membrane (GO:0016020)
Brassica_rapa_newGene_4065	14.35106	10.207561	11.357269	5.643058	2.014487	3.205138	8.220382	6.157765	6.94655	0.000347534363247619	-1.57276531670038	down	0.0810748683953795	-0.727951700092788	normal	0.196499047426125	0.853568568090707	normal	--	--	Molecular Function: monooxygenase activity (GO:0004497);; Molecular Function: iron ion binding (GO:0005506);; Cellular Component: integral component of membrane (GO:0016021);; Molecular Function: oxidoreductase activity, acting on paired donors, with incorporation or reduction of molecular oxygen (GO:0016705);; Molecular Function: heme binding (GO:0020037);; Biological Process: oxidation-reductio…	--	--	[QI]	Secondary metabolites biosynthesis, transport and catabolism;; Lipid transport and metabolism	--	Q	Secondary metabolites biosynthesis, transport and catabolism	molecular function: catalytic activity (GO:0003824);; biological process: metabolic process (GO:0008152);; biological process: single-organism process (GO:0044699);; molecular function: binding (GO:0005488);; cellular component: membrane (GO:0016020);; cellular component: membrane part (GO:0044425)
Brassica_rapa_newGene_4085	0.314126	0	0.416189	2.994461	3.602787	5.591434	2.603194	3.703717	5.023937	5.07140540702298e-08	4.430902284366	up	1.85510857366153e-07	4.25909346231502	up	0.917119940425115	-0.165931640893052	normal	--	--	--	--	--	--	--	--	--	--	--
Brassica_rapa_newGene_4089	1.504623	1.906853	1.070996	0.616	0.782349	1.190044	0.237466	0.8159	0.415034	0.415070423847	-0.610865607778613	normal	0.0063873819542811	-2.0043632836484	down	--	--	--	--	--	Molecular Function: DNA binding (GO:0003677);;	--	--	--	--	--	S	Function unknown	molecular function: binding (GO:0005488)
Brassica_rapa_newGene_4110	17.717575	14.413782	13.414657	2.770578	2.211306	1.531374	11.074579	14.705916	7.172811	6.31977128620618e-18	-2.62524401781621	down	0.232630674939467	-0.449094954440694	normal	0.000262436428613226	2.18909743834886	up	[S]	Function unknown	Molecular Function: protein kinase activity (GO:0004672);; Molecular Function: ATP binding (GO:0005524);; Biological Process: protein phosphorylation (GO:0006468);; Biological Process: lipid metabolic process (GO:0006629);; Molecular Function: glycerophosphodiester phosphodiesterase activity (GO:0008889);; Cellular Component: integral component of membrane (GO:0016021);;	--	--	[C]	Energy production and conversion	Glycerophosphoryl diester phosphodiesterase family	C	Energy production and conversion	molecular function: catalytic activity (GO:0003824);; biological process: metabolic process (GO:0008152);; biological process: cellular process (GO:0009987);; molecular function: binding (GO:0005488);; biological process: single-organism process (GO:0044699);; cellular component: membrane (GO:0016020);; cellular component: membrane part (GO:0044425)
Brassica_rapa_newGene_4111	9.422807	9.948321	8.728695	0.992091	1.374226	0.753262	2.544125	6.415628	2.019034	4.73907543336115e-08	-2.89612387359525	down	0.00421113868762535	-1.32057245481237	down	0.249436309932532	1.59265416567019	normal	--	--	Biological Process: glycerol metabolic process (GO:0006071);; Biological Process: lipid metabolic process (GO:0006629);; Molecular Function: glycerophosphodiester phosphodiesterase activity (GO:0008889);; Cellular Component: plant-type cell wall (GO:0009505);; Biological Process: cell tip growth (GO:0009932);; Biological Process: trichome differentiation (GO:0010026);; Biological Process: guard c…	--	--	[C]	Energy production and conversion	Glycerophosphoryl diester phosphodiesterase family	C	Energy production and conversion	biological process: metabolic process (GO:0008152);; biological process: cellular process (GO:0009987);; biological process: single-organism process (GO:0044699);; molecular function: catalytic activity (GO:0003824);; cellular component: cell (GO:0005623);; cellular component: cell part (GO:0044464);; biological process: developmental process (GO:0032502);; biological process: growth (GO:0040007)…
Brassica_rapa_newGene_417	2.568444	2.688353	4.03472	0	0.454424	0.357946	0.825039	1.072062	0	1.73797633370904e-08	-3.33837348906052	down	4.06728355103137e-05	-2.26426806093564	down	0.648592161092405	1.08447751624227	normal	[T]	Signal transduction mechanisms	Molecular Function: protein serine/threonine kinase activity (GO:0004674);; Molecular Function: ATP binding (GO:0005524);; Biological Process: protein phosphorylation (GO:0006468);; Cellular Component: integral component of membrane (GO:0016021);;	--	--	--	--	Salt stress response/antifungal;; Protein kinase domain;; Protein tyrosine kinase	T	Signal transduction mechanisms	molecular function: catalytic activity (GO:0003824);; biological process: metabolic process (GO:0008152);; biological process: cellular process (GO:0009987);; molecular function: binding (GO:0005488);; cellular component: membrane (GO:0016020);; cellular component: membrane part (GO:0044425)
Brassica_rapa_newGene_418	27.32748	21.827574	34.595825	4.098798	3.650465	4.145707	11.459608	11.142129	11.398468	1.9923198168397e-11	-2.61598356937767	down	9.44170544446803e-05	-1.25998684724778	down	4.79157724288722e-05	1.36469932126521	up	[T]	Signal transduction mechanisms	Molecular Function: protein serine/threonine kinase activity (GO:0004674);; Molecular Function: ATP binding (GO:0005524);; Biological Process: protein phosphorylation (GO:0006468);; Cellular Component: integral component of membrane (GO:0016021);;	--	--	--	--	Salt stress response/antifungal;; Protein tyrosine kinase;; Protein kinase domain	T	Signal transduction mechanisms	molecular function: catalytic activity (GO:0003824);; biological process: metabolic process (GO:0008152);; biological process: cellular process (GO:0009987);; molecular function: binding (GO:0005488);; cellular component: membrane (GO:0016020);; cellular component: membrane part (GO:0044425)
Brassica_rapa_newGene_42	10.305799	9.917009	8.514234	61.574059	52.093468	58.171612	67.760277	55.194763	55.898972	1.72876087482104e-22	2.73380765341906	up	1.84034232689423e-27	2.66243560876945	up	0.914002823080895	-0.0623340263989317	normal	[O]	Posttranslational modification, protein turnover, chaperones	Molecular Function: ATP binding (GO:0005524);; Cellular Component: mitochondrion (GO:0005739);; Cellular Component: cytosol (GO:0005829);; Biological Process: 'de novo' protein folding (GO:0006458);; Biological Process: mitochondrion organization (GO:0007005);; Cellular Component: chloroplast stroma (GO:0009570);; Cellular Component: membrane (GO:0016020);; Biological Process: protein refolding (…	K04077|0|brp:103856922|K04077 chaperonin GroEL | (RefSeq) chaperonin 60 subunit beta 3, chloroplastic	RNA degradation (ko03018)	[O]	Posttranslational modification, protein turnover, chaperones	TCP-1/cpn60 chaperonin family	O	Posttranslational modification, protein turnover, chaperones	molecular function: binding (GO:0005488);; cellular component: cell (GO:0005623);; cellular component: organelle (GO:0043226);; cellular component: cell part (GO:0044464);; biological process: metabolic process (GO:0008152);; biological process: cellular process (GO:0009987);; biological process: cellular component organization or biogenesis (GO:0071840);; cellular component: organelle part (GO:0…
Brassica_rapa_newGene_420	68.765251	48.883701	66.673973	7.122593	4.484501	4.704979	14.206746	14.989789	12.681523	1.61568621537626e-20	-3.34746220920521	down	3.97576620259277e-12	-2.11760783115488	down	2.9921067849356e-05	1.24006674477548	up	[NW]	Cell motility;; Extracellular structures	Molecular Function: protein serine/threonine kinase activity (GO:0004674);; Molecular Function: ATP binding (GO:0005524);; Biological Process: protein phosphorylation (GO:0006468);; Cellular Component: integral component of membrane (GO:0016021);;	--	--	--	--	Protein tyrosine kinase;; Protein kinase domain;; Salt stress response/antifungal	T	Signal transduction mechanisms	molecular function: catalytic activity (GO:0003824);; biological process: metabolic process (GO:0008152);; biological process: cellular process (GO:0009987);; molecular function: binding (GO:0005488);; cellular component: membrane (GO:0016020);; cellular component: membrane part (GO:0044425)
Brassica_rapa_newGene_4223	3.454043	2.467793	3.417924	0	0.005129	0	0.431357	2.097936	2.117176	5.27178775879139e-13	-8.16387411528889	down	0.180537068904533	-0.984788198535296	normal	--	--	--	[T]	Signal transduction mechanisms	Molecular Function: nucleotide binding (GO:0000166);; Molecular Function: protein serine/threonine kinase activity (GO:0004674);; Molecular Function: protein binding (GO:0005515);; Cellular Component: cytosol (GO:0005829);; Cellular Component: plasma membrane (GO:0005886);; Biological Process: response to cold (GO:0009409);; Biological Process: response to water deprivation (GO:0009414);; Cellula…	--	--	[T]	Signal transduction mechanisms	Protein kinase domain;; Protein tyrosine kinase	T	Signal transduction mechanisms	molecular function: binding (GO:0005488);; molecular function: catalytic activity (GO:0003824);; biological process: metabolic process (GO:0008152);; biological process: cellular process (GO:0009987);; cellular component: cell (GO:0005623);; cellular component: cell part (GO:0044464);; cellular component: membrane (GO:0016020);; biological process: response to stimulus (GO:0050896);; cellular com…
Brassica_rapa_newGene_4244	3.444757	2.094001	2.653294	8.245149	12.005684	4.061692	5.598271	7.930268	9.189214	0.0252439143462482	1.64001781017452	normal	0.00108684066050551	1.40050695894035	up	0.80828372764232	-0.227392884314465	normal	--	--	--	--	--	[UR]	Intracellular trafficking, secretion, and vesicular transport;; General function prediction only	--	--	--	--
Brassica_rapa_newGene_4253	6.576648	9.522675	6.529759	19.500898	25.665867	21.821133	13.895113	19.138844	14.870947	1.34206029618495e-07	1.72709957965607	up	0.0014234257162303	1.11024501719113	up	0.111431664384143	-0.604087632761082	normal	--	--	--	--	--	--	--	--	S	Function unknown	--
Brassica_rapa_newGene_4277	0.216757	0.114172	0.147633	1.171839	2.660821	1.94256	0.815311	1.484041	0.772773	2.14475381504146e-06	3.71257679403343	up	--	--	--	0.28024568232339	-1.02960485399833	normal	--	--	--	--	--	--	--	--	--	--	--
Brassica_rapa_newGene_4284	2.480885	3.901155	3.652201	0.594401	0.85622	1.251281	0.618833	1.127325	0.689888	0.0169828066755537	-1.72992389055009	normal	0.00601004902622133	-2.00538520475678	down	--	--	--	--	--	Cellular Component: plasma membrane (GO:0005886);;	--	--	--	--	--	S	Function unknown	cellular component: cell (GO:0005623);; cellular component: membrane (GO:0016020);; cellular component: cell part (GO:0044464)
Brassica_rapa_newGene_430	2.548268	4.159171	3.618963	1.154338	0.862521	0.912031	1.612704	1.115039	2.324969	0.00539231745343778	-1.55869966281514	down	0.13245579133101	-0.81182925413035	normal	0.394766925228292	0.755787444996251	normal	[W]	Extracellular structures	Molecular Function: protein serine/threonine kinase activity (GO:0004674);; Molecular Function: ATP binding (GO:0005524);; Cellular Component: extracellular region (GO:0005576);; Cellular Component: plasma membrane (GO:0005886);; Biological Process: protein phosphorylation (GO:0006468);; Cellular Component: plasmodesma (GO:0009506);; Cellular Component: integral component of membrane (GO:0016021)…	--	--	--	--	Protein tyrosine kinase;; Salt stress response/antifungal;; Protein kinase domain	T	Signal transduction mechanisms	molecular function: catalytic activity (GO:0003824);; biological process: metabolic process (GO:0008152);; biological process: cellular process (GO:0009987);; molecular function: binding (GO:0005488);; cellular component: extracellular region (GO:0005576);; cellular component: cell (GO:0005623);; cellular component: membrane (GO:0016020);; cellular component: cell part (GO:0044464);; cellular com…
Brassica_rapa_newGene_4308	0.04317	0.151743	0.030599	10.954002	11.241133	20.779709	7.044078	4.258753	1.164532	2.19709787990399e-13	7.19835717317059	up	--	--	--	0.0191414896626201	-1.90423752016515	normal	--	--	--	--	--	--	--	--	S	Function unknown	--
Brassica_rapa_newGene_431	1.647592	3.040128	1.219485	0	0	0.201898	1.331229	0	1.26285	2.33496928596452e-05	-4.54683341666768	down	0.0994060976970886	-1.66234505437435	normal	--	--	--	[T]	Signal transduction mechanisms	Molecular Function: protein serine/threonine kinase activity (GO:0004674);; Molecular Function: ATP binding (GO:0005524);; Biological Process: protein phosphorylation (GO:0006468);; Cellular Component: integral component of membrane (GO:0016021);;	K04733|0|brp:103860936|K04733 interleukin-1 receptor-associated kinase 4 [EC:2.7.11.1] | (RefSeq) cysteine-rich receptor-like protein kinase 24	--	[T]	Signal transduction mechanisms	Protein tyrosine kinase;; Protein kinase domain	T	Signal transduction mechanisms	molecular function: catalytic activity (GO:0003824);; biological process: metabolic process (GO:0008152);; biological process: cellular process (GO:0009987);; molecular function: binding (GO:0005488);; cellular component: membrane (GO:0016020);; cellular component: membrane part (GO:0044425)
Brassica_rapa_newGene_4365	47.661052	43.843246	47.658398	4.635375	5.684774	3.875313	18.185008	18.497924	20.786097	1.87583782285892e-28	-3.12081653531243	down	4.33305041961852e-07	-1.25086059015933	down	7.81494345068692e-12	1.8803092079071	up	[W]	Extracellular structures	Molecular Function: nucleic acid binding (GO:0003676);; Molecular Function: protein serine/threonine kinase activity (GO:0004674);; Molecular Function: ATP binding (GO:0005524);; Biological Process: protein phosphorylation (GO:0006468);; Biological Process: DNA integration (GO:0015074);; Cellular Component: integral component of membrane (GO:0016021);; Biological Process: recognition of pollen (G…	--	--	--	--	S-locus glycoprotein domain;; D-mannose binding lectin;; PAN-like domain;; Protein tyrosine kinase;; Protein kinase domain;; Domain of unknown function (DUF3403);; Receptor serine/threonine kinase	T	Signal transduction mechanisms	molecular function: binding (GO:0005488);; molecular function: catalytic activity (GO:0003824);; biological process: metabolic process (GO:0008152);; biological process: cellular process (GO:0009987);; cellular component: membrane (GO:0016020);; cellular component: membrane part (GO:0044425);; biological process: single-organism process (GO:0044699)
Brassica_rapa_newGene_4374	12.713471	14.919435	5.61249	1.642529	3.498765	1.938607	1.81274	1.832271	1.368077	0.00355510567747818	-2.06335487018457	down	0.000429322947616658	-2.69805956877264	down	0.451395461475265	-0.622888045226483	normal	[G]	Carbohydrate transport and metabolism	Cellular Component: vacuole (GO:0005773);; Biological Process: carbohydrate metabolic process (GO:0005975);; Molecular Function: thioglucosidase activity (GO:0019137);; Molecular Function: metal ion binding (GO:0046872);;	--	--	[G]	Carbohydrate transport and metabolism	Glycosyl hydrolase family 1	G	Carbohydrate transport and metabolism	cellular component: cell (GO:0005623);; cellular component: organelle (GO:0043226);; cellular component: cell part (GO:0044464);; biological process: metabolic process (GO:0008152);; molecular function: catalytic activity (GO:0003824);; molecular function: binding (GO:0005488)
Brassica_rapa_newGene_4377	0	0	0	0.48224	0.569401	0.480274	0.691779	0.603439	0.433263	1.71022417096971e-13	Inf	up	1.30228188133506e-13	Inf	up	0.99035479237115	0.0449889531144687	normal	--	--	--	--	--	--	--	--	--	--	--
Brassica_rapa_newGene_4387	1.069512	0.901596	0	0	0.732583	0.416128	2.163779	1.622149	1.756653	0.692659670296527	-0.618115706580702	normal	0.0410583261116364	1.5126032431609	normal	0.0084698042590967	2.13899193581297	up	--	--	--	--	--	--	--	--	--	--	--
Brassica_rapa_newGene_4403	3.718292	5.792091	5.47144	14.956285	15.481644	18.599983	8.683567	13.225321	12.648829	8.54410490248213e-07	1.86948315603867	up	0.00274793395961364	1.23186189666035	up	0.179592843025525	-0.625590123184411	normal	--	--	--	--	--	--	--	--	--	--	--
Brassica_rapa_newGene_4405	21.339447	18.077156	21.482176	2.874505	4.032396	3.270165	4.28705	3.565395	3.211258	3.01396335257685e-07	-2.42229280787782	down	1.63246662854751e-08	-2.42816116922225	down	1	0.00274968260110921	normal	--	--	Cellular Component: extracellular region (GO:0005576);; Biological Process: response to karrikin (GO:0080167);;	--	--	--	--	--	S	Function unknown	cellular component: extracellular region (GO:0005576);; biological process: response to stimulus (GO:0050896)
Brassica_rapa_newGene_4474	8.8397	12.238092	17.051015	18.919792	31.954438	40.78878	17.11995	19.024317	19.090791	0.00636546975052563	1.40908908589635	up	0.0481378571138353	0.551875378714596	normal	0.146931956995926	-0.848080499823917	normal	--	--	Molecular Function: transcription factor activity, sequence-specific DNA binding (GO:0003700);; Molecular Function: protein serine/threonine kinase activity (GO:0004674);; Molecular Function: protein binding (GO:0005515);; Molecular Function: ATP binding (GO:0005524);; Cellular Component: nucleus (GO:0005634);; Cellular Component: plasma membrane (GO:0005886);; Biological Process: regulation of t…	--	--	--	--	--	K	Transcription	molecular function: nucleic acid binding transcription factor activity (GO:0001071);; biological process: biological regulation (GO:0065007);; molecular function: catalytic activity (GO:0003824);; biological process: metabolic process (GO:0008152);; biological process: cellular process (GO:0009987);; molecular function: binding (GO:0005488);; cellular component: cell (GO:0005623);; cellular compo…
Brassica_rapa_newGene_4477	0	0	0	0.987677	4.208185	0	4.074957	2.405415	3.671433	--	--	--	2.17854298670845e-19	Inf	up	0.64595012907078	0.842545217415809	normal	--	--	--	--	--	--	--	--	--	--	--
Brassica_rapa_newGene_4502	4.711175	2.980825	2.584469	0.906762	0.79924	0.921866	1.498039	1.570384	1.775078	0.00406959293958641	-1.79447751871147	down	0.0736984928980328	-1.06162706618059	normal	0.479830545185234	0.74196689347819	normal	--	--	Biological Process: defense response (GO:0006952);; Molecular Function: ADP binding (GO:0043531);;	--	--	[T]	Signal transduction mechanisms	NB-ARC domain	S	Function unknown	biological process: response to stimulus (GO:0050896);; molecular function: binding (GO:0005488)
Brassica_rapa_newGene_4508	0.292816	0.595924	0.546973	1.078359	2.117168	2.617375	0.453186	1.354472	0.405111	0.000816698832869904	2.22863625162405	up	--	--	--	0.00487582468759595	-2.08928095843264	down	--	--	--	--	--	--	--	--	--	--	--
Brassica_rapa_newGene_454	2.056744	1.390013	3.020627	0	0	0.171531	0.215215	0.753812	0.404631	4.3872361234801e-07	-4.86213730069163	down	0.00740657307882852	-2.1188574773019	down	--	--	--	[G]	Carbohydrate transport and metabolism	Molecular Function: hydrolase activity, hydrolyzing O-glycosyl compounds (GO:0004553);; Cellular Component: cell wall (GO:0005618);; Biological Process: xyloglucan metabolic process (GO:0010411);; Molecular Function: xyloglucan:xyloglucosyl transferase activity (GO:0016762);; Biological Process: cell wall biogenesis (GO:0042546);; Cellular Component: apoplast (GO:0048046);; Biological Process: ce…	K08235|0|brp:103861950|K08235 xyloglucan:xyloglucosyl transferase [EC:2.4.1.207] | (RefSeq) probable xyloglucan endotransglucosylase/hydrolase protein 17	--	--	--	Glycosyl hydrolases family 16;; Xyloglucan endo-transglycosylase (XET) C-terminus	G	Carbohydrate transport and metabolism	molecular function: catalytic activity (GO:0003824);; biological process: metabolic process (GO:0008152);; cellular component: cell (GO:0005623);; cellular component: cell part (GO:0044464);; biological process: cellular process (GO:0009987);; biological process: cellular component organization or biogenesis (GO:0071840);; cellular component: extracellular region (GO:0005576)
Brassica_rapa_newGene_456	0.302456	0.158803	0.486078	0.779744	0.87925	1.435767	0.154191	0.582148	0.607149	0.00187060204277078	1.84165217525534	up	0.589055683615295	0.517448253156407	normal	0.0742571314732817	-1.31349994699229	normal	--	--	--	--	--	[R]	General function prediction only	Reverse transcriptase (RNA-dependent DNA polymerase);; gag-polypeptide of LTR copia-type;; Integrase core domain;; GAG-pre-integrase domain	S	Function unknown	--
Brassica_rapa_newGene_4568	27.658991	34.567454	24.815181	8.113349	7.453423	7.19669	8.935165	7.010833	11.655427	8.90746148687362e-10	-1.77443309004517	down	8.07711118775074e-10	-1.57996937374698	down	0.735500988329206	0.204317185682872	normal	[O]	Posttranslational modification, protein turnover, chaperones	Molecular Function: serine-type endopeptidase activity (GO:0004252);; Cellular Component: nucleus (GO:0005634);; Cellular Component: plasma membrane (GO:0005886);; Cellular Component: plasmodesma (GO:0009506);; Cellular Component: integral component of membrane (GO:0016021);; Biological Process: protein processing (GO:0016485);;	--	--	[T]	Signal transduction mechanisms	Rhomboid family	S	Function unknown	molecular function: catalytic activity (GO:0003824);; biological process: metabolic process (GO:0008152);; cellular component: cell (GO:0005623);; cellular component: organelle (GO:0043226);; cellular component: cell part (GO:0044464);; cellular component: membrane (GO:0016020);; cellular component: cell junction (GO:0030054);; cellular component: membrane part (GO:0044425)
Brassica_rapa_newGene_4574	0	0	0	9.399192	7.785646	12.007915	0	0	0	2.07833224394921e-24	Inf	up	--	--	--	2.05918641686828e-23	-Inf	down	--	--	--	--	--	--	--	--	--	--	--
Brassica_rapa_newGene_4578	5.864504	3.160838	3.232494	0.934736	1.259374	0.681235	6.30712	4.980539	2.638763	0.00105830796833903	-2.07569318835677	down	0.83635730756665	0.206734136777645	normal	0.000661769638770167	2.29124318401629	up	--	--	Biological Process: lipid catabolic process (GO:0016042);; Cellular Component: apoplast (GO:0048046);; Molecular Function: carboxylic ester hydrolase activity (GO:0052689);;	--	--	[I]	Lipid transport and metabolism	--	E	Amino acid transport and metabolism	biological process: metabolic process (GO:0008152);; biological process: single-organism process (GO:0044699);; cellular component: extracellular region (GO:0005576);; molecular function: catalytic activity (GO:0003824)
Brassica_rapa_newGene_4588	3.081173	3.141038	2.975768	0.134001	1.557724	0.415143	2.43289	0.709284	0.897564	0.00102430972338411	-1.95488118120812	down	0.0258942794017065	-1.15147570490558	normal	0.737575151174283	0.808028942325546	normal	--	--	Molecular Function: protein serine/threonine phosphatase activity (GO:0004722);; Biological Process: protein dephosphorylation (GO:0006470);; Cellular Component: integral component of membrane (GO:0016021);; Molecular Function: metal ion binding (GO:0046872);;	K01102|0|brp:103841420|K01102 pyruvate dehydrogenase phosphatase [EC:3.1.3.43] | (RefSeq) probable protein phosphatase 2C 48	--	[T]	Signal transduction mechanisms	Protein phosphatase 2C	T	Signal transduction mechanisms	molecular function: catalytic activity (GO:0003824);; biological process: metabolic process (GO:0008152);; biological process: cellular process (GO:0009987);; cellular component: membrane (GO:0016020);; cellular component: membrane part (GO:0044425);; molecular function: binding (GO:0005488)
Brassica_rapa_newGene_4594	2.753127	1.939126	1.623313	0.222129	0	0	0.132154	0.296603	0	6.27053202086237e-08	-4.50879619564839	down	3.03711273762155e-06	-3.73322058244401	down	--	--	--	--	--	Cellular Component: chloroplast (GO:0009507);; Biological Process: developmental process (GO:0032502);;	--	--	--	--	Plant protein 1589 of unknown function (A_thal_3526)	S	Function unknown	cellular component: cell (GO:0005623);; cellular component: organelle (GO:0043226);; cellular component: cell part (GO:0044464);; biological process: developmental process (GO:0032502)
Brassica_rapa_newGene_4628	25.963263	46.200379	31.162277	49.634139	49.32036	53.519569	41.58605	43.996837	58.549337	0.000437100905330863	1.01027822762796	up	0.00278399554700222	0.804065457765821	normal	0.65968097752691	-0.196484929721651	normal	--	--	Cellular Component: integral component of membrane (GO:0016021);;	--	--	--	--	--	S	Function unknown	cellular component: membrane (GO:0016020);; cellular component: membrane part (GO:0044425)
Brassica_rapa_newGene_4682	10.334531	10.673943	8.385129	42.004528	31.156839	16.641394	23.520769	26.511681	34.466606	0.00732755606900554	1.7658799349303	up	2.29055790351141e-07	1.54856777504603	up	0.819178270728218	-0.20475732366832	normal	[G]	Carbohydrate transport and metabolism	Cellular Component: mitochondrion (GO:0005739);; Cellular Component: vacuole (GO:0005773);; Cellular Component: integral component of plasma membrane (GO:0005887);; Biological Process: water transport (GO:0006833);; Biological Process: response to water deprivation (GO:0009414);; Cellular Component: plasmodesma (GO:0009506);; Cellular Component: chloroplast envelope (GO:0009941);; Biological Proc…	K09872|0|bna:106415972|K09872 aquaporin PIP | (RefSeq) aquaporin PIP1-1-like	--	[G]	Carbohydrate transport and metabolism	Major intrinsic protein	G	Carbohydrate transport and metabolism	cellular component: cell (GO:0005623);; cellular component: organelle (GO:0043226);; cellular component: cell part (GO:0044464);; cellular component: membrane (GO:0016020);; cellular component: membrane part (GO:0044425);; biological process: single-organism process (GO:0044699);; biological process: localization (GO:0051179);; biological process: response to stimulus (GO:0050896);; cellular comp…
Brassica_rapa_newGene_4683	1.252095	0.74376	1.714848	1.351641	2.643779	2.97513	0.258134	0.406188	0.178644	0.0932177161641287	0.962325853860476	normal	0.00270502625948906	-2.08664841495453	down	2.93189001677155e-05	-3.03940923096826	down	[Q]	Secondary metabolites biosynthesis, transport and catabolism	Cellular Component: cytoplasm (GO:0005737);; Molecular Function: 1-aminocyclopropane-1-carboxylate oxidase activity (GO:0009815);; Molecular Function: metal ion binding (GO:0046872);; Molecular Function: dioxygenase activity (GO:0051213);; Biological Process: oxidation-reduction process (GO:0055114);;	--	--	[QR]	Secondary metabolites biosynthesis, transport and catabolism;; General function prediction only	2OG-Fe(II) oxygenase superfamily;; non-haem dioxygenase in morphine synthesis N-terminal	S	Function unknown	cellular component: cell (GO:0005623);; cellular component: cell part (GO:0044464);; molecular function: catalytic activity (GO:0003824);; biological process: metabolic process (GO:0008152);; biological process: single-organism process (GO:0044699);; molecular function: binding (GO:0005488)
Brassica_rapa_newGene_47	7.371809	11.477374	8.086099	26.622556	16.435348	22.271133	19.939198	12.754043	21.820167	3.25955186556735e-05	1.41183383979356	up	0.00486276860730628	1.0390504406927	up	0.484924586898674	-0.363406979953113	normal	[R]	General function prediction only	Molecular Function: protein serine/threonine kinase activity (GO:0004674);; Molecular Function: protein binding (GO:0005515);; Molecular Function: ATP binding (GO:0005524);; Cellular Component: nucleus (GO:0005634);; Cellular Component: cytoplasm (GO:0005737);; Biological Process: protein phosphorylation (GO:0006468);; Biological Process: auxin-activated signaling pathway (GO:0009734);; Cellular …	--	--	[R]	General function prediction only	Protein kinase domain;; Protein tyrosine kinase	T	Signal transduction mechanisms	molecular function: catalytic activity (GO:0003824);; biological process: metabolic process (GO:0008152);; biological process: cellular process (GO:0009987);; molecular function: binding (GO:0005488);; cellular component: cell (GO:0005623);; cellular component: organelle (GO:0043226);; cellular component: cell part (GO:0044464);; biological process: signaling (GO:0023052);; biological process: si…
Brassica_rapa_newGene_473	4.284862	4.819378	4.751949	4.929539	5.787338	3.908741	3.46598	1.72506	1.956948	0.093849753403981	0.716905752346103	normal	0.183239285043359	-0.716203305568729	normal	0.00368396506589334	-1.42433981485142	down	--	--	--	--	--	[R]	General function prediction only	Zinc knuckle;; Zinc knuckle	L	Replication, recombination and repair	--
Brassica_rapa_newGene_4742	18.607827	11.127768	12.749516	3.462845	3.476673	9.270231	6.071302	5.144433	4.348348	0.0185622121093872	-1.21569969888998	normal	0.000429491394150999	-1.40374380658209	down	0.915520701459748	-0.182807976756369	normal	--	--	Cellular Component: nucleus (GO:0005634);; Biological Process: response to oxidative stress (GO:0006979);;	--	--	--	--	--	--	--	cellular component: cell (GO:0005623);; cellular component: organelle (GO:0043226);; cellular component: cell part (GO:0044464);; biological process: response to stimulus (GO:0050896)
Brassica_rapa_newGene_476	16.390825	20.826441	13.967226	29.639025	38.090187	32.68108	24.545038	24.050903	23.259394	0.000103844519197987	1.13202482679628	up	0.104840268928351	0.517608554057156	normal	0.0594893192312861	-0.603674281307259	normal	--	--	Cellular Component: integral component of membrane (GO:0016021);;	K13412|2.20151e-07|eus:EUTSA_v10028567mg|K13412 calcium-dependent protein kinase [EC:2.7.11.1] | (RefSeq) hypothetical protein	Plant-pathogen interaction (ko04626)	[T]	Signal transduction mechanisms	--	T	Signal transduction mechanisms	cellular component: membrane (GO:0016020);; cellular component: membrane part (GO:0044425)
Brassica_rapa_newGene_4765	0.799404	0.53729	0.861611	2.0691	6.935774	5.038873	2.394625	2.055924	2.515344	0.00309254008548052	2.8149925841925	up	0.00953611932435011	1.67502358160131	up	0.234711604331636	-1.13275774468633	normal	--	--	Cellular Component: plastid envelope (GO:0009526);; Biological Process: protein transport (GO:0015031);; Cellular Component: integral component of membrane (GO:0016021);;	--	--	--	--	--	--	--	cellular component: cell (GO:0005623);; cellular component: organelle (GO:0043226);; cellular component: organelle part (GO:0044422);; cellular component: cell part (GO:0044464);; biological process: localization (GO:0051179);; cellular component: membrane (GO:0016020);; cellular component: membrane part (GO:0044425)
Brassica_rapa_newGene_4778	2.342325	2.827116	2.461062	0.735137	0	0	0.47057	0.500613	0.598119	3.22611468933882e-05	-3.19177407265085	down	0.00452693127890079	-2.19751391130964	down	--	--	--	--	--	Molecular Function: protein binding (GO:0005515);; Cellular Component: integral component of membrane (GO:0016021);;	--	--	--	--	--	S	Function unknown	molecular function: binding (GO:0005488);; cellular component: membrane (GO:0016020);; cellular component: membrane part (GO:0044425)
Brassica_rapa_newGene_4782	4.154283	4.72193	3.042067	2.445237	0.790558	0.087911	3.485095	1.145934	0.755695	0.00669961022934801	-1.6822117658388	down	0.0737043623434753	-1.10632311843152	normal	0.822250639785255	0.585198923362743	normal	--	--	Cellular Component: chloroplast (GO:0009507);;	--	--	--	--	--	S	Function unknown	cellular component: cell (GO:0005623);; cellular component: organelle (GO:0043226);; cellular component: cell part (GO:0044464)
Brassica_rapa_newGene_4788	33.114788	35.824524	22.086094	5.676289	7.045599	8.553705	14.464593	15.214442	15.904597	8.19973008307351e-06	-1.93575042803535	down	0.0143935125327158	-0.967796223406971	normal	0.147382764885431	0.977771134831103	normal	--	--	--	--	--	--	--	--	--	--	--
Brassica_rapa_newGene_4807	6.892328	0	0	7.22852	0	13.214015	38.843281	30.963947	12.193798	0.481071146714531	1.67856159756937	normal	0.00143893473064505	3.55914240483632	up	0.0820061848573033	1.88109779289898	normal	--	--	--	--	--	--	--	--	--	--	--
Brassica_rapa_newGene_481	2.614022	2.690789	3.355319	0.883772	0.461173	0.574959	1.256905	0.817757	1.17418	6.89773791180699e-05	-2.01957446349509	down	0.00284907874001947	-1.38380360988002	down	0.488263484959347	0.644074207677544	normal	--	--	Biological Process: defense response (GO:0006952);; Molecular Function: ADP binding (GO:0043531);;	--	--	[T]	Signal transduction mechanisms	NB-ARC domain;; Leucine rich repeat;; Leucine Rich repeats (2 copies)	S	Function unknown	biological process: response to stimulus (GO:0050896);; molecular function: binding (GO:0005488)
Brassica_rapa_newGene_4812	6.617934	7.622706	8.761428	10.846561	17.104391	17.914035	14.952988	10.52112	9.55904	0.000955984526723283	1.17447144767017	up	0.0715540581278913	0.650603871494938	normal	0.314819862087933	-0.516693251389325	normal	--	--	Molecular Function: ATP binding (GO:0005524);; Biological Process: defense response (GO:0006952);; Molecular Function: ADP binding (GO:0043531);;	--	--	[T]	Signal transduction mechanisms	NB-ARC domain;; Leucine Rich repeats (2 copies);; Leucine rich repeat	S	Function unknown	molecular function: binding (GO:0005488);; biological process: response to stimulus (GO:0050896)
Brassica_rapa_newGene_4813	1.747728	2.198201	4.609021	0	0.137233	0	0.298918	0.290198	0.047947	0.000747336274852324	-5.30787199170152	down	0.0154569524936846	-3.34680264845287	normal	--	--	--	--	--	Cellular Component: nucleoplasm (GO:0005654);; Cellular Component: nucleolus (GO:0005730);; Cellular Component: cytoplasm (GO:0005737);;	K14294|3.51877e-37|brp:103843074|K14294 partner of Y14 and mago | (RefSeq) partner of Y14 and mago-like	RNA transport (ko03013);; mRNA surveillance pathway (ko03015)	[S]	Function unknown	Mago binding	K	Transcription	cellular component: cell (GO:0005623);; cellular component: organelle (GO:0043226);; cellular component: organelle part (GO:0044422);; cellular component: cell part (GO:0044464)
Brassica_rapa_newGene_482	8.418222	14.988981	13.657185	32.549763	33.760895	31.518957	22.69286	28.063778	23.48435	9.31763856566867e-05	1.56090072428828	up	0.0168837025587287	1.02970724677527	normal	0.323846750863639	-0.518940832549245	normal	--	--	Biological Process: protein transport (GO:0015031);; Cellular Component: integral component of membrane (GO:0016021);;	K19995|2.94467e-14|bna:106381947|K19995 secretory carrier-associated membrane protein | (RefSeq) secretory carrier-associated membrane protein 4	--	[U]	Intracellular trafficking, secretion, and vesicular transport	--	U	Intracellular trafficking, secretion, and vesicular transport	biological process: localization (GO:0051179);; cellular component: membrane (GO:0016020);; cellular component: membrane part (GO:0044425)
Brassica_rapa_newGene_4832	0.179251	0.251333	0.035329	1.645524	2.545897	1.113177	1.050271	0.727681	0.514832	1.22380771861332e-05	3.59981326120534	up	--	--	--	0.119545158206336	-1.31021384360265	normal	--	--	--	--	--	--	--	--	--	--	--
Brassica_rapa_newGene_4839	3.518677	2.228739	3.33566	0.271518	0.476028	0.911643	1.327834	0.805227	0.834084	9.77241536394013e-05	-2.28900630703878	down	0.00292018170592386	-1.58768543203718	down	0.508396592117434	0.704773100333563	normal	--	--	Molecular Function: acid phosphatase activity (GO:0003993);; Cellular Component: extracellular region (GO:0005576);; Cellular Component: vacuolar membrane (GO:0005774);; Cellular Component: endoplasmic reticulum (GO:0005783);; Biological Process: dephosphorylation (GO:0016311);;	K03103|0|brp:103843331|K03103 multiple inositol-polyphosphate phosphatase / 2,3-bisphosphoglycerate 3-phosphatase [EC:3.1.3.62 3.1.3.80] | (RefSeq) multiple inositol polyphosphate phosphatase 1-like	Glycolysis / Gluconeogenesis (ko00010);; Inositol phosphate metabolism (ko00562)	[R]	General function prediction only	Histidine phosphatase superfamily (branch 2)	S	Function unknown	molecular function: catalytic activity (GO:0003824);; biological process: metabolic process (GO:0008152);; biological process: cellular process (GO:0009987);; cellular component: extracellular region (GO:0005576);; cellular component: cell (GO:0005623);; cellular component: membrane (GO:0016020);; cellular component: organelle (GO:0043226);; cellular component: organelle part (GO:0044422);; cellu…
Brassica_rapa_newGene_4843	0.191778	0.707054	0.28454	2.996936	15.287475	5.818923	5.675056	7.812336	5.892969	0.0118295064942641	4.46631056836183	normal	5.08926198461817e-14	4.01244678372986	up	0.775024453797257	-0.438321013281931	normal	--	--	--	--	--	[R]	General function prediction only	Reverse transcriptase-like;; zinc-binding in reverse transcriptase	S	Function unknown	--
Brassica_rapa_newGene_4852	0.247052	0	0.182201	1.176844	0.883452	0.503579	1.168987	0.895871	1.448071	0.000381762549600399	2.69059382929617	up	5.14249696045809e-05	3.01498511791145	up	0.793602546872639	0.330370346803829	normal	--	--	--	--	--	--	--	MuDR family transposase;; Plant specific N-all beta domain;; MULE transposase domain	S	Function unknown	--
Brassica_rapa_newGene_4855	3.678856	6.513144	6.058083	11.087724	9.930484	11.640889	8.239512	7.273176	6.902571	0.000944615409007595	1.04707436573187	up	0.12417180987071	0.535564493778026	normal	0.19969510707873	-0.504312267476989	normal	[Q]	Secondary metabolites biosynthesis, transport and catabolism	Cellular Component: integral component of membrane (GO:0016021);; Molecular Function: oxidoreductase activity (GO:0016491);; Molecular Function: metal ion binding (GO:0046872);; Biological Process: oxidation-reduction process (GO:0055114);;	--	--	[QR]	Secondary metabolites biosynthesis, transport and catabolism;; General function prediction only	2OG-Fe(II) oxygenase superfamily;; non-haem dioxygenase in morphine synthesis N-terminal;; non-haem dioxygenase in morphine synthesis N-terminal	S	Function unknown	cellular component: membrane (GO:0016020);; cellular component: membrane part (GO:0044425);; molecular function: catalytic activity (GO:0003824);; biological process: metabolic process (GO:0008152);; molecular function: binding (GO:0005488);; biological process: single-organism process (GO:0044699)
Brassica_rapa_newGene_4859	43.364117	43.540157	41.644306	73.414436	80.364914	80.459129	62.172562	68.897102	63.490929	0.000340898948715059	1.02086349550549	up	0.0258822070596973	0.622155542839353	normal	0.271670934902822	-0.388350549849676	normal	[R]	General function prediction only	Molecular Function: GTPase activity (GO:0003924);; Molecular Function: GTP binding (GO:0005525);; Cellular Component: cytoplasm (GO:0005737);; Cellular Component: plasma membrane (GO:0005886);; Biological Process: small GTPase mediated signal transduction (GO:0007264);; Biological Process: metabolic process (GO:0008152);; Biological Process: response to auxin (GO:0009733);; Biological Process: pr…	--	--	[U]	Intracellular trafficking, secretion, and vesicular transport	Ras family;; Ras of Complex, Roc, domain of DAPkinase;; ADP-ribosylation factor family;; 50S ribosome-binding GTPase;; Gtr1/RagA G protein conserved region	S	Function unknown	molecular function: catalytic activity (GO:0003824);; biological process: metabolic process (GO:0008152);; molecular function: binding (GO:0005488);; cellular component: cell (GO:0005623);; cellular component: cell part (GO:0044464);; cellular component: membrane (GO:0016020);; biological process: cellular process (GO:0009987);; biological process: signaling (GO:0023052);; biological process: sin…
Brassica_rapa_newGene_4862	1.578217	0.80492	0.949529	0.12168	0.046826	0	1.258247	1.13869	1.293342	--	--	--	0.901468541816037	0.18347873446009	normal	1.15273467489275e-05	4.09241617441866	up	[R]	General function prediction only	Molecular Function: GTP binding (GO:0005525);; Cellular Component: Golgi apparatus (GO:0005794);; Cellular Component: cytosol (GO:0005829);; Cellular Component: plasma membrane (GO:0005886);; Biological Process: small GTPase mediated signal transduction (GO:0007264);; Biological Process: protein transport (GO:0015031);;	--	--	[U]	Intracellular trafficking, secretion, and vesicular transport	Ras family;; Ras of Complex, Roc, domain of DAPkinase;; ADP-ribosylation factor family;; 50S ribosome-binding GTPase	S	Function unknown	molecular function: binding (GO:0005488);; cellular component: cell (GO:0005623);; cellular component: organelle (GO:0043226);; cellular component: cell part (GO:0044464);; cellular component: membrane (GO:0016020);; biological process: cellular process (GO:0009987);; biological process: signaling (GO:0023052);; biological process: single-organism process (GO:0044699);; biological process: respon…
Brassica_rapa_newGene_4875	14.116495	6.132851	7.247978	1.310853	0.216834	1.133031	9.0061	3.591398	5.302852	0.000511668092218943	-3.18416384343934	down	0.443732465073441	-0.59742974683741	normal	0.00518496234576536	2.59001100119114	up	[Q]	Secondary metabolites biosynthesis, transport and catabolism	Biological Process: very long-chain fatty acid metabolic process (GO:0000038);; Cellular Component: endoplasmic reticulum membrane (GO:0005789);; Biological Process: response to cold (GO:0009409);; Biological Process: response to light stimulus (GO:0009416);; Molecular Function: fatty acid elongase activity (GO:0009922);; Biological Process: wax biosynthetic process (GO:0010025);; Cellular Compon…	K15397|0|brp:103843773|K15397 3-ketoacyl-CoA synthase [EC:2.3.1.199] | (RefSeq) 3-ketoacyl-CoA synthase 1-like	Fatty acid elongation (ko00062)	--	--	FAE1/Type III polyketide synthase-like protein;; 3-Oxoacyl-[acyl-carrier-protein (ACP)] synthase III C terminal	I	Lipid transport and metabolism	biological process: metabolic process (GO:0008152);; biological process: cellular process (GO:0009987);; biological process: single-organism process (GO:0044699);; cellular component: cell (GO:0005623);; cellular component: membrane (GO:0016020);; cellular component: organelle (GO:0043226);; cellular component: organelle part (GO:0044422);; cellular component: membrane part (GO:0044425);; cellula…
Brassica_rapa_newGene_4898	24.68586	36.649422	14.336646	164.68161	54.020973	117.537575	34.25457	68.296722	55.933819	0.00790120617615541	2.31357715406311	up	0.0437819424475973	1.09547791042433	normal	0.220858229923794	-1.20284355506707	normal	[G]	Carbohydrate transport and metabolism	Molecular Function: protein binding (GO:0005515);; Cellular Component: vacuole (GO:0005773);; Cellular Component: integral component of plasma membrane (GO:0005887);; Biological Process: water transport (GO:0006833);; Biological Process: response to water deprivation (GO:0009414);; Cellular Component: plasmodesma (GO:0009506);; Cellular Component: chloroplast (GO:0009507);; Biological Process: ce…	K09872|0|bna:106370866|K09872 aquaporin PIP | (RefSeq) aquaporin PIP1-3-like	--	[G]	Carbohydrate transport and metabolism	Major intrinsic protein	G	Carbohydrate transport and metabolism	molecular function: binding (GO:0005488);; cellular component: cell (GO:0005623);; cellular component: organelle (GO:0043226);; cellular component: cell part (GO:0044464);; cellular component: membrane (GO:0016020);; cellular component: membrane part (GO:0044425);; biological process: single-organism process (GO:0044699);; biological process: localization (GO:0051179);; biological process: respon…
Brassica_rapa_newGene_4904	1.826012	2.644606	2.480151	3.704878	5.314892	6.273849	2.579099	3.504252	3.39968	0.0083217519406124	1.29452247264689	up	0.437095312171499	0.471274257512603	normal	0.18832843599786	-0.812353891724164	normal	--	--	Cellular Component: nucleus (GO:0005634);;	--	--	--	--	Protein of unknown function (DUF4005);; IQ calmodulin-binding motif	S	Function unknown	cellular component: cell (GO:0005623);; cellular component: organelle (GO:0043226);; cellular component: cell part (GO:0044464)
Brassica_rapa_newGene_4909	37.519295	31.66271	39.733063	72.30986	89.235916	79.157402	39.431763	51.908978	51.898392	2.5634985276824e-06	1.29605187616039	up	0.155291432942602	0.416623966246386	normal	0.0015418875034162	-0.868871732079219	normal	--	--	Cellular Component: cytoplasm (GO:0005737);; Molecular Function: zinc ion binding (GO:0008270);; Cellular Component: integral component of membrane (GO:0016021);;	--	--	[A]	RNA processing and modification	Protein of unknown function (DUF3675);; RING-variant domain	O	Posttranslational modification, protein turnover, chaperones	cellular component: cell (GO:0005623);; cellular component: cell part (GO:0044464);; molecular function: binding (GO:0005488);; cellular component: membrane (GO:0016020);; cellular component: membrane part (GO:0044425)
Brassica_rapa_newGene_4923	6.150953	7.825508	9.285548	11.476018	19.626247	12.467845	11.910058	15.678226	15.266737	0.00960929693352889	1.04887386595468	up	0.00342508085269058	0.880375619571165	normal	0.787136516849805	-0.156568622821107	normal	--	--	Cellular Component: extracellular region (GO:0005576);; Cellular Component: plasma membrane (GO:0005886);; Cellular Component: plasmodesma (GO:0009506);;	--	--	--	--	--	--	--	cellular component: extracellular region (GO:0005576);; cellular component: cell (GO:0005623);; cellular component: membrane (GO:0016020);; cellular component: cell part (GO:0044464);; cellular component: cell junction (GO:0030054)
Brassica_rapa_newGene_497	3.062029	3.158519	3.145676	19.668734	13.777657	28.728985	11.310656	13.469457	13.330833	6.50780183028256e-06	2.88231709065827	up	4.17691248328955e-08	2.04679553959077	up	0.191861722656939	-0.826191684966325	normal	--	--	Molecular Function: RNA polymerase II transcription factor activity, sequence-specific DNA binding (GO:0000981);; Molecular Function: transcription factor activity, RNA polymerase II transcription factor recruiting (GO:0001135);; Cellular Component: nucleus (GO:0005634);; Biological Process: regulation of transcription from RNA polymerase II promoter (GO:0006357);; Biological Process: response to…	K09422|0|brp:103862384|K09422 myb proto-oncogene protein, plant | (RefSeq) transcription factor MYB32-like	--	[K]	Transcription	Myb-like DNA-binding domain;; Myb-like DNA-binding domain	K	Transcription	molecular function: nucleic acid binding transcription factor activity (GO:0001071);; biological process: biological regulation (GO:0065007);; molecular function: protein binding transcription factor activity (GO:0000988);; biological process: metabolic process (GO:0008152);; biological process: cellular process (GO:0009987);; cellular component: cell (GO:0005623);; cellular component: organelle …
Brassica_rapa_newGene_5	25.069782	16.00823	14.087783	12.47642	7.920306	6.841252	8.20417	6.791353	5.225678	0.0393073978542661	-0.867363842450117	normal	0.0011156089039045	-1.42180282424613	down	0.40709340361126	-0.544475501393648	normal	--	--	Biological Process: defense response (GO:0006952);; Biological Process: signal transduction (GO:0007165);; Molecular Function: ADP binding (GO:0043531);;	--	--	--	--	TIR domain;; TIR domain	S	Function unknown	biological process: response to stimulus (GO:0050896);; biological process: cellular process (GO:0009987);; biological process: biological regulation (GO:0065007);; molecular function: binding (GO:0005488)
Brassica_rapa_newGene_5075	65.538874	48.65458	66.062163	7.88806	6.379272	5.643999	11.82363	9.964067	8.413518	1.9704282017429e-20	-3.03709091583092	down	4.24875995034296e-17	-2.56673312132609	down	0.290094294601681	0.479467917365097	normal	[C]	Energy production and conversion	Molecular Function: 3-chloroallyl aldehyde dehydrogenase activity (GO:0004028);; Molecular Function: aldehyde dehydrogenase (NAD) activity (GO:0004029);; Molecular Function: aldehyde dehydrogenase [NAD(P)+] activity (GO:0004030);; Cellular Component: mitochondrion (GO:0005739);; Biological Process: cellular aldehyde metabolic process (GO:0006081);; Biological Process: response to water deprivatio…	K00128|0|bna:106356928|K00128 aldehyde dehydrogenase (NAD+) [EC:1.2.1.3] | (RefSeq) ALDH3; aldehyde dehydrogenase family 3 member I1, chloroplastic-like	Glycolysis / Gluconeogenesis (ko00010);; Pentose and glucuronate interconversions (ko00040);; Ascorbate and aldarate metabolism (ko00053);; Fatty acid degradation (ko00071);; Valine, leucine and isoleucine degradation (ko00280);; Lysine degradation (ko00310);; Arginine and proline metabolism (ko00330);; Histidine metabolism (ko00340);; Tryptophan metabolism (ko00380);; beta-Alanine metabolism (ko…	[C]	Energy production and conversion	Aldehyde dehydrogenase family;; Aldehyde dehydrogenase family	C	Energy production and conversion	molecular function: catalytic activity (GO:0003824);; biological process: metabolic process (GO:0008152);; biological process: single-organism process (GO:0044699);; cellular component: cell (GO:0005623);; cellular component: organelle (GO:0043226);; cellular component: cell part (GO:0044464);; biological process: cellular process (GO:0009987);; biological process: response to stimulus (GO:005089…
Brassica_rapa_newGene_5097	0	0	0	6.068627	4.348644	7.886924	3.392181	9.630223	9.110175	7.06010766791434e-13	Inf	up	2.53510513138083e-09	Inf	up	0.899616858038159	0.150764600624561	normal	[O]	Posttranslational modification, protein turnover, chaperones	Molecular Function: ATP binding (GO:0005524);; Cellular Component: nucleolus (GO:0005730);; Cellular Component: mitochondrion (GO:0005739);; Cellular Component: Golgi apparatus (GO:0005794);; Cellular Component: plasma membrane (GO:0005886);; Biological Process: mitochondrion organization (GO:0007005);; Biological Process: cell death (GO:0008219);; Biological Process: response to cold (GO:0009409…	K04077|1.20454e-49|bna:106357512|K04077 chaperonin GroEL | (RefSeq) chaperonin 60 subunit beta 2, chloroplastic-like	RNA degradation (ko03018)	[O]	Posttranslational modification, protein turnover, chaperones	--	O	Posttranslational modification, protein turnover, chaperones	molecular function: binding (GO:0005488);; cellular component: cell (GO:0005623);; cellular component: organelle (GO:0043226);; cellular component: organelle part (GO:0044422);; cellular component: cell part (GO:0044464);; cellular component: membrane (GO:0016020);; biological process: cellular process (GO:0009987);; biological process: cellular component organization or biogenesis (GO:0071840);;…
Brassica_rapa_newGene_5098	0	0.635745	0.444068	84.749016	71.754349	46.197571	57.872414	71.044724	84.916557	6.1324251486721e-28	7.66643186177725	up	5.35630727379256e-58	7.60976903426046	up	0.957359903167606	-0.0408841315560958	normal	[O]	Posttranslational modification, protein turnover, chaperones	Molecular Function: ATP binding (GO:0005524);; Cellular Component: nucleolus (GO:0005730);; Cellular Component: mitochondrion (GO:0005739);; Cellular Component: Golgi apparatus (GO:0005794);; Biological Process: 'de novo' protein folding (GO:0006458);; Biological Process: mitochondrion organization (GO:0007005);; Cellular Component: chloroplast stroma (GO:0009570);; Cellular Component: chloroplas…	K04077|3.32708e-68|bna:106393579|K04077 chaperonin GroEL | (RefSeq) chaperonin 60 subunit beta 2, chloroplastic-like	RNA degradation (ko03018)	[O]	Posttranslational modification, protein turnover, chaperones	TCP-1/cpn60 chaperonin family	O	Posttranslational modification, protein turnover, chaperones	molecular function: binding (GO:0005488);; cellular component: cell (GO:0005623);; cellular component: organelle (GO:0043226);; cellular component: organelle part (GO:0044422);; cellular component: cell part (GO:0044464);; biological process: metabolic process (GO:0008152);; biological process: cellular process (GO:0009987);; biological process: cellular component organization or biogenesis (GO:0…
Brassica_rapa_newGene_5117	114.922723	132.78745	124.726585	15.813151	12.111364	11.846731	65.674328	56.604663	77.405112	7.1486128147534e-27	-3.05535543038395	down	0.000685560687651003	-0.871056440404935	normal	1.21603075090034e-14	2.19423020380589	up	--	--	Cellular Component: plasma membrane (GO:0005886);; Cellular Component: anchored component of membrane (GO:0031225);; Cellular Component: pollen tube (GO:0090406);;	--	--	--	--	--	S	Function unknown	cellular component: cell (GO:0005623);; cellular component: membrane (GO:0016020);; cellular component: cell part (GO:0044464);; cellular component: membrane part (GO:0044425)
Brassica_rapa_newGene_5169	0	0	0	1.40233	10.110934	2.423173	0	0	0	0.00298293738168215	Inf	up	--	--	--	0.0109188947085936	-Inf	normal	--	--	--	--	--	--	--	--	--	--	--
Brassica_rapa_newGene_5170	0.340436	0.082046	0.129266	2.262367	18.325447	4.196593	0	0	0	0.0399067608756622	5.53617413679598	normal	--	--	--	0.00855799099962258	-Inf	down	--	--	--	--	--	--	--	--	--	--	--
Brassica_rapa_newGene_5183	0.14435	0.139287	0.223867	1.623568	1.774473	2.302933	1.735751	1.395393	2.142758	5.68570972390425e-06	3.57629058919032	up	5.34242916853135e-05	3.33528683887158	up	0.873291210857413	-0.234057694300425	normal	--	--	--	--	--	--	--	GRF zinc finger	S	Function unknown	--
Brassica_rapa_newGene_5205	5.429427	5.559396	3.567584	11.524423	10.798524	5.391832	25.98245	14.390813	16.108659	0.0653455089166774	1.05965368319174	normal	0.000276069988770407	1.93488463594122	up	0.153080614870597	0.884633097004114	normal	--	--	--	--	--	--	--	--	S	Function unknown	--
Brassica_rapa_newGene_5240	24.837357	4.114422	8.888448	0	0.314823	0	0.115047	0	0	0.00354489849570493	-6.66734400906292	down	0.00174528112171188	-7.7728247621736	down	--	--	--	--	--	--	--	--	--	--	--	O	Posttranslational modification, protein turnover, chaperones	--
Brassica_rapa_newGene_5243	0	0	0.003261	73.999809	13.170758	50.829361	4.480431	34.393326	2.17377	3.59955774653431e-10	13.5973035891686	up	0.0117543239624446	11.7077069831629	normal	0.286324653334622	-1.8707332049806	normal	[O]	Posttranslational modification, protein turnover, chaperones	Molecular Function: ATP-dependent peptidase activity (GO:0004176);; Molecular Function: metalloendopeptidase activity (GO:0004222);; Molecular Function: ATP binding (GO:0005524);; Cellular Component: mitochondrion (GO:0005739);; Biological Process: proteolysis (GO:0006508);; Molecular Function: zinc ion binding (GO:0008270);; Cellular Component: chloroplast thylakoid membrane (GO:0009535);; Cellu…	K03798|0|brp:103846427|K03798 cell division protease FtsH [EC:3.4.24.-] | (RefSeq) ATP-dependent zinc metalloprotease FTSH 6, chloroplastic	--	[O]	Posttranslational modification, protein turnover, chaperones	Peptidase family M41;; ATPase family associated with various cellular activities (AAA);; TIP49 C-terminus	O	Posttranslational modification, protein turnover, chaperones	molecular function: catalytic activity (GO:0003824);; biological process: metabolic process (GO:0008152);; biological process: cellular process (GO:0009987);; biological process: single-organism process (GO:0044699);; molecular function: binding (GO:0005488);; cellular component: cell (GO:0005623);; cellular component: organelle (GO:0043226);; cellular component: cell part (GO:0044464);; cellular…
Brassica_rapa_newGene_5249	12.545788	11.998241	7.272914	1.590332	0.187533	4.695847	2.069764	1.085492	3.453877	0.000169539686694282	-2.10835929553854	down	2.15113065828637e-06	-2.24829224869612	down	0.986777315603951	-0.136807090538823	normal	[G]	Carbohydrate transport and metabolism	Molecular Function: hydrolase activity, hydrolyzing O-glycosyl compounds (GO:0004553);; Cellular Component: cell wall (GO:0005618);; Cellular Component: Golgi apparatus (GO:0005794);; Biological Process: xyloglucan metabolic process (GO:0010411);; Molecular Function: xyloglucan:xyloglucosyl transferase activity (GO:0016762);; Biological Process: cell wall biogenesis (GO:0042546);; Cellular Compon…	K08235|0|brp:103863560|K08235 xyloglucan:xyloglucosyl transferase [EC:2.4.1.207] | (RefSeq) probable xyloglucan endotransglucosylase/hydrolase protein 23	--	--	--	Glycosyl hydrolases family 16;; Xyloglucan endo-transglycosylase (XET) C-terminus	G	Carbohydrate transport and metabolism	molecular function: catalytic activity (GO:0003824);; biological process: metabolic process (GO:0008152);; cellular component: cell (GO:0005623);; cellular component: cell part (GO:0044464);; cellular component: organelle (GO:0043226);; biological process: cellular process (GO:0009987);; biological process: cellular component organization or biogenesis (GO:0071840);; cellular component: extracell…
Brassica_rapa_newGene_5259	9.136798	11.009089	10.158241	2.062262	1.480298	1.508234	4.546132	4.430024	3.852054	1.65267633508144e-11	-2.42425843447176	down	0.000180129862982848	-1.212398072336	down	0.0229716429918052	1.22276874652217	normal	[K]	Transcription	Cellular Component: plasma membrane (GO:0005886);; Biological Process: defense response (GO:0006952);; Biological Process: signal transduction (GO:0007165);; Cellular Component: integral component of membrane (GO:0016021);; Molecular Function: kinase activity (GO:0016301);; Biological Process: phosphorylation (GO:0016310);;	--	--	[R]	General function prediction only	Leucine rich repeat;; Leucine Rich repeats (2 copies);; Leucine Rich Repeat;; Leucine Rich repeat	S	Function unknown	cellular component: cell (GO:0005623);; cellular component: membrane (GO:0016020);; cellular component: cell part (GO:0044464);; biological process: response to stimulus (GO:0050896);; biological process: cellular process (GO:0009987);; biological process: biological regulation (GO:0065007);; cellular component: membrane part (GO:0044425);; molecular function: catalytic activity (GO:0003824);; bi…
Brassica_rapa_newGene_5277	21.992722	24.610098	24.087421	2.352606	5.024394	4.5041	6.051364	6.477666	8.015309	1.53841951332553e-14	-2.41425563555639	down	2.11423826864293e-10	-1.7545923056507	down	0.239964237245157	0.669025746221866	normal	[E]	Amino acid transport and metabolism	Molecular Function: glutamate dehydrogenase (NAD+) activity (GO:0004352);; Molecular Function: glutamate dehydrogenase [NAD(P)+] activity (GO:0004353);; Molecular Function: copper ion binding (GO:0005507);; Molecular Function: ATP binding (GO:0005524);; Cellular Component: mitochondrion (GO:0005739);; Cellular Component: vacuolar membrane (GO:0005774);; Cellular Component: Golgi apparatus (GO:000…	K00261|0|bna:106446075|K00261 glutamate dehydrogenase (NAD(P)+) [EC:1.4.1.3] | (RefSeq) glutamate dehydrogenase 2-like	Arginine biosynthesis (ko00220);; Alanine, aspartate and glutamate metabolism (ko00250);; Nitrogen metabolism (ko00910);; Carbon metabolism (ko01200)	[E]	Amino acid transport and metabolism	Glutamate/Leucine/Phenylalanine/Valine dehydrogenase;; Glu/Leu/Phe/Val dehydrogenase, dimerisation domain	E	Amino acid transport and metabolism	molecular function: catalytic activity (GO:0003824);; biological process: metabolic process (GO:0008152);; biological process: single-organism process (GO:0044699);; molecular function: binding (GO:0005488);; cellular component: cell (GO:0005623);; cellular component: organelle (GO:0043226);; cellular component: cell part (GO:0044464);; cellular component: membrane (GO:0016020);; cellular compone…
Brassica_rapa_newGene_5285	4.065459	5.311159	7.329437	7.229779	12.054544	9.888785	9.357033	8.297561	8.898071	0.00150653036475963	1.1379498558858	up	0.014237130259833	0.803403791480024	normal	0.45936389834986	-0.325989033426015	normal	--	--	Molecular Function: protein binding (GO:0005515);; Cellular Component: nucleus (GO:0005634);; Biological Process: response to abscisic acid (GO:0009737);; Biological Process: seed germination (GO:0009845);; Biological Process: flower development (GO:0009908);; Biological Process: histone deacetylation (GO:0016575);; Biological Process: developmental vegetative growth (GO:0080186);; Biological Pro…	--	--	[S]	Function unknown	Histone deacetylation protein Rxt3;; LCCL domain	S	Function unknown	molecular function: binding (GO:0005488);; cellular component: cell (GO:0005623);; cellular component: organelle (GO:0043226);; cellular component: cell part (GO:0044464);; biological process: response to stimulus (GO:0050896);; biological process: multicellular organismal process (GO:0032501);; biological process: single-organism process (GO:0044699);; biological process: reproductive process (G…
Brassica_rapa_newGene_5288	147.120901	135.492115	137.118284	1.072989	0.210754	0.283303	13.738749	21.071276	14.90227	2.18429748931986e-96	-7.85023692483128	down	1.24947025393606e-33	-3.03286449415866	down	1.07475356452141e-16	4.83211707475554	up	--	--	--	--	--	--	--	--	--	--	--
Brassica_rapa_newGene_5315	0.7628	2.220898	0.39052	2.752701	4.977986	3.07108	3.83686	5.059645	3.264509	0.00998880655959402	1.76050968947421	up	0.00929050483360955	1.75789519474673	up	1	0.0137338757169379	normal	--	--	--	--	--	--	--	Plant protein 1589 of unknown function (A_thal_3526)	S	Function unknown	--
Brassica_rapa_newGene_539	3.652842	5.371443	3.788076	23.683334	18.976871	28.081108	11.932005	13.693769	13.855026	6.41851586538295e-17	2.62406470542284	up	1.55462147484652e-07	1.65229899688727	up	0.00149465310774459	-0.960786929339006	normal	--	--	Molecular Function: transcription factor activity, sequence-specific DNA binding (GO:0003700);; Cellular Component: nucleus (GO:0005634);; Biological Process: response to heat (GO:0009408);; Molecular Function: sequence-specific DNA binding (GO:0043565);; Biological Process: negative regulation of transcription, DNA-templated (GO:0045892);;	K09419|3.90445e-141|brp:103862516|K09419 heat shock transcription factor, other eukaryote | (RefSeq) heat stress transcription factor B-1-like	--	[K]	Transcription	HSF-type DNA-binding	K	Transcription	molecular function: nucleic acid binding transcription factor activity (GO:0001071);; biological process: biological regulation (GO:0065007);; cellular component: cell (GO:0005623);; cellular component: organelle (GO:0043226);; cellular component: cell part (GO:0044464);; biological process: response to stimulus (GO:0050896);; molecular function: binding (GO:0005488)
Brassica_rapa_newGene_555	0.04482	0.197389	0.098613	0.772078	0.454125	0.365775	0.759046	0.374314	0.419747	0.000817021469203206	2.36733585827107	up	0.00324580512455508	2.19941319551347	up	0.906986028314627	-0.156558670191663	normal	--	--	Molecular Function: nucleic acid binding (GO:0003676);; Biological Process: transcription, DNA-templated (GO:0006351);; Biological Process: protein metabolic process (GO:0019538);; Biological Process: regulation of cellular metabolic process (GO:0031323);; Biological Process: single-organism cellular process (GO:0044763);; Biological Process: regulation of macromolecule metabolic process (GO:0060…	--	--	[R]	General function prediction only	Reverse transcriptase (RNA-dependent DNA polymerase)	L	Replication, recombination and repair	molecular function: binding (GO:0005488);; biological process: metabolic process (GO:0008152);; biological process: cellular process (GO:0009987);; biological process: biological regulation (GO:0065007);; biological process: single-organism process (GO:0044699)
Brassica_rapa_newGene_5555	2.539524	5.980574	1.087842	0.193689	0.102216	0	0.106934	0	0	0.00595902561060011	-4.69218596272084	down	0.00138636177649416	-6.27760271881599	down	--	--	--	--	--	--	--	--	--	--	--	--	--	--
Brassica_rapa_newGene_5587	19.899071	35.271084	37.501637	62.340248	68.853706	63.214695	69.270279	30.586294	21.67959	1.47423993817714e-05	1.23019676634482	up	0.668269281524027	0.424189656585144	normal	0.162693139566319	-0.799523881594093	normal	--	--	--	--	--	--	--	--	S	Function unknown	--
Brassica_rapa_newGene_5671	39.057024	34.720035	32.772978	15.019134	15.919422	14.219862	23.727131	21.112183	23.137061	0.000144947492916101	-1.0616152389584	down	0.0204304273578922	-0.611773409584133	normal	0.188061390935802	0.459304782575996	normal	[U]	Intracellular trafficking, secretion, and vesicular transport	Molecular Function: GTPase activity (GO:0003924);; Molecular Function: signal recognition particle binding (GO:0005047);; Molecular Function: GTP binding (GO:0005525);; Cellular Component: signal recognition particle receptor complex (GO:0005785);; Cellular Component: signal recognition particle, endoplasmic reticulum targeting (GO:0005786);; Biological Process: SRP-dependent cotranslational prot…	K13431|0|brp:103861982|K13431 signal recognition particle receptor subunit alpha | (RefSeq) signal recognition particle receptor subunit alpha-like	Protein export (ko03060)	[U]	Intracellular trafficking, secretion, and vesicular transport	Signal recognition particle, alpha subunit, N-terminal;; SRP54-type protein, GTPase domain;; SRP54-type protein, helical bundle domain	U	Intracellular trafficking, secretion, and vesicular transport	molecular function: catalytic activity (GO:0003824);; biological process: metabolic process (GO:0008152);; molecular function: binding (GO:0005488);; cellular component: cell (GO:0005623);; cellular component: membrane (GO:0016020);; cellular component: macromolecular complex (GO:0032991);; cellular component: organelle (GO:0043226);; cellular component: organelle part (GO:0044422);; cellular com…
Brassica_rapa_newGene_5672	8.989779	8.194455	10.330591	2.089238	1.477914	1.393761	2.032068	2.970699	2.306685	7.64520237012647e-07	-2.3012367895859	down	8.5766588147814e-06	-1.88060665884905	down	0.674522356135311	0.43291297232686	normal	[JM]	Translation, ribosomal structure and biogenesis;; Cell wall/membrane/envelope biogenesis	Molecular Function: mannose-1-phosphate guanylyltransferase activity (GO:0004475);; Molecular Function: GTP binding (GO:0005525);; Cellular Component: cytoplasm (GO:0005737);; Biological Process: GDP-mannose biosynthetic process (GO:0009298);;	K00966|0|brp:103861976|K00966 mannose-1-phosphate guanylyltransferase [EC:2.7.7.13] | (RefSeq) probable mannose-1-phosphate guanylyltransferase 3	Fructose and mannose metabolism (ko00051);; Amino sugar and nucleotide sugar metabolism (ko00520)	[M]	Cell wall/membrane/envelope biogenesis	Nucleotidyl transferase;; MobA-like NTP transferase domain;; Bacterial transferase hexapeptide (six repeats)	M	Cell wall/membrane/envelope biogenesis	molecular function: catalytic activity (GO:0003824);; biological process: metabolic process (GO:0008152);; molecular function: binding (GO:0005488);; cellular component: cell (GO:0005623);; cellular component: cell part (GO:0044464);; biological process: cellular process (GO:0009987);; biological process: single-organism process (GO:0044699)
Brassica_rapa_newGene_5681	3.02775	5.93858	4.110833	8.65639	10.281015	7.886808	8.845725	6.924589	8.81668	0.00119556398675806	1.18468939034315	up	0.0137247242761823	0.930782299125791	normal	0.652858119464357	-0.243115895339437	normal	--	--	Cellular Component: nucleus (GO:0005634);;	--	--	--	--	F-box domain;; Leucine Rich Repeat;; F-box-like	S	Function unknown	cellular component: cell (GO:0005623);; cellular component: organelle (GO:0043226);; cellular component: cell part (GO:0044464)
Brassica_rapa_newGene_5690	3.857622	3.285991	4.810321	0.549847	0.644986	1.580539	0.79764	0.660198	0	0.00646765161172196	-1.93865590349237	down	4.25113734747186e-05	-2.99236771356074	down	--	--	--	--	--	--	K07466|5.62676e-66|bna:106353232|K07466 replication factor A1 | (RefSeq) replication protein A 70 kDa DNA-binding subunit-like	DNA replication (ko03030);; Nucleotide excision repair (ko03420);; Mismatch repair (ko03430);; Homologous recombination (ko03440)	[L]	Replication, recombination and repair	Domain of unknown function DUF223	L	Replication, recombination and repair	--
Brassica_rapa_newGene_57	99.698074	60.769966	82.725449	11.540475	7.175509	12.980823	17.435322	16.227125	24.25807	7.12926418141788e-10	-2.79110965259076	down	9.31214394536847e-07	-2.04829095855843	down	0.0734128434880313	0.750239219641401	normal	[C]	Energy production and conversion	Molecular Function: NAD(P)H dehydrogenase (quinone) activity (GO:0003955);; Cellular Component: extracellular region (GO:0005576);; Cellular Component: vacuolar membrane (GO:0005774);; Cellular Component: cytosol (GO:0005829);; Cellular Component: plasma membrane (GO:0005886);; Molecular Function: FMN binding (GO:0010181);; Cellular Component: integral component of membrane (GO:0016021);; Biologi…	K03809|8.39124e-134|brp:103857041|K03809 NAD(P)H dehydrogenase (quinone) [EC:1.6.5.2] | (RefSeq) NAD(P)H dehydrogenase (quinone) FQR1	Ubiquinone and other terpenoid-quinone biosynthesis (ko00130)	[R]	General function prediction only	NADPH-dependent FMN reductase;; Flavodoxin-like fold	S	Function unknown	molecular function: catalytic activity (GO:0003824);; biological process: metabolic process (GO:0008152);; biological process: single-organism process (GO:0044699);; cellular component: extracellular region (GO:0005576);; cellular component: cell (GO:0005623);; cellular component: membrane (GO:0016020);; cellular component: organelle (GO:0043226);; cellular component: organelle part (GO:0044422);…
Brassica_rapa_newGene_5718	0.301821	0.970477	0.487787	1.904853	3.132084	1.946865	2.006856	1.894962	1.897304	0.00297164235641729	2.12632674297882	up	0.0257117587646707	1.72310705909146	normal	0.730745054422439	-0.390174682872434	normal	--	--	--	--	--	--	--	--	--	--	--
Brassica_rapa_newGene_5744	4.375645	2.900527	3.45879	0.644033	0.670976	0.26808	1.123721	0.538028	0.59765	2.39509886439771e-06	-2.4552192642493	down	1.42946829402216e-06	-2.2972404300861	down	0.93016939073334	0.167311517671554	normal	[R]	General function prediction only	Molecular Function: ATP binding (GO:0005524);; Biological Process: defense response (GO:0006952);; Biological Process: signal transduction (GO:0007165);; Molecular Function: ADP binding (GO:0043531);;	--	--	--	--	TIR domain;; NB-ARC domain;; TIR domain;; Leucine Rich repeats (2 copies);; Leucine Rich Repeat;; Leucine rich repeat;; NACHT domain;; ATPase family associated with various cellular activities (AAA)	S	Function unknown	molecular function: binding (GO:0005488);; biological process: response to stimulus (GO:0050896);; biological process: cellular process (GO:0009987);; biological process: biological regulation (GO:0065007)
Brassica_rapa_newGene_5753	91.711731	123.438263	78.559761	25.694281	15.3335	23.125015	29.634817	23.376001	37.847363	2.54031816571258e-10	-2.03423052721448	down	3.67504933444253e-07	-1.65964614092796	down	0.43846417405878	0.384186567686332	normal	--	--	Cellular Component: integral component of membrane (GO:0016021);; Cellular Component: anchored component of plasma membrane (GO:0046658);;	--	--	--	--	--	S	Function unknown	cellular component: membrane (GO:0016020);; cellular component: membrane part (GO:0044425);; cellular component: cell (GO:0005623);; cellular component: cell part (GO:0044464)
Brassica_rapa_newGene_5760	1.387566	2.541745	2.552907	1.110618	0.308172	0.199938	1.378471	3.437159	3.32759	0.0029817623607947	-1.93873864147875	down	0.600550276038448	0.323251145540874	normal	0.0107976624428657	2.27936217142329	normal	--	--	--	--	--	[I]	Lipid transport and metabolism	--	--	--	--
Brassica_rapa_newGene_5773	0	0	0	4.075117	4.456362	4.218024	0	0	0	5.64835244582669e-22	Inf	up	--	--	--	6.1084291032621e-21	-Inf	down	--	--	Cellular Component: Golgi membrane (GO:0000139);; Cellular Component: GARP complex (GO:0000938);; Molecular Function: transporter activity (GO:0005215);; Molecular Function: protein binding (GO:0005515);; Cellular Component: mitochondrion (GO:0005739);; Cellular Component: cytosol (GO:0005829);; Cellular Component: plasma membrane (GO:0005886);; Biological Process: retrograde vesicle-mediated tra…	K20299|1.7241e-34|bna:106451659|K20299 vacuolar protein sorting-associated protein 53 | (RefSeq) vacuolar protein sorting-associated protein 53 A-like	--	[U]	Intracellular trafficking, secretion, and vesicular transport	--	U	Intracellular trafficking, secretion, and vesicular transport	cellular component: cell (GO:0005623);; cellular component: membrane (GO:0016020);; cellular component: organelle (GO:0043226);; cellular component: organelle part (GO:0044422);; cellular component: cell part (GO:0044464);; cellular component: macromolecular complex (GO:0032991);; molecular function: transporter activity (GO:0005215);; molecular function: binding (GO:0005488);; biological process…
Brassica_rapa_newGene_5786	25.080466	26.581008	26.253568	48.830306	70.394069	58.214283	49.211603	59.0094	46.881891	1.00353283694429e-06	1.35291816409215	up	6.73652181851813e-05	1.02553355193271	up	0.379007672370502	-0.316379763744644	normal	[C]	Energy production and conversion	Cellular Component: cytoplasm (GO:0005737);; Cellular Component: plasma membrane (GO:0005886);; Molecular Function: FMN binding (GO:0010181);; Molecular Function: oxidoreductase activity (GO:0016491);; Biological Process: negative regulation of transcription, DNA-templated (GO:0045892);; Biological Process: oxidation-reduction process (GO:0055114);;	K03809|2.58971e-148|brp:103851620|K03809 NAD(P)H dehydrogenase (quinone) [EC:1.6.5.2] | (RefSeq) probable NAD(P)H dehydrogenase (quinone) FQR1-like 3	Ubiquinone and other terpenoid-quinone biosynthesis (ko00130)	[R]	General function prediction only	NADPH-dependent FMN reductase	S	Function unknown	cellular component: cell (GO:0005623);; cellular component: cell part (GO:0044464);; cellular component: membrane (GO:0016020);; molecular function: binding (GO:0005488);; molecular function: catalytic activity (GO:0003824);; biological process: metabolic process (GO:0008152);; biological process: biological regulation (GO:0065007);; biological process: single-organism process (GO:0044699)
Brassica_rapa_newGene_5793	2.584621	2.332381	3.100192	0.73016	0.783593	0.504581	1.398495	1.582345	0.896093	0.00666801390219493	-1.47021372356364	down	0.212054477432464	-0.661868939748174	normal	0.318082164700066	0.819218828561991	normal	--	--	Cellular Component: integral component of membrane (GO:0016021);;	K00901|1.01565e-26|brp:103856737|K00901 diacylglycerol kinase (ATP) [EC:2.7.1.107] | (RefSeq) diacylglycerol kinase 4	Glycerolipid metabolism (ko00561);; Glycerophospholipid metabolism (ko00564);; Phosphatidylinositol signaling system (ko04070)	[IT]	Lipid transport and metabolism;; Signal transduction mechanisms	--	--	--	cellular component: membrane (GO:0016020);; cellular component: membrane part (GO:0044425)
Brassica_rapa_newGene_5807	0.253931	0.194399	0.307858	0.461759	1.276678	1.286975	1.324646	1.110687	1.337083	--	--	--	0.00455160096625131	2.31985145833301	up	0.909575814155499	0.200064946722419	normal	--	--	--	--	--	--	--	--	--	--	--
Brassica_rapa_newGene_5814	6.269476	7.448227	8.979808	23.461289	23.479264	23.084288	15.937141	15.559934	12.390333	2.58438748456174e-08	1.59574705674677	up	0.000583506480305501	0.976195038229487	normal	0.0600744007250441	-0.610049398111301	normal	[R]	General function prediction only	Molecular Function: protein serine/threonine kinase activity (GO:0004674);; Molecular Function: protein binding (GO:0005515);; Molecular Function: ATP binding (GO:0005524);; Cellular Component: nucleus (GO:0005634);; Cellular Component: cytoplasm (GO:0005737);; Biological Process: protein phosphorylation (GO:0006468);; Biological Process: auxin-activated signaling pathway (GO:0009734);; Cellular …	--	--	[R]	General function prediction only	Protein kinase domain;; Protein tyrosine kinase	T	Signal transduction mechanisms	molecular function: catalytic activity (GO:0003824);; biological process: metabolic process (GO:0008152);; biological process: cellular process (GO:0009987);; molecular function: binding (GO:0005488);; cellular component: cell (GO:0005623);; cellular component: organelle (GO:0043226);; cellular component: cell part (GO:0044464);; biological process: signaling (GO:0023052);; biological process: si…
Brassica_rapa_newGene_5828	29.793863	23.671192	19.898237	3.426683	2.039859	3.82405	7.398646	9.96154	10.122194	5.08705856583801e-14	-2.81843562064276	down	8.68545036000947e-06	-1.39217182258789	down	0.00780702990633065	1.43647527115626	up	[C]	Energy production and conversion	Molecular Function: NAD(P)H dehydrogenase (quinone) activity (GO:0003955);; Cellular Component: extracellular region (GO:0005576);; Cellular Component: vacuolar membrane (GO:0005774);; Cellular Component: cytosol (GO:0005829);; Cellular Component: plasma membrane (GO:0005886);; Molecular Function: FMN binding (GO:0010181);; Cellular Component: integral component of membrane (GO:0016021);; Biologi…	K03809|1.22424e-133|brp:103851957|K03809 NAD(P)H dehydrogenase (quinone) [EC:1.6.5.2] | (RefSeq) NAD(P)H dehydrogenase (quinone) FQR1-like	Ubiquinone and other terpenoid-quinone biosynthesis (ko00130)	[R]	General function prediction only	NADPH-dependent FMN reductase;; Flavodoxin-like fold	S	Function unknown	molecular function: catalytic activity (GO:0003824);; biological process: metabolic process (GO:0008152);; biological process: single-organism process (GO:0044699);; cellular component: extracellular region (GO:0005576);; cellular component: cell (GO:0005623);; cellular component: membrane (GO:0016020);; cellular component: organelle (GO:0043226);; cellular component: organelle part (GO:0044422);…
Brassica_rapa_newGene_5844	0.40075	0.265166	0.527486	2.723823	2.500934	1.01844	2.287507	2.035687	2.256324	0.00156004735322052	2.38347484536147	up	0.00163977810976348	2.32454192084687	up	0.972324256571044	-0.048238579266778	normal	[J]	Translation, ribosomal structure and biogenesis	Molecular Function: nucleotide binding (GO:0000166);; Molecular Function: RNA binding (GO:0003723);; Cellular Component: nucleus (GO:0005634);;	--	--	[R]	General function prediction only	RNA recognition motif. (a.k.a. RRM, RBD, or RNP domain)	S	Function unknown	molecular function: binding (GO:0005488);; cellular component: cell (GO:0005623);; cellular component: organelle (GO:0043226);; cellular component: cell part (GO:0044464)
Brassica_rapa_newGene_5855	1.887609	5.104103	1.10826	5.656954	6.361299	13.238701	1.207238	3.445071	3.590512	0.00896519603723417	2.14650833425886	up	0.528490633000491	0.625603382045154	normal	0.118360153352778	-1.50820094386318	normal	--	--	--	--	--	--	--	--	S	Function unknown	--
Brassica_rapa_newGene_5856	2.075035	1.449826	3.391214	3.879097	9.596534	10.928505	2.291614	5.73439	4.395745	0.00381146650172149	2.04484733985197	up	0.100229078936383	0.99384791858036	normal	0.226859684379188	-1.0398602000014	normal	--	--	--	--	--	--	--	--	--	--	--
Brassica_rapa_newGene_589	15.015178	22.397181	17.854206	88.364891	51.090206	142.841995	52.80817	82.704185	76.092186	0.00345195517339172	2.51170401612605	up	2.20688392126179e-09	1.9644195487931	up	0.613155244052459	-0.536261823557345	normal	[G]	Carbohydrate transport and metabolism	Cellular Component: mitochondrion (GO:0005739);; Cellular Component: vacuole (GO:0005773);; Cellular Component: integral component of plasma membrane (GO:0005887);; Biological Process: water transport (GO:0006833);; Biological Process: response to water deprivation (GO:0009414);; Cellular Component: plasmodesma (GO:0009506);; Cellular Component: chloroplast envelope (GO:0009941);; Biological Proc…	K09872|0|bna:106445000|K09872 aquaporin PIP | (RefSeq) aquaporin PIP1-1	--	[G]	Carbohydrate transport and metabolism	Major intrinsic protein	G	Carbohydrate transport and metabolism	cellular component: cell (GO:0005623);; cellular component: organelle (GO:0043226);; cellular component: cell part (GO:0044464);; cellular component: membrane (GO:0016020);; cellular component: membrane part (GO:0044425);; biological process: single-organism process (GO:0044699);; biological process: localization (GO:0051179);; biological process: response to stimulus (GO:0050896);; cellular comp…
Brassica_rapa_newGene_5891	2.468755	3.463346	5.407764	6.552056	5.250693	8.302558	2.874857	3.514789	2.878696	0.0162837418369467	1.20681213760608	normal	0.78912224365681	-0.22409250220345	normal	0.00982387064561871	-1.42288543808745	down	--	--	--	--	--	--	--	--	S	Function unknown	--
Brassica_rapa_newGene_5899	3.251516	1.163786	3.936333	0.630088	0.471883	0.321414	1.494501	1.157916	1.069544	0.00855494068453779	-2.29049239987255	down	0.181574526798713	-1.07512534071383	normal	0.200789777422095	1.22329460856704	normal	--	--	Molecular Function: nucleotide binding (GO:0000166);; Molecular Function: aminoacyl-tRNA ligase activity (GO:0004812);; Biological Process: tRNA aminoacylation for protein translation (GO:0006418);;	K01867|5.78859e-10|bna:106447892|K01867 tryptophanyl-tRNA synthetase [EC:6.1.1.2] | (RefSeq) tryptophan--tRNA ligase, cytoplasmic-like	Aminoacyl-tRNA biosynthesis (ko00970)	--	--	--	S	Function unknown	molecular function: binding (GO:0005488);; molecular function: catalytic activity (GO:0003824);; biological process: metabolic process (GO:0008152);; biological process: cellular process (GO:0009987);; biological process: single-organism process (GO:0044699)
Brassica_rapa_newGene_5909	3.540877	2.636413	2.575453	0	0	1.03972	1.394442	0.546496	0.909339	1.35788827997854e-06	-2.91315562367841	down	0.0032268992507152	-1.58274643837206	down	0.44637851447888	1.32705367696525	normal	--	--	Molecular Function: acid phosphatase activity (GO:0003993);; Cellular Component: extracellular region (GO:0005576);; Cellular Component: vacuolar membrane (GO:0005774);; Cellular Component: endoplasmic reticulum (GO:0005783);; Biological Process: dephosphorylation (GO:0016311);;	K03103|0|brp:103843331|K03103 multiple inositol-polyphosphate phosphatase / 2,3-bisphosphoglycerate 3-phosphatase [EC:3.1.3.62 3.1.3.80] | (RefSeq) multiple inositol polyphosphate phosphatase 1-like	Glycolysis / Gluconeogenesis (ko00010);; Inositol phosphate metabolism (ko00562)	[R]	General function prediction only	Histidine phosphatase superfamily (branch 2)	S	Function unknown	molecular function: catalytic activity (GO:0003824);; biological process: metabolic process (GO:0008152);; biological process: cellular process (GO:0009987);; cellular component: extracellular region (GO:0005576);; cellular component: cell (GO:0005623);; cellular component: membrane (GO:0016020);; cellular component: organelle (GO:0043226);; cellular component: organelle part (GO:0044422);; cellu…
Brassica_rapa_newGene_5913	9.265335	10.678471	13.067657	20.33605	20.542889	22.059315	24.556761	30.137043	26.241884	0.00102160355180823	1.08612807322431	up	6.82047145563202e-06	1.31818069523103	up	0.604009595677974	0.242812983328077	normal	--	--	--	--	--	[S]	Function unknown	Anticodon-binding domain	S	Function unknown	--
Brassica_rapa_newGene_5935	0.993119	0.720567	0.978482	2.004505	1.130625	0.97106	4.058855	3.875202	4.011556	--	--	--	0.00269613200414502	2.11671655392858	up	0.113523263958781	1.35546854047633	normal	--	--	Cellular Component: extracellular region (GO:0005576);;	K20729|1.39722e-15|brp:103831696|K20729 protein EPIDERMAL PATTERNING FACTOR 1/2 | (RefSeq) EPIDERMAL PATTERNING FACTOR-like protein 7	--	--	--	Epidermal patterning factor proteins	U	Intracellular trafficking, secretion, and vesicular transport	cellular component: extracellular region (GO:0005576)
Brassica_rapa_newGene_5987	7.12583	3.894005	5.607358	2.901315	7.260472	6.970802	2.77156	1.772976	1.679872	0.762452410747059	0.20572698111731	normal	0.00317384613152345	-1.42406683752847	down	0.0460248707062502	-1.62474987227762	normal	--	--	Cellular Component: integral component of membrane (GO:0016021);;	--	--	--	--	--	--	--	cellular component: membrane (GO:0016020);; cellular component: membrane part (GO:0044425)
Brassica_rapa_newGene_5991	912.068359	633.616455	603.001038	96.30191	40.047909	45.764732	334.329407	262.601471	347.966003	4.58004157747176e-13	-3.41131262763834	down	0.0011466417425368	-1.16237521479757	down	5.55602084218704e-15	2.25843677179195	up	--	--	Molecular Function: calcium ion binding (GO:0005509);; Cellular Component: nucleus (GO:0005634);; Cellular Component: Golgi apparatus (GO:0005794);; Cellular Component: cytosol (GO:0005829);; Cellular Component: plasma membrane (GO:0005886);; Biological Process: response to desiccation (GO:0009269);; Cellular Component: chloroplast (GO:0009507);; Biological Process: cold acclimation (GO:0009631);…	--	--	--	--	Dehydrin	S	Function unknown	molecular function: binding (GO:0005488);; cellular component: cell (GO:0005623);; cellular component: organelle (GO:0043226);; cellular component: cell part (GO:0044464);; cellular component: membrane (GO:0016020);; biological process: response to stimulus (GO:0050896)
Brassica_rapa_newGene_5993	3.542307	9.577219	6.174644	1.090811	0.686926	1.708123	1.262757	0.406916	2.991062	0.00506189217450421	-2.49925795358003	down	0.0306898500482919	-2.10000463910332	normal	0.823832712810683	0.406501403481281	normal	--	--	--	--	--	--	--	--	--	--	--
Brassica_rapa_newGene_6011	0.184239	0.212351	0.206181	2.540482	2.501988	2.3725	0.607886	1.433494	0.372384	2.1961595859812e-07	3.19192120290971	up	0.157353682445633	2.01253167055827	normal	0.0894507939094054	-1.16394260405783	normal	--	--	--	--	--	--	--	Reverse transcriptase-like	S	Function unknown	--
Brassica_rapa_newGene_6143	1.396953	1.832909	1.541579	8.437428	10.369418	8.579508	3.665043	3.680833	3.608276	3.54556414816827e-15	2.67569328094301	up	0.00486276860730628	1.22526620486688	up	1.23147644372341e-05	-1.43962897388072	down	[L]	Replication, recombination and repair	--	--	--	[R]	General function prediction only	Reverse transcriptase (RNA-dependent DNA polymerase);; Integrase core domain;; Reverse transcriptase-like	L	Replication, recombination and repair	--
Brassica_rapa_newGene_6147	9.289016	7.148171	10.260173	18.593065	25.277965	20.611816	15.525923	22.09049	15.596689	3.24183604920848e-06	1.42203237357879	up	0.000881672222699346	1.01882359410001	up	0.317366694143571	-0.392155684670527	normal	--	--	--	--	--	--	--	--	L	Replication, recombination and repair	--
Brassica_rapa_newGene_6165	23.109812	25.17811	27.645546	54.226528	86.973236	64.335487	38.235924	44.767975	37.14275	5.53707328221446e-06	1.59200583163033	up	0.10995905655187	0.686235039558246	normal	0.0198590780094637	-0.894885084210325	normal	--	--	--	--	--	--	--	--	--	--	--
Brassica_rapa_newGene_6175	14.267877	13.098634	16.961342	3.205868	1.021307	0.158061	2.351706	4.2883	0.379578	9.59883539570722e-14	-3.15688829973275	down	7.1657263930306e-12	-2.61347034776009	down	0.82027540991668	0.562457295470966	normal	[G]	Carbohydrate transport and metabolism	Molecular Function: hydrolase activity, hydrolyzing O-glycosyl compounds (GO:0004553);; Cellular Component: cell wall (GO:0005618);; Biological Process: xyloglucan metabolic process (GO:0010411);; Molecular Function: xyloglucan:xyloglucosyl transferase activity (GO:0016762);; Biological Process: cell wall biogenesis (GO:0042546);; Cellular Component: apoplast (GO:0048046);; Biological Process: ce…	K08235|1.50222e-180|brp:103852768|K08235 xyloglucan:xyloglucosyl transferase [EC:2.4.1.207] | (RefSeq) probable xyloglucan endotransglucosylase/hydrolase protein 17	--	--	--	Glycosyl hydrolases family 16;; Xyloglucan endo-transglycosylase (XET) C-terminus	G	Carbohydrate transport and metabolism	molecular function: catalytic activity (GO:0003824);; biological process: metabolic process (GO:0008152);; cellular component: cell (GO:0005623);; cellular component: cell part (GO:0044464);; biological process: cellular process (GO:0009987);; biological process: cellular component organization or biogenesis (GO:0071840);; cellular component: extracellular region (GO:0005576)
Brassica_rapa_newGene_6189	55.841225	163.339142	50.891689	350.978821	193.510071	368.135437	351.498657	361.251648	373.950348	0.00063915017652305	1.9302847266065	up	1.31383747404542e-12	2.04979621442028	up	0.772543622582176	0.132495519048665	normal	[G]	Carbohydrate transport and metabolism	Molecular Function: hydrolase activity, hydrolyzing O-glycosyl compounds (GO:0004553);; Cellular Component: Golgi apparatus (GO:0005794);; Cellular Component: plasma membrane (GO:0005886);; Biological Process: aging (GO:0007568);; Cellular Component: plant-type cell wall (GO:0009505);; Biological Process: gibberellic acid mediated signaling pathway (GO:0009740);; Biological Process: response to b…	K08235|0|brp:103852789|K08235 xyloglucan:xyloglucosyl transferase [EC:2.4.1.207] | (RefSeq) xyloglucan endotransglucosylase/hydrolase protein 24	--	--	--	Glycosyl hydrolases family 16;; Xyloglucan endo-transglycosylase (XET) C-terminus	G	Carbohydrate transport and metabolism	molecular function: catalytic activity (GO:0003824);; biological process: metabolic process (GO:0008152);; cellular component: cell (GO:0005623);; cellular component: organelle (GO:0043226);; cellular component: cell part (GO:0044464);; cellular component: membrane (GO:0016020);; biological process: developmental process (GO:0032502);; biological process: single-organism process (GO:0044699);; bi…
Brassica_rapa_newGene_6292	39.012667	30.254869	16.090453	2.350997	2.18647	5.825892	1.752388	1.659325	1.545859	0.000107523635526826	-2.87371835992426	down	1.13635421659754e-06	-4.03475296127599	down	0.33615557201946	-1.1540872454187	normal	[G]	Carbohydrate transport and metabolism	Cellular Component: vacuole (GO:0005773);; Biological Process: carbohydrate metabolic process (GO:0005975);; Molecular Function: thioglucosidase activity (GO:0019137);; Molecular Function: metal ion binding (GO:0046872);;	--	--	[G]	Carbohydrate transport and metabolism	Glycosyl hydrolase family 1	G	Carbohydrate transport and metabolism	cellular component: cell (GO:0005623);; cellular component: organelle (GO:0043226);; cellular component: cell part (GO:0044464);; biological process: metabolic process (GO:0008152);; molecular function: catalytic activity (GO:0003824);; molecular function: binding (GO:0005488)
Brassica_rapa_newGene_6294	23.772749	30.157732	13.71629	0.358895	2.409116	0.281004	1.650025	2.931947	1.252961	1.45405649694255e-09	-4.29699344133893	down	1.45582671683154e-07	-3.50637568932654	down	0.680435294563558	0.807546757069499	normal	[G]	Carbohydrate transport and metabolism	Cellular Component: vacuole (GO:0005773);; Biological Process: carbohydrate metabolic process (GO:0005975);; Molecular Function: thioglucosidase activity (GO:0019137);; Molecular Function: metal ion binding (GO:0046872);;	--	--	[G]	Carbohydrate transport and metabolism	Glycosyl hydrolase family 1	G	Carbohydrate transport and metabolism	cellular component: cell (GO:0005623);; cellular component: organelle (GO:0043226);; cellular component: cell part (GO:0044464);; biological process: metabolic process (GO:0008152);; molecular function: catalytic activity (GO:0003824);; molecular function: binding (GO:0005488)
Brassica_rapa_newGene_63	3.143419	1.809093	2.462722	0	0	0.252241	1.682324	0.268698	1.195154	1.02129320428434e-09	-4.56724179479322	down	0.0517976726828907	-1.18430938117202	normal	--	--	--	--	--	Biological Process: response to wounding (GO:0009611);;	--	--	--	--	CBS domain	S	Function unknown	biological process: response to stimulus (GO:0050896)
Brassica_rapa_newGene_6310	2.243055	2.547657	1.939696	0.065062	0.213343	0.449431	0.221935	0.52381	0.689322	0.000137547780530269	-2.93736765679376	down	0.00705121160296583	-2.14361380655532	down	--	--	--	--	--	--	--	--	[R]	General function prediction only	Reverse transcriptase-like	S	Function unknown	--
Brassica_rapa_newGene_6311	0.222499	0.799252	0.323226	3.419175	4.983954	3.368698	3.914796	4.082649	2.726314	1.0186818517437e-05	3.18005656251523	up	5.9942486132015e-05	2.91381598419616	up	0.823176224794807	-0.251904534375296	normal	--	--	--	--	--	--	--	--	--	--	--
Brassica_rapa_newGene_6313	1.077504	1.301704	0.276858	44.649117	43.839756	54.708492	11.44333	18.610764	16.302729	1.10240499414254e-44	5.87454034968556	up	2.66265940646874e-14	4.11421557145834	up	1.51869209725395e-07	-1.74692782725963	down	--	--	Molecular Function: transcription factor activity, sequence-specific DNA binding (GO:0003700);; Cellular Component: nucleus (GO:0005634);; Biological Process: regulation of transcription, DNA-templated (GO:0006355);; Biological Process: response to chitin (GO:0010200);; Molecular Function: sequence-specific DNA binding (GO:0043565);;	K09419|2.23351e-62|brp:103854971|K09419 heat shock transcription factor, other eukaryote | (RefSeq) heat stress transcription factor B-2a-like	--	[K]	Transcription	HSF-type DNA-binding	K	Transcription	molecular function: nucleic acid binding transcription factor activity (GO:0001071);; biological process: biological regulation (GO:0065007);; cellular component: cell (GO:0005623);; cellular component: organelle (GO:0043226);; cellular component: cell part (GO:0044464);; biological process: response to stimulus (GO:0050896);; molecular function: binding (GO:0005488)
Brassica_rapa_newGene_6333	0	0	0	20.162521	2.983896	0	11.142501	6.348549	3.584982	--	--	--	2.83786508237107e-09	Inf	up	0.95460593596283	-0.246108111707771	normal	--	--	--	--	--	--	--	--	--	--	--
Brassica_rapa_newGene_6334	1.692155	2.438675	1.493777	3.955672	6.903069	5.152198	4.425566	2.549867	4.682958	0.00251402165661771	1.66064732173834	up	0.0765122251464065	1.08185687288013	normal	0.42890618445566	-0.570255078482193	normal	--	--	--	--	--	--	--	--	--	--	--
Brassica_rapa_newGene_6348	2.844607	7.381099	4.966832	0.274108	0.135684	0.258292	1.24052	1.485118	1.589705	5.83449307046099e-07	-4.27984185214891	down	0.011808123658467	-1.77290608936564	normal	0.00156485497075333	2.5195737855689	up	--	--	--	--	--	--	--	Lateral organ boundaries (LOB) domain	S	Function unknown	--
Brassica_rapa_newGene_6354	6.545179	10.224684	8.600478	13.698736	18.943237	23.87648	8.669243	14.737627	12.680742	0.00166064482407409	1.30507232688276	up	0.281341734333242	0.538736733670913	normal	0.14217718415715	-0.754233073020125	normal	--	--	--	--	--	--	--	--	--	--	--
Brassica_rapa_newGene_6357	5.490133	12.106688	8.861551	41.590059	19.712225	15.524591	23.23818	23.498397	26.60027	0.0466502810708711	1.70311340150273	normal	2.65758059661257e-05	1.50362952048364	up	0.877559567670366	-0.185806328992793	normal	--	--	--	--	--	--	--	Plant protein 1589 of unknown function (A_thal_3526)	S	Function unknown	--
Brassica_rapa_newGene_6359	5.915286	8.626083	6.125156	29.504436	12.490468	12.51454	18.996903	17.567816	20.314962	0.0556684250612544	1.57860921445689	normal	0.000189624595248732	1.50592793207237	up	0.974536555723391	-0.0604245122253018	normal	--	--	--	--	--	--	--	Plant protein 1589 of unknown function (A_thal_3526)	S	Function unknown	--
Brassica_rapa_newGene_6362	3.156781	1.745207	1.91157	5.030573	6.401208	5.680295	7.902144	10.359242	12.460959	0.0520026542739711	1.45168452950899	normal	0.00117800201336719	2.16000067199741	up	0.444851881099366	0.717926002534255	normal	--	--	Molecular Function: nucleotide binding (GO:0000166);; Molecular Function: mRNA binding (GO:0003729);; Cellular Component: nucleoplasm (GO:0005654);; Cellular Component: nucleolus (GO:0005730);; Cellular Component: cytosol (GO:0005829);; Biological Process: mRNA transport (GO:0051028);; Biological Process: defense response to virus (GO:0051607);;	--	--	--	--	--	S	Function unknown	molecular function: binding (GO:0005488);; cellular component: cell (GO:0005623);; cellular component: organelle (GO:0043226);; cellular component: organelle part (GO:0044422);; cellular component: cell part (GO:0044464);; biological process: localization (GO:0051179);; biological process: immune system process (GO:0002376);; biological process: response to stimulus (GO:0050896);; biological proc…
Brassica_rapa_newGene_6366	15.013489	12.047646	12.664903	5.679988	1.740575	3.816223	9.034074	6.891364	14.866795	0.00116537109370358	-1.62189841361906	down	0.581770121915678	-0.284226446612716	normal	0.094431098626617	1.34595685554372	normal	--	--	Cellular Component: extracellular region (GO:0005576);;	--	--	--	--	--	S	Function unknown	cellular component: extracellular region (GO:0005576)
Brassica_rapa_newGene_6368	2.373053	3.441368	2.910669	2.244282	9.802049	5.206385	1.18696	0.334827	0.899989	0.244594976589879	1.0999363546906	normal	0.00210350644613415	-1.76493121565393	down	0.0577001733566404	-2.85986632371893	normal	[T]	Signal transduction mechanisms	Molecular Function: protein serine/threonine phosphatase activity (GO:0004722);; Biological Process: protein dephosphorylation (GO:0006470);; Cellular Component: integral component of membrane (GO:0016021);; Molecular Function: metal ion binding (GO:0046872);;	--	--	[T]	Signal transduction mechanisms	Protein phosphatase 2C	T	Signal transduction mechanisms	molecular function: catalytic activity (GO:0003824);; biological process: metabolic process (GO:0008152);; biological process: cellular process (GO:0009987);; cellular component: membrane (GO:0016020);; cellular component: membrane part (GO:0044425);; molecular function: binding (GO:0005488)
Brassica_rapa_newGene_6370	2.771078	5.217435	4.06408	19.080856	11.623114	3.876737	7.850161	10.647158	13.369609	0.113034278741117	1.67835821526361	normal	0.00252752638197522	1.42986939180953	up	0.875476279387058	-0.233038415503524	normal	--	--	--	--	--	--	--	Plant protein 1589 of unknown function (A_thal_3526)	S	Function unknown	--
Brassica_rapa_newGene_6379	0.837063	0.244603	0.877497	0	5.711764	8.201078	2.73138	3.546352	2.23359	0.137509691557901	2.68365339601651	normal	0.000724307985376641	2.00221401535925	up	0.738660921877125	-0.676702027427496	normal	--	--	--	--	--	--	--	--	--	--	--
Brassica_rapa_newGene_6395	5.002151	17.33837	9.328153	36.260988	38.412495	38.847559	23.958941	33.756824	33.915755	5.63055603256975e-12	1.89149226571086	up	0.000423192188858482	1.51573724960064	up	0.325189285365874	-0.361015216070537	normal	--	--	--	--	--	--	--	--	--	--	--
Brassica_rapa_newGene_6412	15.794409	12.731124	14.66097	6.179755	3.524	4.258682	3.296725	2.601063	2.35156	1.29891143211434e-06	-1.47078953482737	down	1.89493587701572e-16	-2.36283147520004	down	0.0792407449917252	-0.883092769707291	normal	--	--	Biological Process: signal transduction (GO:0007165);; Molecular Function: ADP binding (GO:0043531);;	--	--	--	--	TIR domain;; NB-ARC domain;; TIR domain;; Leucine Rich Repeat	S	Function unknown	biological process: cellular process (GO:0009987);; biological process: response to stimulus (GO:0050896);; biological process: biological regulation (GO:0065007);; molecular function: binding (GO:0005488)
Brassica_rapa_newGene_667	6.720921	5.426664	7.221806	0	3.886163	0.376034	1.697436	4.984575	3.171478	0.00468047562465927	-2.02431319427928	down	0.170156455078042	-0.942991736680214	normal	0.607898151091663	1.09725174008153	normal	--	--	--	--	--	--	--	Plant transposase (Ptta/En/Spm family)	S	Function unknown	--
Brassica_rapa_newGene_677	0.08948	0.361736	0.311233	13.829398	4.325627	18.248245	8.972244	5.77822	6.278513	7.02689683610449e-05	5.52420237054146	up	6.16816697839585e-13	4.52549665369189	up	0.451395461475265	-0.991364769190269	normal	--	--	--	--	--	--	--	--	--	--	--
Brassica_rapa_newGene_690	2.041817	3.170541	2.037859	0.096793	0.087385	0	0.071194	0.202635	0.175918	4.70394898876507e-14	-5.06008576983228	down	6.30145269618551e-12	-3.88245010789401	down	--	--	--	--		Molecular Function: transmembrane receptor protein serine/threonine kinase activity (GO:0004675);; Molecular Function: ATP binding (GO:0005524);; Cellular Component: cytosol (GO:0005829);; Cellular Component: plasma membrane (GO:0005886);; Biological Process: defense response (GO:0006952);; Biological Process: transmembrane receptor protein serine/threonine kinase signaling pathway (GO:0007178);;…	--	--	--	--	D-mannose binding lectin;; S-locus glycoprotein domain;; PAN-like domain;; Receptor serine/threonine kinase;; Protein tyrosine kinase;; Protein kinase domain;; Protein tyrosine kinase;; Protein kinase domain;; Domain of unknown function (DUF3403)	T	Signal transduction mechanisms	molecular function: catalytic activity (GO:0003824);; molecular function: receptor activity (GO:0004872);; molecular function: molecular transducer activity (GO:0060089);; biological process: metabolic process (GO:0008152);; biological process: cellular process (GO:0009987);; biological process: signaling (GO:0023052);; biological process: single-organism process (GO:0044699);; biological process…
Brassica_rapa_newGene_700	5.197075	5.756858	8.808092	5.104417	7.165573	4.750019	3.126489	4.065833	3.558224	0.0095694496591692	0.824895099747116	normal	0.504055328123843	-0.31238588075582	normal	0.00100052896185708	-1.12665895921454	down	--	--	Biological Process: cellular process (GO:0009987);; Molecular Function: ion binding (GO:0043167);; Biological Process: macromolecule metabolic process (GO:0043170);; Biological Process: primary metabolic process (GO:0044238);; Molecular Function: organic cyclic compound binding (GO:0097159);; Molecular Function: heterocyclic compound binding (GO:1901363);;	--	--	[R]	General function prediction only	Reverse transcriptase (RNA-dependent DNA polymerase);; Retroviral aspartyl protease;; Retrotransposon gag protein;; gag-polyprotein putative aspartyl protease;; Aspartyl protease;; Integrase core domain;; Chromo (CHRromatin Organisation MOdifier) domain	L	Replication, recombination and repair	biological process: cellular process (GO:0009987);; molecular function: binding (GO:0005488);; biological process: metabolic process (GO:0008152)
Brassica_rapa_newGene_705	7.853633	11.308174	21.77416	0.269694	0.088911	0.134084	1.093622	2.212823	1.154756	1.81082583206087e-06	-6.04115919758879	down	0.00151919918146373	-3.61847291027103	down	0.0702481298252084	2.43936672092403	normal	[K]	Transcription	--	--	--	[R]	General function prediction only	Leucine rich repeat;; Leucine Rich repeats (2 copies);; Leucine rich repeat N-terminal domain;; Leucine Rich Repeat	S	Function unknown	--
Brassica_rapa_newGene_708	1.197404	3.288666	1.451984	2.776511	5.122745	3.237084	5.408448	4.845652	5.473237	0.0752488030375379	1.10554968759254	normal	0.00788989500273437	1.48793097135937	up	0.687255488690439	0.394706850527933	normal	--	--	--	--	--	--	--	--	--	--	--
Brassica_rapa_newGene_726	4.139721	7.867591	4.790441	3.644609	3.934604	2.226563	7.85744	7.800567	9.156049	0.152112316723766	-0.706423759707111	normal	0.0584912632738158	0.650792500738885	normal	0.000344176686698159	1.37019407201678	up	[T]	Signal transduction mechanisms	Molecular Function: protein serine/threonine kinase activity (GO:0004674);; Molecular Function: ATP binding (GO:0005524);; Biological Process: protein phosphorylation (GO:0006468);; Cellular Component: integral component of membrane (GO:0016021);;	--	--	--	--	Protein kinase domain;; Protein tyrosine kinase;; Salt stress response/antifungal	T	Signal transduction mechanisms	molecular function: catalytic activity (GO:0003824);; biological process: metabolic process (GO:0008152);; biological process: cellular process (GO:0009987);; molecular function: binding (GO:0005488);; cellular component: membrane (GO:0016020);; cellular component: membrane part (GO:0044425)
Brassica_rapa_newGene_735	4.710163	4.500669	7.312848	0.359216	0.332828	0.298376	1.141999	0.92232	0.411268	7.30548113880034e-18	-3.86503072311149	down	2.36314832438823e-11	-2.53985451779329	down	0.120675365252441	1.33375152092826	normal	[K]	Transcription	Molecular Function: protein serine/threonine kinase activity (GO:0004674);; Molecular Function: ATP binding (GO:0005524);; Biological Process: protein phosphorylation (GO:0006468);; Cellular Component: integral component of membrane (GO:0016021);;	--	--	--	--	Leucine rich repeat;; Protein kinase domain;; Protein tyrosine kinase;; Leucine Rich repeats (2 copies);; Leucine Rich Repeat;; Leucine rich repeat N-terminal domain	S	Function unknown	molecular function: catalytic activity (GO:0003824);; biological process: metabolic process (GO:0008152);; biological process: cellular process (GO:0009987);; molecular function: binding (GO:0005488);; cellular component: membrane (GO:0016020);; cellular component: membrane part (GO:0044425)
Brassica_rapa_newGene_743	56.847359	21.621023	45.818584	16.869411	90.821945	10.442381	0	13.065605	0	0.933321969614626	0.0736378500093762	normal	0.000666398811704688	-3.25578074838085	down	0.325704805367406	-3.30311365670587	normal	--	--	--	--	--	--	--	--	--	--	--
Brassica_rapa_newGene_77	0.83572	1.002424	1.570668	2.164098	5.197649	4.033627	2.594767	6.100424	1.432224	0.00354033769495733	1.88007539170039	up	0.19829791243355	1.57031293487906	normal	0.84136197131662	-0.294872077173086	normal	--	--	--	--	--	--	--	--	--	--	--
Brassica_rapa_newGene_773	0.900179	1.379667	0.742469	0.139968	0	0	0.552282	0.045866	0	9.93969168949084e-07	-4.08125966533012	down	0.00471316941311453	-2.26432028680668	down	--	--	--	--	--	--	--	--	--	--	--	--	--	--
Brassica_rapa_newGene_828	79.339043	74.981979	60.519016	21.686481	20.131859	23.089153	46.737656	53.292366	46.680984	1.5351294543593e-07	-1.57037586783012	down	0.0683093796568801	-0.525875882281866	normal	0.00209478351762147	1.05502629010329	up	--	--	Cellular Component: intracellular (GO:0005622);; Biological Process: protein targeting (GO:0006605);; Molecular Function: P-P-bond-hydrolysis-driven protein transmembrane transporter activity (GO:0015450);; Cellular Component: integral component of membrane (GO:0016021);; Biological Process: protein transmembrane transport (GO:0071806);;	K07342|1.73957e-29|eus:EUTSA_v10026733mg|K07342 protein transport protein SEC61 subunit gamma and related proteins | (RefSeq) hypothetical protein	Protein export (ko03060);; Protein processing in endoplasmic reticulum (ko04141);; Phagosome (ko04145)	[U]	Intracellular trafficking, secretion, and vesicular transport	SecE/Sec61-gamma subunits of protein translocation complex	U	Intracellular trafficking, secretion, and vesicular transport	cellular component: cell (GO:0005623);; cellular component: cell part (GO:0044464);; biological process: single-organism process (GO:0044699);; biological process: localization (GO:0051179);; molecular function: transporter activity (GO:0005215);; biological process: cellular process (GO:0009987);; cellular component: membrane (GO:0016020);; cellular component: membrane part (GO:0044425)
Brassica_rapa_newGene_832	3.120675	2.48068	3.067651	0.175122	1.378277	0.159071	1.609928	1.746446	1.383668	0.0034557525897935	-2.15624803646697	down	0.254485642454924	-0.832471155460992	normal	0.19695157300607	1.33582982864036	normal	--	--	Cellular Component: chloroplast thylakoid lumen (GO:0009543);;	--	--	--	--	--	S	Function unknown	cellular component: cell (GO:0005623);; cellular component: organelle (GO:0043226);; cellular component: organelle part (GO:0044422);; cellular component: cell part (GO:0044464)
Brassica_rapa_newGene_850	0.199763	0.458571	0.182628	0.934909	1.568933	1.364061	0.63406	1.359885	0.90712	0.00169484920888035	2.34280010941491	up	--	--	--	0.661114700699322	-0.52490822681878	normal	--	--	Molecular Function: UDP-galactose transmembrane transporter activity (GO:0005459);; Molecular Function: UDP-glucose transmembrane transporter activity (GO:0005460);; Cellular Component: Golgi apparatus (GO:0005794);; Cellular Component: plasma membrane (GO:0005886);; Biological Process: UDP-galactose transport (GO:0015785);; Biological Process: UDP-glucose transport (GO:0015786);; Biological Proc…	K15281|1.25315e-15|brp:103834601|K15281 solute carrier family 35 | (RefSeq) putative UDP-sugar transporter DDB_G0278631	--	[GOU]	Carbohydrate transport and metabolism;; Posttranslational modification, protein turnover, chaperones;; Intracellular trafficking, secretion, and vesicular transport	--	--	--	molecular function: transporter activity (GO:0005215);; biological process: cellular process (GO:0009987);; biological process: single-organism process (GO:0044699);; biological process: localization (GO:0051179);; cellular component: cell (GO:0005623);; cellular component: organelle (GO:0043226);; cellular component: cell part (GO:0044464);; cellular component: membrane (GO:0016020);; biological…
Brassica_rapa_newGene_854	8.033031	9.896534	10.122579	16.017214	24.019101	31.533059	16.325855	17.500047	15.363169	0.00234159200401992	1.53197693490584	up	0.0296556589707159	0.85912785076422	normal	0.252045267660577	-0.664269370795831	normal	--	--	Molecular Function: 6,7-dimethyl-8-ribityllumazine synthase activity (GO:0000906);; Biological Process: riboflavin biosynthetic process (GO:0009231);; Cellular Component: chloroplast stroma (GO:0009570);; Biological Process: jasmonic acid mediated signaling pathway (GO:0009867);;	--	--	[H]	Coenzyme transport and metabolism	--	H	Coenzyme transport and metabolism	molecular function: catalytic activity (GO:0003824);; biological process: metabolic process (GO:0008152);; biological process: cellular process (GO:0009987);; biological process: single-organism process (GO:0044699);; cellular component: cell (GO:0005623);; cellular component: organelle (GO:0043226);; cellular component: organelle part (GO:0044422);; cellular component: cell part (GO:0044464);; b…
Brassica_rapa_newGene_868	5.396806	5.245595	7.193384	9.008781	12.530354	9.374226	15.475801	23.984228	23.850292	0.0298988995855406	0.947583052149475	normal	7.31695724576978e-08	1.8479590419926	up	0.0233312444009105	0.911977840714265	normal	--	--	Molecular Function: phosphorelay sensor kinase activity (GO:0000155);; Biological Process: phosphorelay signal transduction system (GO:0000160);; Cellular Component: intracellular (GO:0005622);; Biological Process: signal transduction by protein phosphorylation (GO:0023014);;	--	--	--	--	--	T	Signal transduction mechanisms	molecular function: catalytic activity (GO:0003824);; molecular function: receptor activity (GO:0004872);; molecular function: molecular transducer activity (GO:0060089);; biological process: metabolic process (GO:0008152);; biological process: cellular process (GO:0009987);; biological process: signaling (GO:0023052);; biological process: single-organism process (GO:0044699);; biological process…
Brassica_rapa_newGene_889	1.652884	1.697077	2.045633	0	0.338032	0.296944	0.85733	1.288552	1.150171	0.00214720909247951	-2.37418404275828	down	0.410272936186315	-0.730015332278873	normal	--	--	--	--	--	--	--	--	--	--	--	--	--	--
Brassica_rapa_newGene_890	10.578453	5.752827	8.607069	2.359901	3.230671	2.426886	7.041691	6.149704	5.778477	0.00150926704718973	-1.48209963933177	down	0.399934310758544	-0.378213356621775	normal	0.0669905757977274	1.11205197994799	normal	[D]	Cell cycle control, cell division, chromosome partitioning	Biological Process: barrier septum assembly (GO:0000917);; Molecular Function: GTPase activity (GO:0003924);; Molecular Function: GTP binding (GO:0005525);; Cellular Component: cytoplasm (GO:0005737);; Biological Process: embryo development ending in seed dormancy (GO:0009793);; Molecular Function: metal ion binding (GO:0046872);;	K03978|1.75709e-169|brp:103864399|K03978 GTP-binding protein | (RefSeq) GTP-binding protein At2g22870	--	[R]	General function prediction only	50S ribosome-binding GTPase	S	Function unknown	biological process: cellular process (GO:0009987);; biological process: single-organism process (GO:0044699);; biological process: cellular component organization or biogenesis (GO:0071840);; molecular function: catalytic activity (GO:0003824);; biological process: metabolic process (GO:0008152);; molecular function: binding (GO:0005488);; cellular component: cell (GO:0005623);; cellular componen…
Brassica_rapa_newGene_897	3.841189	3.12478	10.01518	0.550804	0.483173	0.139917	4.53382	6.095177	1.703306	0.00907170263841639	-3.64303084894677	down	0.757467425844935	-0.444413142916775	normal	0.00636025003850125	3.21212276924291	up	--	--	Cellular Component: plasmodesma (GO:0009506);; Cellular Component: membrane (GO:0016020);;	--	--	[DR]	Cell cycle control, cell division, chromosome partitioning;; General function prediction only	MATH domain	S	Function unknown	cellular component: cell junction (GO:0030054);; cellular component: membrane (GO:0016020)
Brassica_rapa_newGene_917	9.458162	3.212748	6.039205	1.752108	0.82952	0.584064	3.944806	3.150629	2.73313	0.00823986156901725	-2.41299435179221	down	0.232684358455847	-0.911048778353529	normal	0.0404058846160411	1.51080207140366	normal	--	--	--	--	--	[R]	General function prediction only	--	--	--	--
Brassica_rapa_newGene_926	2.047433	3.862346	1.902165	1.136539	1.427294	2.024309	0.407244	0.957762	0.646875	0.422487726187864	-0.592942212667751	normal	0.00699647102588155	-1.8980502724226	down	0.176259936924635	-1.29016315990921	normal	[L]	Replication, recombination and repair	--	--	--	[R]	General function prediction only	zinc-binding in reverse transcriptase;; Reverse transcriptase-like	S	Function unknown	--
Brassica_rapa_newGene_928	1.635184	1.778502	1.636416	0.05058	0.238629	0.182942	0.563613	0.328186	0.208307	3.57751923736612e-07	-3.21864182780204	down	8.18555316971401e-05	-2.16059587710687	down	--	--	--	[K]	Transcription	Molecular Function: protein serine/threonine kinase activity (GO:0004674);; Molecular Function: ATP binding (GO:0005524);; Biological Process: protein phosphorylation (GO:0006468);; Cellular Component: integral component of membrane (GO:0016021);;	--	--	--	--	Protein kinase domain;; Protein tyrosine kinase;; Leucine Rich repeats (2 copies);; Leucine rich repeat;; Leucine Rich Repeat;; Leucine rich repeat N-terminal domain	S	Function unknown	molecular function: catalytic activity (GO:0003824);; biological process: metabolic process (GO:0008152);; biological process: cellular process (GO:0009987);; molecular function: binding (GO:0005488);; cellular component: membrane (GO:0016020);; cellular component: membrane part (GO:0044425)
Brassica_rapa_newGene_940	11.785573	11.020009	8.777987	0.351367	1.038787	4.12323	1.447671	1.40065	3.902911	1.61558532959695e-07	-2.2554072275117	down	2.88676283398188e-07	-2.03486126864891	down	0.908752810464784	0.224867783538283	normal	[G]	Carbohydrate transport and metabolism	Molecular Function: hydrolase activity, hydrolyzing O-glycosyl compounds (GO:0004553);; Cellular Component: cell wall (GO:0005618);; Cellular Component: Golgi apparatus (GO:0005794);; Biological Process: xyloglucan metabolic process (GO:0010411);; Molecular Function: xyloglucan:xyloglucosyl transferase activity (GO:0016762);; Biological Process: cell wall biogenesis (GO:0042546);; Cellular Compon…	K08235|1.68098e-103|brp:103863560|K08235 xyloglucan:xyloglucosyl transferase [EC:2.4.1.207] | (RefSeq) probable xyloglucan endotransglucosylase/hydrolase protein 23	--	--	--	Glycosyl hydrolases family 16;; Xyloglucan endo-transglycosylase (XET) C-terminus;; Glycosyl hydrolases family 16	G	Carbohydrate transport and metabolism	molecular function: catalytic activity (GO:0003824);; biological process: metabolic process (GO:0008152);; cellular component: cell (GO:0005623);; cellular component: cell part (GO:0044464);; cellular component: organelle (GO:0043226);; biological process: cellular process (GO:0009987);; biological process: cellular component organization or biogenesis (GO:0071840);; cellular component: extracell…
Brassica_rapa_newGene_945	1.461219	2.11308	1.068129	4.916209	3.370391	4.122493	2.730061	3.533352	2.897771	0.00843816526858447	1.57830591598086	up	0.120643535128039	1.0136506108867	normal	0.517721950257075	-0.551652019765676	normal	--	--	Biological Process: DNA repair (GO:0006281);; Biological Process: DNA recombination (GO:0006310);; Molecular Function: 5'-flap endonuclease activity (GO:0017108);; Cellular Component: BLOC-1 complex (GO:0031083);; Cellular Component: Slx1-Slx4 complex (GO:0033557);; Biological Process: nucleic acid phosphodiester bond hydrolysis (GO:0090305);;	K15078|0|brp:103865032|K15078 structure-specific endonuclease subunit SLX1 [EC:3.6.1.-] | (RefSeq) uncharacterized LOC103865032	--	[R]	General function prediction only	GIY-YIG catalytic domain	L	Replication, recombination and repair	biological process: metabolic process (GO:0008152);; biological process: cellular process (GO:0009987);; biological process: single-organism process (GO:0044699);; biological process: response to stimulus (GO:0050896);; molecular function: catalytic activity (GO:0003824);; cellular component: cell (GO:0005623);; cellular component: macromolecular complex (GO:0032991);; cellular component: cell pa…
Brassica_rapa_newGene_959	1.828631	0.050766	0.055654	2.956383	2.442897	2.474524	0	0	0	0.00836873013842984	2.13498514914953	up	--	--	--	1.85078543837297e-10	-Inf	down	[E]	Amino acid transport and metabolism	Molecular Function: acetolactate synthase activity (GO:0003984);; Biological Process: isoleucine biosynthetic process (GO:0009097);; Biological Process: valine biosynthetic process (GO:0009099);; Cellular Component: chloroplast (GO:0009507);; Molecular Function: amino acid binding (GO:0016597);;	K01653|3.43272e-62|brp:103848530|K01653 acetolactate synthase I/III small subunit [EC:2.2.1.6] | (RefSeq) acetolactate synthase small subunit 2, chloroplastic-like	Valine, leucine and isoleucine biosynthesis (ko00290);; Butanoate metabolism (ko00650);; C5-Branched dibasic acid metabolism (ko00660);; Pantothenate and CoA biosynthesis (ko00770);; 2-Oxocarboxylic acid metabolism (ko01210);; Biosynthesis of amino acids (ko01230)	[E]	Amino acid transport and metabolism	Small subunit of acetolactate synthase	E	Amino acid transport and metabolism	molecular function: catalytic activity (GO:0003824);; biological process: metabolic process (GO:0008152);; biological process: cellular process (GO:0009987);; biological process: single-organism process (GO:0044699);; cellular component: cell (GO:0005623);; cellular component: organelle (GO:0043226);; cellular component: cell part (GO:0044464);; molecular function: binding (GO:0005488)
Brassica_rapa_newGene_96	6.517865	7.006548	6.479034	11.298372	20.257851	18.266575	8.654179	9.229249	8.791363	0.000236152944256334	1.47234132298035	up	0.259194562867935	0.440549536660029	normal	0.0180236328744546	-1.02199482760328	normal	--	--	Cellular Component: nucleus (GO:0005634);;	--	--	--	--	F-box domain;; F-box-like	S	Function unknown	cellular component: cell (GO:0005623);; cellular component: organelle (GO:0043226);; cellular component: cell part (GO:0044464)
Brassica_rapa_newGene_960	2.500573	5.324093	3.709122	0.414622	0.383546	0.997577	0.834722	0.644463	1.075532	0.000308396085229398	-2.51002446913787	down	0.00112844892862993	-2.19107539010614	down	0.908601327976172	0.318860051908319	normal	[K]	Transcription	--	--	--	[R]	General function prediction only	Leucine rich repeat;; Leucine Rich repeats (2 copies);; Leucine Rich Repeat;; Leucine Rich repeat;; Leucine rich repeat;; Leucine Rich Repeat	S	Function unknown	--
Brassica_rapa_newGene_97	90.903419	132.668106	72.888824	250.589706	125.416229	118.271484	244.492264	231.872086	231.188019	0.174817164831389	0.899082731278055	normal	9.2473323670214e-06	1.28634601913936	up	0.476146816033137	0.399928195381362	normal	[Q]	Secondary metabolites biosynthesis, transport and catabolism	Cellular Component: cytoplasm (GO:0005737);; Cellular Component: plasmodesma (GO:0009506);; Molecular Function: 1-aminocyclopropane-1-carboxylate oxidase activity (GO:0009815);; Biological Process: regulation of glucosinolate biosynthetic process (GO:0010439);; Molecular Function: metal ion binding (GO:0046872);; Molecular Function: dioxygenase activity (GO:0051213);; Biological Process: oxidatio…	--	--	[QR]	Secondary metabolites biosynthesis, transport and catabolism;; General function prediction only	2OG-Fe(II) oxygenase superfamily;; non-haem dioxygenase in morphine synthesis N-terminal	S	Function unknown	cellular component: cell (GO:0005623);; cellular component: cell part (GO:0044464);; cellular component: cell junction (GO:0030054);; molecular function: catalytic activity (GO:0003824);; biological process: metabolic process (GO:0008152);; biological process: single-organism process (GO:0044699);; biological process: biological regulation (GO:0065007);; molecular function: binding (GO:0005488)
Brassica_rapa_newGene_980	7.031605	6.209974	3.187749	0.436038	0.105242	0	2.017777	1.238221	2.651234	1.33448289755065e-08	-4.66576974543376	down	0.026337122954024	-1.43889938082542	normal	--	--	--	--	--	--	--	--	[R]	General function prediction only	--	S	Function unknown	--
Brassica_rapa_newGene_982	3.23184	7.516014	4.089048	7.240648	15.621028	5.081334	22.497754	27.03902	25.447433	0.210371515620403	1.07111484769937	normal	2.24446439006926e-18	2.34725014488399	up	0.00134530188419839	1.29064481187681	up	--	--	--	--	--	--	--	--	L	Replication, recombination and repair	--
evm.TU.BraA01000004	8.510059	7.383371	3.742293	1.411665	0.53397	1.935171	1.053575	1.01389	1.177977	0.000644848400461526	-2.17062010361489	down	0.000125787254043258	-2.55609732982568	down	0.795524696720202	-0.377260583819015	normal	--	--	Cellular Component: extracellular region (GO:0005576);; Biological Process: syncytium formation (GO:0006949);; Biological Process: unidimensional cell growth (GO:0009826);; Biological Process: plant-type cell wall loosening (GO:0009828);; Biological Process: plant-type cell wall modification involved in multidimensional cell growth (GO:0009831);; Cellular Component: membrane (GO:0016020);; Biolog…	--	--	--	--	Pollen allergen;; Rare lipoprotein A (RlpA)-like double-psi beta-barrel	R	General function prediction only	cellular component: extracellular region (GO:0005576);; biological process: cellular process (GO:0009987);; biological process: developmental process (GO:0032502);; biological process: single-organism process (GO:0044699);; biological process: growth (GO:0040007);; biological process: cellular component organization or biogenesis (GO:0071840);; cellular component: membrane (GO:0016020);; biologic…
evm.TU.BraA01000026	1.378537	0.842269	1.743199	0.222311	0.193541	0.079345	0.531861	1.362976	0.839602	0.000309081666999252	-2.74473588983652	down	0.567570986089794	-0.517583273638221	normal	--	--	--	--	--	Molecular Function: hydrolase activity, hydrolyzing O-glycosyl compounds (GO:0004553);; Cellular Component: extracellular region (GO:0005576);; Biological Process: carbohydrate metabolic process (GO:0005975);;	K01179|0|brp:103868753|K01179 endoglucanase [EC:3.2.1.4] | (RefSeq) endoglucanase 24	Starch and sucrose metabolism (ko00500)	--	--	Glycosyl hydrolase family 9	G	Carbohydrate transport and metabolism	molecular function: catalytic activity (GO:0003824);; biological process: metabolic process (GO:0008152);; cellular component: extracellular region (GO:0005576)
evm.TU.BraA01000027	4.026864	2.394753	1.76333	0.263116	0.130801	0.347345	4.110739	1.855658	2.761128	7.42948887651031e-05	-3.20879019425698	down	0.972016140404068	0.101573200714282	normal	2.68486115565659e-05	3.31451755948149	up	[V]	Defense mechanisms	Biological Process: sulfur amino acid metabolic process (GO:0000096);; Biological Process: MAPK cascade (GO:0000165);; Cellular Component: mitochondrion (GO:0005739);; Cellular Component: plasma membrane (GO:0005886);; Biological Process: glycine catabolic process (GO:0006546);; Biological Process: protein targeting to membrane (GO:0006612);; Biological Process: unsaturated fatty acid biosyntheti…	--	--	--	--	MatE;; Polysaccharide biosynthesis C-terminal domain	P	Inorganic ion transport and metabolism	biological process: metabolic process (GO:0008152);; biological process: cellular process (GO:0009987);; biological process: single-organism process (GO:0044699);; biological process: signaling (GO:0023052);; biological process: response to stimulus (GO:0050896);; biological process: biological regulation (GO:0065007);; cellular component: cell (GO:0005623);; cellular component: organelle (GO:004…
evm.TU.BraA01000031	87.398655	90.153691	79.665004	29.412608	21.268551	34.431022	35.518431	32.271655	32.838781	9.53720710755663e-08	-1.44918813030974	down	4.8947627355066e-08	-1.32626178278524	down	0.766866590775726	0.131818469943809	normal	--	--	Molecular Function: cysteine-type endopeptidase activity (GO:0004197);; Cellular Component: extracellular region (GO:0005576);; Cellular Component: nucleus (GO:0005634);; Cellular Component: vacuole (GO:0005773);; Biological Process: glycolytic process (GO:0006096);; Biological Process: proteolysis (GO:0006508);; Biological Process: water transport (GO:0006833);; Biological Process: hyperosmotic …	K01373|0|brp:103873055|K01373 cathepsin F [EC:3.4.22.41] | (RefSeq) cysteine protease RD19A	--	--	--	Papain family cysteine protease;; Cathepsin propeptide inhibitor domain (I29)	O	Posttranslational modification, protein turnover, chaperones	molecular function: catalytic activity (GO:0003824);; biological process: metabolic process (GO:0008152);; cellular component: extracellular region (GO:0005576);; cellular component: cell (GO:0005623);; cellular component: organelle (GO:0043226);; cellular component: cell part (GO:0044464);; biological process: cellular process (GO:0009987);; biological process: single-organism process (GO:004469…
evm.TU.BraA01000038	728.783356	654.995468	446.020206	21.412155	32.504208	54.148733	38.61137	49.501144	34.198193	4.43243585424703e-15	-4.21531813041152	down	2.13997772902838e-15	-4.26139652404922	down	0.993376771682022	-0.0374832411505918	normal	[R]	General function prediction only	Molecular Function: nucleotide binding (GO:0000166);; Biological Process: alternative mRNA splicing, via spliceosome (GO:0000380);; Molecular Function: RNA binding (GO:0003723);; Molecular Function: protein kinase activity (GO:0004672);; Cellular Component: cell wall (GO:0005618);; Cellular Component: nucleolus (GO:0005730);; Cellular Component: peroxisome (GO:0005777);; Cellular Component: Golgi…	--	--	--	--	RNA recognition motif. (a.k.a. RRM, RBD, or RNP domain);; RNA recognition motif (a.k.a. RRM, RBD, or RNP domain);; RNA recognition motif. (a.k.a. RRM, RBD, or RNP domain)	A	RNA processing and modification	molecular function: binding (GO:0005488);; biological process: metabolic process (GO:0008152);; biological process: cellular process (GO:0009987);; molecular function: catalytic activity (GO:0003824);; cellular component: cell (GO:0005623);; cellular component: cell part (GO:0044464);; cellular component: organelle (GO:0043226);; cellular component: organelle part (GO:0044422);; cellular componen…
evm.TU.BraA01000042	9.191544	9.245238	7.969353	2.037727	1.451111	4.438757	6.311548	5.047305	3.290877	1.90565249360647e-07	-1.57965664916862	down	0.00385215804406091	-0.824502642510622	normal	0.341621665027966	0.761611259838031	normal	[M]	Cell wall/membrane/envelope biogenesis	Cellular Component: Golgi apparatus (GO:0005794);; Cellular Component: plasma membrane (GO:0005886);; Molecular Function: zinc ion binding (GO:0008270);; Biological Process: plant-type cell wall organization (GO:0009664);; Biological Process: multidimensional cell growth (GO:0009825);; Biological Process: plant-type primary cell wall biogenesis (GO:0009833);; Biological Process: cell tip growth (…	K10999|0|brp:103840033|K10999 cellulose synthase A [EC:2.4.1.12] | (RefSeq) cellulose synthase A catalytic subunit 2 [UDP-forming]	--	--	--	Cellulose synthase;; Zinc-binding RING-finger;; Glycosyl transferase family group 2;; Glycosyltransferase like family 2	O	Posttranslational modification, protein turnover, chaperones	cellular component: cell (GO:0005623);; cellular component: organelle (GO:0043226);; cellular component: cell part (GO:0044464);; cellular component: membrane (GO:0016020);; molecular function: binding (GO:0005488);; biological process: cellular process (GO:0009987);; biological process: cellular component organization or biogenesis (GO:0071840);; biological process: growth (GO:0040007);; biologi…
evm.TU.BraA01000044	5.47452	5.353885	5.494727	1.489859	1.078891	0.945496	2.0451	2.692584	1.324607	7.14644198373806e-05	-2.2004172761776	down	0.00344263355476434	-1.46961312213081	down	0.455692222402196	0.743343043455595	normal	--	--	Cellular Component: Golgi membrane (GO:0000139);; Molecular Function: nucleotide-sugar transmembrane transporter activity (GO:0005338);; Cellular Component: plasma membrane (GO:0005886);; Biological Process: purine nucleobase transport (GO:0006863);; Biological Process: nucleotide-sugar transport (GO:0015780);; Cellular Component: integral component of membrane (GO:0016021);; Biological Process: …	--	--	--	--	Triose-phosphate Transporter family	EG	Amino acid transport and metabolism;; Carbohydrate transport and metabolism	cellular component: cell (GO:0005623);; cellular component: membrane (GO:0016020);; cellular component: organelle (GO:0043226);; cellular component: organelle part (GO:0044422);; cellular component: cell part (GO:0044464);; molecular function: transporter activity (GO:0005215);; biological process: cellular process (GO:0009987);; biological process: single-organism process (GO:0044699);; biologic…
evm.TU.BraA01000048	27.525295	26.23627	21.125111	100.667366	117.882599	98.863339	91.424706	84.329979	89.067734	8.20289773620149e-16	2.24684772692803	up	6.12520941277574e-14	1.83439934924502	up	0.228970259935089	-0.402750981696865	normal	[R]	General function prediction only	Molecular Function: GTPase activity (GO:0003924);; Molecular Function: GTP binding (GO:0005525);; Cellular Component: cytosol (GO:0005829);; Biological Process: obsolete GTP catabolic process (GO:0006184);; Molecular Function: GDP binding (GO:0019003);;	--	--	[T]	Signal transduction mechanisms	TGS domain;; 50S ribosome-binding GTPase;; Ferrous iron transport protein B;; Dynamin family	T	Signal transduction mechanisms	molecular function: catalytic activity (GO:0003824);; biological process: metabolic process (GO:0008152);; molecular function: binding (GO:0005488);; cellular component: cell (GO:0005623);; cellular component: cell part (GO:0044464);; biological process: cellular process (GO:0009987);; biological process: single-organism process (GO:0044699)
evm.TU.BraA01000053	4.012126	3.438573	4.694133	0.330458	0.629609	0.388517	2.33809	5.063621	3.715151	1.22272691364795e-05	-2.91582293346332	down	0.899788797538662	-0.117706951876749	normal	9.34971632530636e-05	2.81123316751944	up	[E]	Amino acid transport and metabolism	Molecular Function: shikimate kinase activity (GO:0004765);; Biological Process: aromatic amino acid family biosynthetic process (GO:0009073);; Cellular Component: chloroplast (GO:0009507);; Biological Process: phosphorylation (GO:0016310);; Biological Process: shikimate metabolic process (GO:0019632);;	K00891|0|brp:103850170|K00891 shikimate kinase [EC:2.7.1.71] | (RefSeq) shikimate kinase 2, chloroplastic	Phenylalanine, tyrosine and tryptophan biosynthesis (ko00400);; Biosynthesis of amino acids (ko01230)	--	--	Shikimate kinase;; AAA domain;; AAA domain;; Cytidylate kinase-like family	H	Coenzyme transport and metabolism	molecular function: catalytic activity (GO:0003824);; biological process: metabolic process (GO:0008152);; biological process: cellular process (GO:0009987);; biological process: single-organism process (GO:0044699);; cellular component: cell (GO:0005623);; cellular component: organelle (GO:0043226);; cellular component: cell part (GO:0044464)
evm.TU.BraA01000065	23.374397	24.027374	20.405468	1.486271	0.982021	1.937635	2.403965	2.887563	3.590682	1.87548302281181e-30	-3.78403782973289	down	3.57502552711801e-24	-2.90278704105919	down	0.216394512390344	0.890836753752561	normal	[E]	Amino acid transport and metabolism	Biological Process: response to hypoxia (GO:0001666);; Molecular Function: obsolete gamma-glutamyltransferase activity (GO:0003840);; Molecular Function: L-alanine:2-oxoglutarate aminotransferase activity (GO:0004021);; Cellular Component: vacuole (GO:0005773);; Cellular Component: peroxisome (GO:0005777);; Cellular Component: cytosol (GO:0005829);; Cellular Component: plasma membrane (GO:0005886…	K18592|0|brp:103851034|K18592 gamma-glutamyltranspeptidase / glutathione hydrolase / leukotriene-C4 hydrolase [EC:2.3.2.2 3.4.19.13 3.4.19.14] | (RefSeq) gamma-glutamyltranspeptidase 1	Taurine and hypotaurine metabolism (ko00430);; Cyanoamino acid metabolism (ko00460);; Glutathione metabolism (ko00480);; Arachidonic acid metabolism (ko00590)	[E]	Amino acid transport and metabolism	Gamma-glutamyltranspeptidase	E	Amino acid transport and metabolism	biological process: response to stimulus (GO:0050896);; molecular function: catalytic activity (GO:0003824);; biological process: metabolic process (GO:0008152);; cellular component: cell (GO:0005623);; cellular component: organelle (GO:0043226);; cellular component: cell part (GO:0044464);; cellular component: membrane (GO:0016020);; biological process: cellular process (GO:0009987);; biological…
evm.TU.BraA01000075	26.910103	15.229421	31.954579	9.813372	16.361363	9.07119	29.776329	38.635019	28.316296	0.094369390024459	-0.921360861299561	normal	0.324969839490557	0.39818517187892	normal	0.000100683860237724	1.33004943640137	up	[O]	Posttranslational modification, protein turnover, chaperones	Biological Process: protein peptidyl-prolyl isomerization (GO:0000413);; Molecular Function: peptidyl-prolyl cis-trans isomerase activity (GO:0003755);; Molecular Function: protein binding (GO:0005515);; Molecular Function: FK506 binding (GO:0005528);; Cellular Component: extracellular region (GO:0005576);; Biological Process: protein folding (GO:0006457);; Cellular Component: chloroplast thylako…	K01802|3.48574e-131|brp:103851766|K01802 peptidylprolyl isomerase [EC:5.2.1.8] | (RefSeq) photosynthetic NDH subunit of lumenal location 4, chloroplastic	--	--	--	FKBP-type peptidyl-prolyl cis-trans isomerase	R	General function prediction only	biological process: metabolic process (GO:0008152);; biological process: cellular process (GO:0009987);; biological process: single-organism process (GO:0044699);; molecular function: catalytic activity (GO:0003824);; molecular function: binding (GO:0005488);; cellular component: extracellular region (GO:0005576);; cellular component: cell (GO:0005623);; cellular component: membrane (GO:0016020);…
evm.TU.BraA01000079	0.753804	1.019722	0.675303	3.811816	2.626058	5.133729	3.203986	4.014105	5.766513	0.000456728297119938	2.38934982144701	up	0.000140601242574441	2.42934346237618	up	0.959232274066887	0.050291545081204	normal	--	--	Molecular Function: DNA binding (GO:0003677);; Molecular Function: transcription factor activity, sequence-specific DNA binding (GO:0003700);; Cellular Component: nucleus (GO:0005634);; Biological Process: regulation of transcription, DNA-templated (GO:0006355);;	--	--	--	--	AP2 domain	K	Transcription	molecular function: binding (GO:0005488);; molecular function: nucleic acid binding transcription factor activity (GO:0001071);; biological process: biological regulation (GO:0065007);; cellular component: cell (GO:0005623);; cellular component: organelle (GO:0043226);; cellular component: cell part (GO:0044464)
evm.TU.BraA01000084	2.19106	2.003259	2.004476	5.083511	6.016595	4.466137	3.762213	3.87441	3.844877	0.000112875612688662	1.4804976983628	up	0.0239080137963663	0.960752944032598	normal	0.288036191128726	-0.509192978205275	normal	--	--	Cellular Component: cytoplasm (GO:0005737);;	--	--	--	--	Exonuclease	S	Function unknown	cellular component: cell (GO:0005623);; cellular component: cell part (GO:0044464)
evm.TU.BraA01000085	30.159304	37.883167	41.008442	8.692173	3.236693	5.44829	15.587749	16.280769	7.326795	2.46629393407247e-17	-2.49290076771624	down	1.7742857675275e-07	-1.4517185259745	down	0.155078414775868	1.05286772209237	normal	--	--	Cellular Component: endosome (GO:0005768);; Cellular Component: Golgi apparatus (GO:0005794);; Cellular Component: trans-Golgi network (GO:0005802);;	--	--	--	--	--	S	Function unknown	cellular component: cell (GO:0005623);; cellular component: organelle (GO:0043226);; cellular component: cell part (GO:0044464);; cellular component: organelle part (GO:0044422)
evm.TU.BraA01000086	10.652	8.171177	7.668911	3.671458	4.068234	3.039941	5.854178	6.021685	3.901159	0.00317381507121157	-1.14082898287001	down	0.0491790009445727	-0.72583529972107	normal	0.548237435052724	0.425513473163873	normal	--	--	Biological Process: nuclear division (GO:0000280);; Biological Process: cytokinesis by cell plate formation (GO:0000911);; Cellular Component: nucleus (GO:0005634);; Cellular Component: cytoplasm (GO:0005737);; Biological Process: chromatin silencing (GO:0006342);; Biological Process: nucleolus organization (GO:0007000);; Biological Process: cell proliferation (GO:0008283);; Biological Process: h…	--	--	--	--	Protein of unknown function (DUF4057);; TLD	S	Function unknown	biological process: cellular process (GO:0009987);; biological process: cellular component organization or biogenesis (GO:0071840);; biological process: single-organism process (GO:0044699);; cellular component: cell (GO:0005623);; cellular component: organelle (GO:0043226);; cellular component: cell part (GO:0044464);; biological process: biological regulation (GO:0065007);; biological process: …
evm.TU.BraA01000091	0.814582	0.767752	1.501822	0.254703	0	0	2.301058	1.305998	2.776863	--	--	--	0.157621130080228	1.06718493871441	normal	7.33533529722778e-07	4.39001715393028	up	[P]	Inorganic ion transport and metabolism	Biological Process: sulfate assimilation (GO:0000103);; Molecular Function: adenylylsulfate kinase activity (GO:0004020);; Molecular Function: ATP binding (GO:0005524);; Biological Process: tryptophan catabolic process (GO:0006569);; Cellular Component: chloroplast (GO:0009507);; Biological Process: indoleacetic acid biosynthetic process (GO:0009684);; Biological Process: regulation of glucosinol…	K00860|0|brp:103853800|K00860 adenylylsulfate kinase [EC:2.7.1.25] | (RefSeq) adenylyl-sulfate kinase 2, chloroplastic	Purine metabolism (ko00230);; Sulfur metabolism (ko00920)	--	--	Adenylylsulphate kinase;; AAA domain;; AAA domain	P	Inorganic ion transport and metabolism	biological process: metabolic process (GO:0008152);; biological process: cellular process (GO:0009987);; molecular function: catalytic activity (GO:0003824);; molecular function: binding (GO:0005488);; biological process: single-organism process (GO:0044699);; cellular component: cell (GO:0005623);; cellular component: organelle (GO:0043226);; cellular component: cell part (GO:0044464);; biologic…
evm.TU.BraA01000100	89.145409	64.832291	67.470566	138.594971	177.322174	168.96434	182.686035	193.348389	192.085907	1.14240083557648e-05	1.28194167417448	up	1.03497600704384e-07	1.37983997665189	up	0.840672224728667	0.107159117928386	normal	--	--	Cellular Component: signal peptidase complex (GO:0005787);; Biological Process: signal peptide processing (GO:0006465);; Molecular Function: peptidase activity (GO:0008233);; Cellular Component: integral component of membrane (GO:0016021);; Biological Process: sterol biosynthetic process (GO:0016126);; Biological Process: sphingoid biosynthetic process (GO:0046520);;	K12946|1.27986e-35|brp:103854917|K12946 signal peptidase complex subunit 1 [EC:3.4.-.-] | (RefSeq) probable signal peptidase complex subunit 1	Protein export (ko03060)	--	--	Microsomal signal peptidase 12 kDa subunit (SPC12)	U	Intracellular trafficking, secretion, and vesicular transport	cellular component: cell (GO:0005623);; cellular component: membrane (GO:0016020);; cellular component: macromolecular complex (GO:0032991);; cellular component: organelle (GO:0043226);; cellular component: organelle part (GO:0044422);; cellular component: membrane part (GO:0044425);; cellular component: cell part (GO:0044464);; biological process: metabolic process (GO:0008152);; biological proc…
evm.TU.BraA01000111	0.354534	0.505261	0.610712	2.438709	1.84847	4.093876	0.852099	1.547076	1.024036	0.000232410107031091	2.66475010988932	up	0.0745025187933475	1.24090935982466	normal	0.0736726343874872	-1.41223947672739	normal	--	--	Cellular Component: plasma membrane (GO:0005886);; Molecular Function: transmembrane transporter activity (GO:0022857);; Biological Process: transmembrane transport (GO:0055085);;	--	--	--	--	Permease family	P	Inorganic ion transport and metabolism	cellular component: cell (GO:0005623);; cellular component: membrane (GO:0016020);; cellular component: cell part (GO:0044464);; molecular function: transporter activity (GO:0005215);; biological process: localization (GO:0051179);; biological process: cellular process (GO:0009987);; biological process: single-organism process (GO:0044699)
evm.TU.BraA01000116	0.353236	0.224811	0.317965	4.429449	2.945467	1.719095	6.77067	6.498373	5.359243	6.39925596052156e-05	3.43776119172845	up	7.04979648747063e-14	4.34069537396877	up	0.171416130678569	0.913880942797572	normal	[R]	General function prediction only	Molecular Function: nucleotide binding (GO:0000166);; Cellular Component: cytoplasm (GO:0005737);; Biological Process: amino acid transport (GO:0006865);; Molecular Function: zinc ion binding (GO:0008270);; Biological Process: toxin catabolic process (GO:0009407);; Biological Process: response to bacterium (GO:0009617);; Biological Process: plant-type hypersensitive response (GO:0009626);; Biolog…	K00083|0|brp:103856341|K00083 cinnamyl-alcohol dehydrogenase [EC:1.1.1.195] | (RefSeq) ELI3-BR-1; cinnamyl alcohol dehydrogenase 7-like	Phenylpropanoid biosynthesis (ko00940)	--	--	Alcohol dehydrogenase GroES-like domain;; Zinc-binding dehydrogenase	Q	Secondary metabolites biosynthesis, transport and catabolism	molecular function: binding (GO:0005488);; cellular component: cell (GO:0005623);; cellular component: cell part (GO:0044464);; biological process: single-organism process (GO:0044699);; biological process: localization (GO:0051179);; biological process: metabolic process (GO:0008152);; biological process: cellular process (GO:0009987);; biological process: response to stimulus (GO:0050896);; bio…
evm.TU.BraA01000118	0.40612	0.689345	0.429238	2.571919	1.988999	1.866193	0.687283	1.759753	2.689563	0.00788193554684226	1.93899764214182	up	--	--	--	0.701404248073434	-0.469129849719401	normal	--	--	Molecular Function: DNA binding (GO:0003677);; Molecular Function: transcription factor activity, sequence-specific DNA binding (GO:0003700);; Cellular Component: nucleus (GO:0005634);; Biological Process: regulation of transcription, DNA-templated (GO:0006355);; Biological Process: membrane fusion (GO:0006944);; Molecular Function: transcription factor binding (GO:0008134);; Biological Process: …	--	--	[K]	Transcription	SRF-type transcription factor (DNA-binding and dimerisation domain);; K-box region	K	Transcription	molecular function: binding (GO:0005488);; molecular function: nucleic acid binding transcription factor activity (GO:0001071);; biological process: biological regulation (GO:0065007);; cellular component: cell (GO:0005623);; cellular component: organelle (GO:0043226);; cellular component: cell part (GO:0044464);; biological process: reproduction (GO:0000003);; biological process: cellular proces…
evm.TU.BraA01000119	34.67275	21.6479	44.704777	15.302593	11.791525	9.875257	42.833249	63.887719	43.753538	0.0132561136396594	-1.30078017529303	normal	0.155080922235537	0.565712160263125	normal	1.68218704716189e-08	1.87793137630316	up	[E]	Amino acid transport and metabolism	Molecular Function: glycine hydroxymethyltransferase activity (GO:0004372);; Molecular Function: protein binding (GO:0005515);; Cellular Component: nucleus (GO:0005634);; Cellular Component: mitochondrial matrix (GO:0005759);; Cellular Component: plasma membrane (GO:0005886);; Biological Process: L-serine metabolic process (GO:0006563);; Biological Process: circadian rhythm (GO:0007623);; Molecul…	K00600|0|brp:103856643|K00600 glycine hydroxymethyltransferase [EC:2.1.2.1] | (RefSeq) serine hydroxymethyltransferase 1, mitochondrial-like	Glycine, serine and threonine metabolism (ko00260);; Cyanoamino acid metabolism (ko00460);; Glyoxylate and dicarboxylate metabolism (ko00630);; One carbon pool by folate (ko00670);; Carbon metabolism (ko01200);; Biosynthesis of amino acids (ko01230)	[E]	Amino acid transport and metabolism	Serine hydroxymethyltransferase	E	Amino acid transport and metabolism	molecular function: catalytic activity (GO:0003824);; biological process: metabolic process (GO:0008152);; molecular function: binding (GO:0005488);; cellular component: cell (GO:0005623);; cellular component: organelle (GO:0043226);; cellular component: cell part (GO:0044464);; cellular component: membrane-enclosed lumen (GO:0031974);; cellular component: organelle part (GO:0044422);; cellular c…
evm.TU.BraA01000130	8.011541	4.277336	10.202861	0.335781	0.796232	0.356464	1.471766	1.553569	1.027424	5.38118909986723e-06	-3.69121086160223	down	0.00078519416573176	-2.43036053046177	down	0.182489329541309	1.27016239101856	normal	[E]	Amino acid transport and metabolism	Cellular Component: cytoplasm (GO:0005737);; Biological Process: ethylene biosynthetic process (GO:0009693);; Biological Process: response to chitin (GO:0010200);; Molecular Function: transferase activity (GO:0016740);; Molecular Function: 1-aminocyclopropane-1-carboxylate synthase activity (GO:0016847);; Molecular Function: pyridoxal phosphate binding (GO:0030170);; Biological Process: 1-aminocy…	K01762|0|brp:103857842|K01762 1-aminocyclopropane-1-carboxylate synthase [EC:4.4.1.14] | (RefSeq) 1-aminocyclopropane-1-carboxylate synthase 8	Cysteine and methionine metabolism (ko00270)	--	--	Aminotransferase class I and II	H	Coenzyme transport and metabolism	cellular component: cell (GO:0005623);; cellular component: cell part (GO:0044464);; biological process: metabolic process (GO:0008152);; biological process: cellular process (GO:0009987);; biological process: response to stimulus (GO:0050896);; molecular function: catalytic activity (GO:0003824);; molecular function: binding (GO:0005488);; biological process: single-organism process (GO:0044699)
evm.TU.BraA01000131	11.294021	7.626825	9.779757	3.029737	1.233449	1.765867	3.201144	4.127183	3.033265	1.76020379019396e-07	-2.09951651406043	down	8.72311702004452e-05	-1.44713818701776	down	0.376350941086984	0.663790809756928	normal	[HC]	Coenzyme transport and metabolism;; Energy production and conversion	Molecular Function: squalene monooxygenase activity (GO:0004506);; Cellular Component: extracellular region (GO:0005576);; Molecular Function: electron carrier activity (GO:0009055);; Biological Process: response to wounding (GO:0009611);; Biological Process: response to sucrose (GO:0009744);; Biological Process: response to jasmonic acid (GO:0009753);; Biological Process: flavonoid biosynthetic …	K00511|0|brp:103857940|K00511 squalene monooxygenase [EC:1.14.14.17] | (RefSeq) squalene epoxidase 3	Steroid biosynthesis (ko00100);; Sesquiterpenoid and triterpenoid biosynthesis (ko00909)	[I]	Lipid transport and metabolism	Squalene epoxidase;; FAD binding domain;; FAD dependent oxidoreductase;; FAD binding domain;; Glucose inhibited division protein A;; NAD(P)-binding Rossmann-like domain;; Thi4 family	I	Lipid transport and metabolism	molecular function: catalytic activity (GO:0003824);; biological process: metabolic process (GO:0008152);; biological process: single-organism process (GO:0044699);; cellular component: extracellular region (GO:0005576);; molecular function: electron carrier activity (GO:0009055);; biological process: response to stimulus (GO:0050896);; biological process: cellular process (GO:0009987);; cellular…
evm.TU.BraA01000137	12.534146	8.75167	12.703336	5.161314	4.132479	4.893874	7.112989	10.181316	8.377922	0.0012913622688929	-1.11081231787677	down	0.295601336683982	-0.386147872857311	normal	0.0962264700508913	0.735410230360711	normal	[E]	Amino acid transport and metabolism	Molecular Function: acetyl-CoA:L-glutamate N-acetyltransferase activity (GO:0004042);; Cellular Component: cytoplasm (GO:0005737);; Biological Process: arginine biosynthetic process (GO:0006526);;	K14682|0|brp:103858470|K14682 amino-acid N-acetyltransferase [EC:2.3.1.1] | (RefSeq) probable amino-acid acetyltransferase NAGS2, chloroplastic	Arginine biosynthesis (ko00220);; 2-Oxocarboxylic acid metabolism (ko01210);; Biosynthesis of amino acids (ko01230)	--	--	Acetyltransferase (GNAT) family;; Amino acid kinase family;; Acetyltransferase (GNAT) domain;; Acetyltransferase (GNAT) domain;; Acetyltransferase (GNAT) domain	E	Amino acid transport and metabolism	molecular function: catalytic activity (GO:0003824);; biological process: metabolic process (GO:0008152);; cellular component: cell (GO:0005623);; cellular component: cell part (GO:0044464);; biological process: cellular process (GO:0009987);; biological process: single-organism process (GO:0044699)
evm.TU.BraA01000143	3.822738	8.831516	6.255878	9.948955	7.105287	8.253127	12.769136	16.848088	25.063017	0.108076276771905	0.6628883379123	normal	0.00310662459251087	1.52073628482177	up	0.120436341891742	0.870592050667742	normal	--	--	Molecular Function: transcription cofactor activity (GO:0003712);; Molecular Function: histone acetyltransferase activity (GO:0004402);; Molecular Function: calmodulin binding (GO:0005516);; Cellular Component: extracellular region (GO:0005576);; Cellular Component: nucleus (GO:0005634);; Cellular Component: vacuolar membrane (GO:0005774);; Biological Process: regulation of transcription, DNA-tem…	--	--	--	--	TAZ zinc finger;; BTB/POZ domain	K	Transcription	molecular function: protein binding transcription factor activity (GO:0000988);; biological process: biological regulation (GO:0065007);; molecular function: catalytic activity (GO:0003824);; biological process: metabolic process (GO:0008152);; molecular function: binding (GO:0005488);; cellular component: extracellular region (GO:0005576);; cellular component: cell (GO:0005623);; cellular compon…
evm.TU.BraA01000144	0.344293	0.703836	0.196557	1.293678	2.514523	2.556909	1.241642	3.025179	2.23411	0.000135039736897406	2.48024563571467	up	0.00117612607805792	2.36382416787774	up	0.938271940729474	-0.100588802293948	normal	--	--	Molecular Function: N-acetyltransferase activity (GO:0008080);; Biological Process: metabolic process (GO:0008152);; Biological Process: photomorphogenesis (GO:0009640);; Biological Process: response to ethylene (GO:0009723);; Biological Process: auxin-activated signaling pathway (GO:0009734);; Biological Process: unidimensional cell growth (GO:0009826);;	--	--	--	--	Acetyltransferase (GNAT) family;; Acetyltransferase (GNAT) domain;; FR47-like protein;; Acetyltransferase (GNAT) domain;; Acetyltransferase (GNAT) domain;; ESCO1/2 acetyl-transferase	R	General function prediction only	molecular function: catalytic activity (GO:0003824);; biological process: metabolic process (GO:0008152);; biological process: multicellular organismal process (GO:0032501);; biological process: developmental process (GO:0032502);; biological process: single-organism process (GO:0044699);; biological process: response to stimulus (GO:0050896);; biological process: cellular process (GO:0009987);; …
evm.TU.BraA01000153	13.010064	14.0422	18.43476	37.388955	48.16622	36.884719	26.522955	27.111389	25.27225	5.3226662468593e-09	1.59197818683314	up	0.000913488005733478	0.842365115644694	normal	0.00729613649294004	-0.739847900726901	normal	[R]	General function prediction only	Biological Process: mitotic cell cycle (GO:0000278);; Cellular Component: nucleus (GO:0005634);; Biological Process: methylation-dependent chromatin silencing (GO:0006346);; Biological Process: RNA processing (GO:0006396);; Biological Process: defense response to bacterium, incompatible interaction (GO:0009816);; Biological Process: vernalization response (GO:0010048);; Biological Process: RNA in…	--	--	--	--	TPR repeat;; Tetratricopeptide repeat;; Tetratricopeptide repeat;; Tetratricopeptide repeat;; Tetratricopeptide repeat;; Tetratricopeptide repeat;; Tetratricopeptide repeat;; Tetratricopeptide repeat;; Tetratricopeptide repeat;; Tetratricopeptide repeat;; Anaphase-promoting complex, cyclosome, subunit 3;; Tetratricopeptide repeat;; Tetratricopeptide repeat;; NMDA receptor-regulated protein 1;; Fi…	R	General function prediction only	biological process: cellular process (GO:0009987);; biological process: single-organism process (GO:0044699);; cellular component: cell (GO:0005623);; cellular component: organelle (GO:0043226);; cellular component: cell part (GO:0044464);; biological process: biological regulation (GO:0065007);; biological process: cellular component organization or biogenesis (GO:0071840);; biological process: …
evm.TU.BraA01000154	35.582119	47.427422	15.385362	7.568604	2.245359	4.329299	8.555392	18.609541	4.651144	0.00159630760686312	-2.63178432397056	down	0.0623487954048351	-1.60355013633814	normal	0.470591855667242	1.04624396866056	normal	--	--	--	--	--	--	--	--	--	--	--
evm.TU.BraA01000159	0.328741	0.187135	0.128577	1.281745	1.410818	2.921061	0.6094	0.221056	0.374653	0.000588333130620725	3.26900910903481	up	--	--	--	0.0198219097024012	-2.34396636697477	normal	[Q]	Secondary metabolites biosynthesis, transport and catabolism	Molecular Function: monooxygenase activity (GO:0004497);; Molecular Function: iron ion binding (GO:0005506);; Cellular Component: endoplasmic reticulum (GO:0005783);; Molecular Function: electron carrier activity (GO:0009055);; Molecular Function: oxidoreductase activity, acting on paired donors, with incorporation or reduction of molecular oxygen (GO:0016705);; Molecular Function: oxygen binding…	K00517|0|brp:103860449|K00517 [EC:1.14.-.-] | (RefSeq) cytochrome P450 81F1	Limonene and pinene degradation (ko00903);; Stilbenoid, diarylheptanoid and gingerol biosynthesis (ko00945)	--	--	Cytochrome P450	Q	Secondary metabolites biosynthesis, transport and catabolism	molecular function: catalytic activity (GO:0003824);; biological process: metabolic process (GO:0008152);; biological process: single-organism process (GO:0044699);; molecular function: binding (GO:0005488);; cellular component: cell (GO:0005623);; cellular component: organelle (GO:0043226);; cellular component: cell part (GO:0044464);; molecular function: electron carrier activity (GO:0009055);;…
evm.TU.BraA01000161	0.191719	0	0	4.792914	1.434681	0.430067	1.410912	1.116275	1.110729	--	--	--	3.07958038529571e-07	4.25327947478114	up	0.684698659246718	-0.975450666127755	normal	[Q]	Secondary metabolites biosynthesis, transport and catabolism	Molecular Function: monooxygenase activity (GO:0004497);; Molecular Function: iron ion binding (GO:0005506);; Cellular Component: endoplasmic reticulum (GO:0005783);; Molecular Function: electron carrier activity (GO:0009055);; Molecular Function: oxidoreductase activity, acting on paired donors, with incorporation or reduction of molecular oxygen (GO:0016705);; Molecular Function: oxygen binding…	K00517|0|brp:103860541|K00517 [EC:1.14.-.-] | (RefSeq) cytochrome P450 81F1-like	Limonene and pinene degradation (ko00903);; Stilbenoid, diarylheptanoid and gingerol biosynthesis (ko00945)	--	--	Cytochrome P450	Q	Secondary metabolites biosynthesis, transport and catabolism	molecular function: catalytic activity (GO:0003824);; biological process: metabolic process (GO:0008152);; biological process: single-organism process (GO:0044699);; molecular function: binding (GO:0005488);; cellular component: cell (GO:0005623);; cellular component: organelle (GO:0043226);; cellular component: cell part (GO:0044464);; molecular function: electron carrier activity (GO:0009055);;…
evm.TU.BraA01000166	7.448037	4.478675	9.844933	15.769936	14.960494	9.807958	11.214101	10.600282	11.267359	0.00921133771048581	1.02839199393954	up	0.08628473708817	0.615656666381389	normal	0.356000343102441	-0.403556303801255	normal	[Q]	Secondary metabolites biosynthesis, transport and catabolism	Molecular Function: monooxygenase activity (GO:0004497);; Molecular Function: iron ion binding (GO:0005506);; Cellular Component: extracellular region (GO:0005576);; Cellular Component: endoplasmic reticulum (GO:0005783);; Cellular Component: plasma membrane (GO:0005886);; Molecular Function: electron carrier activity (GO:0009055);; Biological Process: response to ethylene (GO:0009723);; Biologic…	--	--	--	--	Cytochrome P450	Q	Secondary metabolites biosynthesis, transport and catabolism	molecular function: catalytic activity (GO:0003824);; biological process: metabolic process (GO:0008152);; biological process: single-organism process (GO:0044699);; molecular function: binding (GO:0005488);; cellular component: extracellular region (GO:0005576);; cellular component: cell (GO:0005623);; cellular component: organelle (GO:0043226);; cellular component: cell part (GO:0044464);; cell…
evm.TU.BraA01000170	6.527518	12.090148	4.911445	19.168398	14.346837	22.123953	20.020508	17.687733	23.817629	0.000155783089187214	1.38035250382903	up	1.32229248303902e-05	1.40571314449206	up	0.937585227006689	0.036025673364478	normal	[Q]	Secondary metabolites biosynthesis, transport and catabolism	Molecular Function: monooxygenase activity (GO:0004497);; Molecular Function: iron ion binding (GO:0005506);; Cellular Component: extracellular region (GO:0005576);; Molecular Function: electron carrier activity (GO:0009055);; Molecular Function: oxidoreductase activity, acting on paired donors, with incorporation or reduction of molecular oxygen (GO:0016705);; Molecular Function: oxygen binding …	K00517|0|brp:103861101|K00517 [EC:1.14.-.-] | (RefSeq) isoflavone 3'-hydroxylase	Limonene and pinene degradation (ko00903);; Stilbenoid, diarylheptanoid and gingerol biosynthesis (ko00945)	--	--	Cytochrome P450	Q	Secondary metabolites biosynthesis, transport and catabolism	molecular function: catalytic activity (GO:0003824);; biological process: metabolic process (GO:0008152);; biological process: single-organism process (GO:0044699);; molecular function: binding (GO:0005488);; cellular component: extracellular region (GO:0005576);; molecular function: electron carrier activity (GO:0009055)
evm.TU.BraA01000181	8.63863	13.014525	8.1989	63.478386	62.837097	67.794037	62.280796	51.600342	69.166191	2.97199891274149e-20	2.86121646073292	up	4.34472690081779e-20	2.64725910743487	up	0.651313564293207	-0.203920551923224	normal	--	--	Molecular Function: DNA binding (GO:0003677);; Molecular Function: transcription factor activity, sequence-specific DNA binding (GO:0003700);; Cellular Component: nucleus (GO:0005634);; Biological Process: regulation of transcription, DNA-templated (GO:0006355);;	K09286|1.42101e-111|brp:103862049|K09286 EREBP-like factor | (RefSeq) ethylene-responsive transcription factor RAP2-10	--	--	--	AP2 domain	K	Transcription	molecular function: binding (GO:0005488);; molecular function: nucleic acid binding transcription factor activity (GO:0001071);; biological process: biological regulation (GO:0065007);; cellular component: cell (GO:0005623);; cellular component: organelle (GO:0043226);; cellular component: cell part (GO:0044464)
evm.TU.BraA01000185	9.764834	8.541918	6.815847	2.314855	3.797831	2.819933	6.853232	6.658014	5.189287	0.00258133185238235	-1.34850374014599	down	0.361639664143659	-0.39850435485189	normal	0.119388165583829	0.959941989306208	normal	--	--	Molecular Function: DNA binding (GO:0003677);; Molecular Function: transcription factor activity, sequence-specific DNA binding (GO:0003700);; Cellular Component: nucleus (GO:0005634);; Biological Process: regulation of transcription, DNA-templated (GO:0006355);; Biological Process: meristem maintenance (GO:0010073);; Biological Process: specification of floral organ identity (GO:0010093);; Biolo…	K09284|0|brp:103862143|K09284 AP2-like factor, euAP2 lineage | (RefSeq) BAP2; floral homeotic protein APETALA 2	--	--	--	AP2 domain	K	Transcription	molecular function: binding (GO:0005488);; molecular function: nucleic acid binding transcription factor activity (GO:0001071);; biological process: biological regulation (GO:0065007);; cellular component: cell (GO:0005623);; cellular component: organelle (GO:0043226);; cellular component: cell part (GO:0044464);; biological process: multicellular organismal process (GO:0032501);; biological proc…
evm.TU.BraA01000189	38.08692	50.176804	31.107577	87.425966	90.908513	117.721658	76.684583	80.693772	74.100194	4.24974907884576e-07	1.43742630235216	up	0.00247767689038597	0.790860469929491	normal	0.0333433685826007	-0.63654687284523	normal	--	--	Cellular Component: nucleus (GO:0005634);;	K13168|0|brp:103862710|K13168 splicing factor, arginine/serine-rich 16 | (RefSeq) CLK4-associating serine/arginine rich protein	--	--	--	Alternative splicing regulator	A	RNA processing and modification	cellular component: cell (GO:0005623);; cellular component: organelle (GO:0043226);; cellular component: cell part (GO:0044464)
evm.TU.BraA01000206	7.407913	6.105667	8.570581	13.474172	13.446851	14.597751	21.187954	20.17165	21.832411	0.00625555856634857	1.02439970488566	up	2.48851206843663e-06	1.49833819860077	up	0.263362658477329	0.482767459441617	normal	--	--	Molecular Function: DNA binding (GO:0003677);; Molecular Function: transcription factor activity, sequence-specific DNA binding (GO:0003700);; Cellular Component: nucleus (GO:0005634);; Biological Process: regulation of transcription, DNA-templated (GO:0006355);;	--	--	--	--	Myb-like DNA-binding domain	K	Transcription	molecular function: binding (GO:0005488);; molecular function: nucleic acid binding transcription factor activity (GO:0001071);; biological process: biological regulation (GO:0065007);; cellular component: cell (GO:0005623);; cellular component: organelle (GO:0043226);; cellular component: cell part (GO:0044464)
evm.TU.BraA01000210	9.607208	7.719659	13.293053	1.953814	1.574779	1.23248	4.76296	6.904473	4.913677	4.55461465055748e-05	-2.50604586735466	down	0.140664591605648	-0.86437975190261	normal	0.0377716238431633	1.65374868817515	normal	--	--	--	--	--	--	--	Domain of unknown function (DUF4228)	S	Function unknown	--
evm.TU.BraA01000213	8.861194	8.798585	6.980534	61.833039	87.122775	57.43661	55.35549	57.396258	52.584698	3.86160179642937e-22	3.04707877861743	up	1.22301644334458e-25	2.5358400815919	up	0.109881833530444	-0.499640157047865	normal	--	--	Cellular Component: plasma membrane (GO:0005886);; Molecular Function: zinc ion binding (GO:0008270);;	--	--	[S]	Function unknown	Protein of unknown function (DUF3633);; PQ loop repeat;; LIM domain	TZ	Signal transduction mechanisms;; Cytoskeleton	cellular component: cell (GO:0005623);; cellular component: membrane (GO:0016020);; cellular component: cell part (GO:0044464);; molecular function: binding (GO:0005488)
evm.TU.BraA01000214	0.073385	0	0.057689	0.622882	0.67043	0.20627	1.197595	0.871	1.316591	--	--	--	2.30666130685471e-06	4.31141843158419	up	0.350762928840282	1.02361165759322	normal	--	--	Cellular Component: mitochondrion (GO:0005739);;	K20858|0|brp:103865519|K20858 calcium uniporter protein, mitochondrial | (RefSeq) calcium uniporter protein 1, mitochondrial-like	--	--	--	Protein of unknown function, DUF607	S	Function unknown	cellular component: cell (GO:0005623);; cellular component: organelle (GO:0043226);; cellular component: cell part (GO:0044464)
evm.TU.BraA01000215	35.534424	26.868208	33.955513	11.748972	7.784335	11.419408	17.66552	22.081945	18.540455	8.94855379776313e-07	-1.4867598692337	down	0.0150103733546008	-0.705388571732829	normal	0.0369658581313209	0.791511742593652	normal	[H]	Coenzyme transport and metabolism	Molecular Function: dimethylallyltranstransferase activity (GO:0004161);; Molecular Function: farnesyltranstransferase activity (GO:0004311);; Molecular Function: geranyltranstransferase activity (GO:0004337);; Molecular Function: protein binding (GO:0005515);; Cellular Component: chromoplast (GO:0009509);; Cellular Component: etioplast (GO:0009513);; Cellular Component: chloroplast stroma (GO:00…	K13789|0|brp:103865611|K13789 geranylgeranyl diphosphate synthase, type II [EC:2.5.1.1 2.5.1.10 2.5.1.29] | (RefSeq) geranylgeranyl pyrophosphate synthase, chloroplastic/chromoplastic	Terpenoid backbone biosynthesis (ko00900)	--	--	Polyprenyl synthetase	H	Coenzyme transport and metabolism	molecular function: catalytic activity (GO:0003824);; biological process: metabolic process (GO:0008152);; molecular function: binding (GO:0005488);; cellular component: cell (GO:0005623);; cellular component: organelle (GO:0043226);; cellular component: cell part (GO:0044464);; cellular component: organelle part (GO:0044422);; biological process: cellular process (GO:0009987);; biological proces…
evm.TU.BraA01000218	70.776306	67.146225	84.356499	146.985168	144.326172	159.066269	134.145737	132.227234	129.31601	3.49694173160129e-05	1.17210787913263	up	0.000900400585400085	0.8557395465031	normal	0.419853747597606	-0.30708493537896	normal	--	--	Biological Process: regulation of transcription, DNA-templated (GO:0006355);;	K14503|1.47434e-159|brp:103865897|K14503 brassinosteroid resistant 1/2 | (RefSeq) BES1/BZR1 homolog protein 2	Plant hormone signal transduction (ko04075)	--	--	Plant protein of unknown function (DUF822)	K	Transcription	biological process: biological regulation (GO:0065007)
evm.TU.BraA01000222	0.596332	0.087569	0.142695	4.011566	2.413981	8.249488	1.1663	1.80573	1.895438	0.00160712294985816	4.09701999294605	up	0.00128489641419549	2.49098465505006	up	0.209336541713421	-1.60012849342046	normal	[K]	Transcription	Molecular Function: transcription regulatory region sequence-specific DNA binding (GO:0000976);; Molecular Function: transcription factor activity, sequence-specific DNA binding (GO:0003700);; Cellular Component: nucleus (GO:0005634);; Biological Process: regulation of transcription, DNA-templated (GO:0006355);; Biological Process: response to auxin (GO:0009733);;	K09338|3.52005e-108|brp:103866178|K09338 homeobox-leucine zipper protein | (RefSeq) homeobox-leucine zipper protein ATHB-40	--	[R]	General function prediction only	Homeobox domain	R	General function prediction only	molecular function: binding (GO:0005488);; molecular function: nucleic acid binding transcription factor activity (GO:0001071);; biological process: biological regulation (GO:0065007);; cellular component: cell (GO:0005623);; cellular component: organelle (GO:0043226);; cellular component: cell part (GO:0044464);; biological process: response to stimulus (GO:0050896)
evm.TU.BraA01000223	179.249211	167.167593	192.442113	60.601534	61.964535	54.307264	74.882705	66.436446	84.521812	4.2331140206726e-07	-1.44974323252831	down	1.68128252452784e-06	-1.23656111993527	down	0.595668567061813	0.222453334258664	normal	--	--	Molecular Function: transcription factor activity, sequence-specific DNA binding (GO:0003700);; Cellular Component: nucleus (GO:0005634);; Cellular Component: cytoplasm (GO:0005737);; Biological Process: regulation of transcription, DNA-templated (GO:0006355);; Biological Process: regulation of hydrogen peroxide metabolic process (GO:0010310);; Biological Process: negative regulation of gene expr…	K09060|0|brp:103866462|K09060 plant G-box-binding factor | (RefSeq) G-box-binding factor 1	--	--	--	G-box binding protein MFMR;; bZIP transcription factor;; Basic region leucine zipper	K	Transcription	molecular function: nucleic acid binding transcription factor activity (GO:0001071);; biological process: biological regulation (GO:0065007);; cellular component: cell (GO:0005623);; cellular component: organelle (GO:0043226);; cellular component: cell part (GO:0044464);; molecular function: binding (GO:0005488)
evm.TU.BraA01000225	150.822205	95.284149	114.408363	20.509985	14.233379	14.927419	25.670742	25.688313	23.369108	5.4824452451109e-10	-2.71070627657192	down	3.36244392012942e-08	-2.25080000544893	down	0.195197636928332	0.469503631933831	normal	--	--	Molecular Function: transcription factor activity, sequence-specific DNA binding (GO:0003700);; Molecular Function: protein binding (GO:0005515);; Cellular Component: nucleus (GO:0005634);; Biological Process: regulation of transcription, DNA-templated (GO:0006355);; Biological Process: cell differentiation (GO:0030154);; Biological Process: regulation of shoot system development (GO:0048831);;	--	--	--	--	GRAS domain family	U	Intracellular trafficking, secretion, and vesicular transport	molecular function: nucleic acid binding transcription factor activity (GO:0001071);; biological process: biological regulation (GO:0065007);; molecular function: binding (GO:0005488);; cellular component: cell (GO:0005623);; cellular component: organelle (GO:0043226);; cellular component: cell part (GO:0044464);; biological process: cellular process (GO:0009987);; biological process: development…
evm.TU.BraA01000230	2.489739	0.994507	2.05634	0.233316	0.243357	0.112768	0.271346	0.73492	0.098438	0.000234325341432196	-2.7812733240261	down	0.00770066323252518	-2.01046838207343	down	--	--	--	--	--	Molecular Function: transporter activity (GO:0005215);; Cellular Component: Golgi apparatus (GO:0005794);; Biological Process: transport (GO:0006810);; Biological Process: response to wounding (GO:0009611);; Biological Process: coumarin biosynthetic process (GO:0009805);;	--	--	--	--	CRAL/TRIO domain;; CRAL/TRIO, N-terminal domain	I	Lipid transport and metabolism	molecular function: transporter activity (GO:0005215);; cellular component: cell (GO:0005623);; cellular component: organelle (GO:0043226);; cellular component: cell part (GO:0044464);; biological process: localization (GO:0051179);; biological process: response to stimulus (GO:0050896);; biological process: metabolic process (GO:0008152);; biological process: cellular process (GO:0009987);; biol…
evm.TU.BraA01000236	2.252013	1.410219	1.708683	0.237202	0.081372	0.498426	0.524164	0.920067	0.618927	8.08976277259606e-05	-2.55512693115694	down	0.0265575901804647	-1.35823209929868	normal	0.189430920986871	1.20575408840565	normal	--	--	Biological Process: response to hypoxia (GO:0001666);; Biological Process: systemic acquired resistance, salicylic acid mediated signaling pathway (GO:0009862);; Biological Process: regulation of hydrogen peroxide metabolic process (GO:0010310);; Biological Process: regulation of defense response (GO:0031347);; Cellular Component: protein complex (GO:0043234);; Cellular Component: intracellular p…	--	--	--	--	U-box domain	S	Function unknown	biological process: response to stimulus (GO:0050896);; biological process: cellular process (GO:0009987);; biological process: signaling (GO:0023052);; biological process: single-organism process (GO:0044699);; biological process: biological regulation (GO:0065007);; cellular component: macromolecular complex (GO:0032991);; cellular component: cell (GO:0005623);; cellular component: cell part (G…
evm.TU.BraA01000237	14.880892	16.755242	14.722684	4.101527	3.866714	2.139453	8.480981	9.250282	8.345583	3.03263711610121e-10	-2.24941008131578	down	0.00113640353121809	-1.05170807169637	down	0.0185156001554569	1.21064511341001	normal	[R]	General function prediction only	Biological Process: maltose metabolic process (GO:0000023);; Cellular Component: chloroplast envelope (GO:0009941);; Molecular Function: hydrolase activity (GO:0016787);; Biological Process: starch biosynthetic process (GO:0019252);; Biological Process: positive regulation of catalytic activity (GO:0043085);;	--	--	--	--	Alpha/beta hydrolase family;; Alpha/beta hydrolase family;; alpha/beta hydrolase fold	R	General function prediction only	biological process: metabolic process (GO:0008152);; biological process: cellular process (GO:0009987);; biological process: single-organism process (GO:0044699);; cellular component: cell (GO:0005623);; cellular component: organelle (GO:0043226);; cellular component: organelle part (GO:0044422);; cellular component: cell part (GO:0044464);; molecular function: catalytic activity (GO:0003824);; b…
evm.TU.BraA01000241	11.377742	10.413334	10.873168	3.608091	1.707089	2.255529	5.266682	3.98259	7.191332	0.00243117842983645	-1.92911145375837	down	0.12379148138577	-0.953428461438574	normal	0.299375638623304	0.984654349135492	normal	--	--	Cellular Component: mitochondrion (GO:0005739);; Biological Process: protein targeting to membrane (GO:0006612);; Biological Process: response to insect (GO:0009625);; Biological Process: systemic acquired resistance, salicylic acid mediated signaling pathway (GO:0009862);; Biological Process: positive regulation of flavonoid biosynthetic process (GO:0009963);; Biological Process: regulation of p…	--	--	--	--	--	S	Function unknown	cellular component: cell (GO:0005623);; cellular component: organelle (GO:0043226);; cellular component: cell part (GO:0044464);; biological process: single-organism process (GO:0044699);; biological process: localization (GO:0051179);; biological process: cellular component organization or biogenesis (GO:0071840);; biological process: response to stimulus (GO:0050896);; biological process: multi…
evm.TU.BraA01000253	33.742754	25.027905	25.068559	7.145917	3.254186	3.202432	44.06072	40.3882	15.625411	4.39796321879971e-10	-2.36239772994548	down	0.718754589836416	0.280309296971517	normal	0.002678235334697	2.65309988912899	up	[G]	Carbohydrate transport and metabolism	Molecular Function: beta-galactosidase activity (GO:0004565);; Cellular Component: extracellular region (GO:0005576);; Biological Process: carbohydrate metabolic process (GO:0005975);; Biological Process: polyamine catabolic process (GO:0006598);; Biological Process: plant-type cell wall organization (GO:0009664);; Biological Process: phenylpropanoid metabolic process (GO:0009698);; Biological Pr…	--	--	--	--	Glycosyl hydrolases family 35;; Galactose binding lectin domain;; Beta-galactosidase jelly roll domain;; Beta-galactosidase	G	Carbohydrate transport and metabolism	molecular function: catalytic activity (GO:0003824);; biological process: metabolic process (GO:0008152);; cellular component: extracellular region (GO:0005576);; biological process: cellular process (GO:0009987);; biological process: cellular component organization or biogenesis (GO:0071840);; biological process: single-organism process (GO:0044699);; biological process: biological regulation (G…
evm.TU.BraA01000256	13.388483	6.658841	9.235321	2.497571	1.376957	1.5899	7.19869	6.921119	3.948101	0.000190539334957871	-2.33754070933662	down	0.206736870843063	-0.702803469801278	normal	0.00149797279195437	1.64417296395461	up	[C]	Energy production and conversion	Molecular Function: 3-chloroallyl aldehyde dehydrogenase activity (GO:0004028);; Molecular Function: aldehyde dehydrogenase (NAD) activity (GO:0004029);; Molecular Function: aldehyde dehydrogenase [NAD(P)+] activity (GO:0004030);; Cellular Component: endoplasmic reticulum (GO:0005783);; Biological Process: cellular aldehyde metabolic process (GO:0006081);; Biological Process: response to mechanic…	K00128|0|brp:103869258|K00128 aldehyde dehydrogenase (NAD+) [EC:1.2.1.3] | (RefSeq) aldehyde dehydrogenase family 3 member F1	Glycolysis / Gluconeogenesis (ko00010);; Pentose and glucuronate interconversions (ko00040);; Ascorbate and aldarate metabolism (ko00053);; Fatty acid degradation (ko00071);; Valine, leucine and isoleucine degradation (ko00280);; Lysine degradation (ko00310);; Arginine and proline metabolism (ko00330);; Histidine metabolism (ko00340);; Tryptophan metabolism (ko00380);; beta-Alanine metabolism (ko…	--	--	Aldehyde dehydrogenase family	C	Energy production and conversion	molecular function: catalytic activity (GO:0003824);; biological process: metabolic process (GO:0008152);; biological process: single-organism process (GO:0044699);; cellular component: cell (GO:0005623);; cellular component: organelle (GO:0043226);; cellular component: cell part (GO:0044464);; biological process: cellular process (GO:0009987);; biological process: response to stimulus (GO:005089…
evm.TU.BraA01000257	5.115401	2.920771	4.574214	1.165114	0.960607	0.476001	1.508278	2.277258	0.897069	0.00309454708197182	-2.0950730702061	down	0.0438519662696725	-1.40410783201182	normal	--	--	--	--	--	Molecular Function: transcription factor activity, sequence-specific DNA binding (GO:0003700);; Cellular Component: nucleus (GO:0005634);; Biological Process: circadian rhythm (GO:0007623);; Molecular Function: zinc ion binding (GO:0008270);; Biological Process: response to light stimulus (GO:0009416);; Molecular Function: sequence-specific DNA binding (GO:0043565);; Biological Process: positive …	--	--	[K]	Transcription	GATA zinc finger	K	Transcription	molecular function: nucleic acid binding transcription factor activity (GO:0001071);; biological process: biological regulation (GO:0065007);; cellular component: cell (GO:0005623);; cellular component: organelle (GO:0043226);; cellular component: cell part (GO:0044464);; biological process: rhythmic process (GO:0048511);; molecular function: binding (GO:0005488);; biological process: response to…
evm.TU.BraA01000258	4.195906	3.740277	1.56004	1.17006	0.595369	0.677197	3.117656	4.497407	3.629082	0.0103703048394573	-1.79146853783046	normal	0.728294337550472	0.264342826938503	normal	0.000894685179662339	2.06919361604443	up	[Q]	Secondary metabolites biosynthesis, transport and catabolism	Biological Process: very long-chain fatty acid metabolic process (GO:0000038);; Molecular Function: iron ion binding (GO:0005506);; Cellular Component: endoplasmic reticulum (GO:0005783);; Biological Process: intra-Golgi vesicle-mediated transport (GO:0006891);; Biological Process: membrane fusion (GO:0006944);; Molecular Function: electron carrier activity (GO:0009055);; Biological Process: lign…	K09755|0|brp:103869607|K09755 ferulate-5-hydroxylase [EC:1.14.-.-] | (RefSeq) cytochrome P450 84A1	Phenylpropanoid biosynthesis (ko00940)	--	--	Cytochrome P450	Q	Secondary metabolites biosynthesis, transport and catabolism	biological process: metabolic process (GO:0008152);; biological process: cellular process (GO:0009987);; biological process: single-organism process (GO:0044699);; molecular function: binding (GO:0005488);; cellular component: cell (GO:0005623);; cellular component: organelle (GO:0043226);; cellular component: cell part (GO:0044464);; biological process: localization (GO:0051179);; molecular func…
evm.TU.BraA01000263	5.547326	5.25339	5.277237	1.195583	1.373577	0.860062	2.961003	2.657222	3.577286	1.19732327950411e-08	-2.07172712823253	down	0.0201429410949382	-0.779261425857044	normal	0.00711548679013395	1.3025409413732	up	[S]	Function unknown	Biological Process: response to hypoxia (GO:0001666);; Cellular Component: intracellular (GO:0005622);; Biological Process: systemic acquired resistance, salicylic acid mediated signaling pathway (GO:0009862);; Biological Process: regulation of hydrogen peroxide metabolic process (GO:0010310);; Biological Process: regulation of defense response (GO:0031347);; Molecular Function: ADP binding (GO:0…	--	--	--	--	NB-ARC domain;; Leucine Rich repeats (2 copies);; Leucine rich repeat;; Leucine Rich Repeat;; Leucine Rich Repeat;; TIR domain;; Leucine rich repeat;; NACHT domain	S	Function unknown	biological process: response to stimulus (GO:0050896);; cellular component: cell (GO:0005623);; cellular component: cell part (GO:0044464);; biological process: cellular process (GO:0009987);; biological process: signaling (GO:0023052);; biological process: single-organism process (GO:0044699);; biological process: biological regulation (GO:0065007);; molecular function: binding (GO:0005488)
evm.TU.BraA01000278	69.847282	71.605812	48.005852	3.661616	0.648362	2.766337	11.097829	6.549795	6.572581	5.33182740096577e-31	-4.58468470972782	down	4.62704034333245e-17	-2.93650414910608	down	0.0101740765895597	1.65588111571122	normal	--	--	Cellular Component: extracellular region (GO:0005576);; Cellular Component: anchored component of membrane (GO:0031225);; Biological Process: response to other organism (GO:0051707);;	--	--	--	--	Thaumatin family	R	General function prediction only	cellular component: extracellular region (GO:0005576);; cellular component: membrane (GO:0016020);; cellular component: membrane part (GO:0044425);; biological process: response to stimulus (GO:0050896);; biological process: multi-organism process (GO:0051704)
evm.TU.BraA01000282	11.83086	9.469327	8.199052	2.452833	3.632451	5.186063	5.282837	7.813244	3.944413	0.00154936210182722	-1.26109692360458	down	0.0568137048361051	-0.733099197931687	normal	0.425722567045801	0.5379422431439	normal	--	--	Cellular Component: integral component of plasma membrane (GO:0005887);; Biological Process: phosphatidylglycerol biosynthetic process (GO:0006655);; Biological Process: calcium ion transport (GO:0006816);; Biological Process: microtubule nucleation (GO:0007020);; Biological Process: osmosensory signaling pathway (GO:0007231);; Biological Process: mechanosensory behavior (GO:0007638);; Biological…	--	--	--	--	PLAC8 family	R	General function prediction only	cellular component: cell (GO:0005623);; cellular component: membrane (GO:0016020);; cellular component: membrane part (GO:0044425);; cellular component: cell part (GO:0044464);; biological process: metabolic process (GO:0008152);; biological process: cellular process (GO:0009987);; biological process: single-organism process (GO:0044699);; biological process: localization (GO:0051179);; biologica…
evm.TU.BraA01000289	82.407819	101.44083	81.978658	256.058356	257.796906	232.416584	261.714689	221.108259	252.712864	1.58950075619689e-05	1.64755711203089	up	2.15315331210093e-05	1.50513836982916	up	0.819312116613808	-0.132587722579211	normal	[C]	Energy production and conversion	Molecular Function: copper ion binding (GO:0005507);; Cellular Component: mitochondrion (GO:0005739);; Cellular Component: vacuole (GO:0005773);; Cellular Component: cytosol (GO:0005829);; Cellular Component: plasma membrane (GO:0005886);; Biological Process: glycolytic process (GO:0006096);; Biological Process: citrate metabolic process (GO:0006101);; Biological Process: isocitrate metabolic pro…	K01681|0|brp:103873312|K01681 aconitate hydratase [EC:4.2.1.3] | (RefSeq) aconitate hydratase 1	Citrate cycle (TCA cycle) (ko00020);; Glyoxylate and dicarboxylate metabolism (ko00630);; Carbon metabolism (ko01200);; 2-Oxocarboxylic acid metabolism (ko01210);; Biosynthesis of amino acids (ko01230)	--	--	Aconitase family (aconitate hydratase);; Aconitase C-terminal domain	C	Energy production and conversion	molecular function: binding (GO:0005488);; cellular component: cell (GO:0005623);; cellular component: organelle (GO:0043226);; cellular component: cell part (GO:0044464);; cellular component: membrane (GO:0016020);; biological process: metabolic process (GO:0008152);; biological process: cellular process (GO:0009987);; biological process: single-organism process (GO:0044699);; biological process…
evm.TU.BraA01000295	12.324073	13.155894	10.81998	20.185354	25.754699	22.29331	20.603429	17.970558	19.149453	0.00213311294203966	1.06010212861741	up	0.0718496487641047	0.675763672641179	normal	0.417272806781922	-0.374483239083399	normal	[R]	General function prediction only	Molecular Function: nucleotide binding (GO:0000166);; Molecular Function: nucleic acid binding (GO:0003676);; Cellular Component: nucleus (GO:0005634);; Cellular Component: intracellular ribonucleoprotein complex (GO:0030529);;	K12897|1.98362e-55|brp:103873570|K12897 transformer-2 protein | (RefSeq) serine/arginine-rich splicing factor SR45a-like	Spliceosome (ko03040)	--	--	RNA recognition motif. (a.k.a. RRM, RBD, or RNP domain);; RNA recognition motif (a.k.a. RRM, RBD, or RNP domain);; RNA recognition motif. (a.k.a. RRM, RBD, or RNP domain)	A	RNA processing and modification	molecular function: binding (GO:0005488);; cellular component: cell (GO:0005623);; cellular component: organelle (GO:0043226);; cellular component: cell part (GO:0044464);; cellular component: macromolecular complex (GO:0032991)
evm.TU.BraA01000296	534.593275	676.610562	403.883268	1122.90945	1266.304607	494.950851	1624.562008	1377.665771	1624.158668	0.090839566479634	1.00050924386919	normal	2.58718348721412e-05	1.55411011460368	up	0.252045267660577	0.565689840421928	normal	[P]	Inorganic ion transport and metabolism	Molecular Function: tRNA-intron endonuclease activity (GO:0000213);; Cellular Component: tRNA-intron endonuclease complex (GO:0000214);; Biological Process: tRNA splicing, via endonucleolytic cleavage and ligation (GO:0006388);; Biological Process: response to oxidative stress (GO:0006979);; Biological Process: aging (GO:0007568);; Cellular Component: chloroplast (GO:0009507);; Biological Process…	--	--	--	--	Rhodanese-like domain	P	Inorganic ion transport and metabolism	molecular function: catalytic activity (GO:0003824);; biological process: metabolic process (GO:0008152);; biological process: cellular process (GO:0009987);; cellular component: cell (GO:0005623);; cellular component: macromolecular complex (GO:0032991);; cellular component: organelle (GO:0043226);; cellular component: organelle part (GO:0044422);; cellular component: cell part (GO:0044464);; bi…
evm.TU.BraA01000304	2.599711	4.618688	2.445105	1.255034	0.883867	0.853485	1.142642	0.539387	0.619487	0.0291596344761322	-1.52287458795536	normal	0.00329141329401129	-2.01879951629263	down	--	--	--	--	--	Cellular Component: chloroplast (GO:0009507);;	--	--	--	--	Arabidopsis protein of unknown function	S	Function unknown	cellular component: cell (GO:0005623);; cellular component: organelle (GO:0043226);; cellular component: cell part (GO:0044464)
evm.TU.BraA01000307	4.8658	5.319101	4.975022	0.828985	0.754645	0.72984	3.900571	3.473959	2.724385	3.61781329113776e-06	-2.53643986461835	down	0.274183714596431	-0.56000670546623	normal	0.00268750489672596	1.98656948139185	up	[RTKL]	General function prediction only;; Signal transduction mechanisms;; Transcription;; Replication, recombination and repair	Molecular Function: protein serine/threonine kinase activity (GO:0004674);; Molecular Function: protein tyrosine kinase activity (GO:0004713);; Molecular Function: protein binding (GO:0005515);; Molecular Function: ATP binding (GO:0005524);; Cellular Component: plasma membrane (GO:0005886);; Biological Process: protein phosphorylation (GO:0006468);; Biological Process: protein targeting to membra…	K00924|0|brp:103874733|K00924 [EC:2.7.1.-] | (RefSeq) probable serine/threonine-protein kinase Cx32, chloroplastic	--	[T]	Signal transduction mechanisms	Protein tyrosine kinase;; Protein kinase domain	T	Signal transduction mechanisms	molecular function: catalytic activity (GO:0003824);; biological process: metabolic process (GO:0008152);; biological process: cellular process (GO:0009987);; molecular function: binding (GO:0005488);; cellular component: cell (GO:0005623);; cellular component: membrane (GO:0016020);; cellular component: cell part (GO:0044464);; biological process: single-organism process (GO:0044699);; biologica…
evm.TU.BraA01000308	2.03653	2.354645	1.185624	0	0.23597	0	0.3294	0.460921	0.522456	1.40392469023126e-07	-4.45401236766322	down	0.00598250287862719	-2.02443382386992	down	--	--	--	--	--	Molecular Function: transcription factor activity, sequence-specific DNA binding (GO:0003700);; Cellular Component: nucleus (GO:0005634);; Biological Process: regulation of transcription, DNA-templated (GO:0006355);;	--	--	--	--	RWP-RK domain	K	Transcription	molecular function: nucleic acid binding transcription factor activity (GO:0001071);; biological process: biological regulation (GO:0065007);; cellular component: cell (GO:0005623);; cellular component: organelle (GO:0043226);; cellular component: cell part (GO:0044464)
evm.TU.BraA01000317	23.139365	23.333838	22.735443	84.995992	65.303484	72.609494	54.509897	65.409901	56.851717	1.15384244171665e-11	1.88264648144484	up	2.44913824667938e-08	1.36127772154678	up	0.1104272082333	-0.510053461832893	normal	[S]	Function unknown	Cellular Component: nucleus (GO:0005634);; Cellular Component: plasma membrane (GO:0005886);; Biological Process: gibberellic acid mediated signaling pathway (GO:0009740);; Biological Process: seed dormancy process (GO:0010162);;	--	--	--	--	Leucine Rich repeats (2 copies);; Leucine rich repeat;; Leucine Rich Repeat;; Leucine rich repeat;; Leucine Rich repeat	R	General function prediction only	cellular component: cell (GO:0005623);; cellular component: organelle (GO:0043226);; cellular component: cell part (GO:0044464);; cellular component: membrane (GO:0016020);; biological process: cellular process (GO:0009987);; biological process: signaling (GO:0023052);; biological process: single-organism process (GO:0044699);; biological process: response to stimulus (GO:0050896);; biological pr…
evm.TU.BraA01000321	13.809189	14.197509	14.719692	28.462661	34.41939	27.430256	19.509423	29.010672	21.023897	1.83507838642143e-05	1.25069018891935	up	0.0199404444097797	0.700662778120765	normal	0.112450355353747	-0.538337369328021	normal	[R]	General function prediction only	Cellular Component: nucleus (GO:0005634);; Biological Process: gluconeogenesis (GO:0006094);; Biological Process: glycolytic process (GO:0006096);; Biological Process: protein folding (GO:0006457);; Biological Process: response to salt stress (GO:0009651);; Biological Process: defense response to bacterium, incompatible interaction (GO:0009816);; Biological Process: vegetative to reproductive pha…	--	--	--	--	Ankyrin repeats (3 copies);; Ankyrin repeats (many copies);; Ankyrin repeat;; Ankyrin repeats (many copies);; Ankyrin repeat	R	General function prediction only	cellular component: cell (GO:0005623);; cellular component: organelle (GO:0043226);; cellular component: cell part (GO:0044464);; biological process: metabolic process (GO:0008152);; biological process: single-organism process (GO:0044699);; biological process: cellular process (GO:0009987);; biological process: response to stimulus (GO:0050896);; biological process: immune system process (GO:000…
evm.TU.BraA01000325	4.875834	5.396929	2.722942	1.14891	0	0.921869	1.533844	1.771548	1.387394	0.000331270678706739	-2.45113483241959	down	0.0323923479879851	-1.43220861342806	normal	0.293770195509145	1.03003543669119	normal	[U]	Intracellular trafficking, secretion, and vesicular transport	Cellular Component: Golgi apparatus (GO:0005794);; Biological Process: postreplication repair (GO:0006301);; Biological Process: intracellular protein transport (GO:0006886);; Molecular Function: protein transporter activity (GO:0008565);; Cellular Component: clathrin vesicle coat (GO:0030125);; Biological Process: cellulose biosynthetic process (GO:0030244);; Biological Process: Golgi vesicle tr…	K12394|9.52045e-147|brp:103828348|K12394 AP-1 complex subunit sigma 1/2 | (RefSeq) AP-1 complex subunit sigma-2	--	[U]	Intracellular trafficking, secretion, and vesicular transport	Clathrin adaptor complex small chain	U	Intracellular trafficking, secretion, and vesicular transport	cellular component: cell (GO:0005623);; cellular component: organelle (GO:0043226);; cellular component: cell part (GO:0044464);; biological process: metabolic process (GO:0008152);; biological process: cellular process (GO:0009987);; biological process: single-organism process (GO:0044699);; biological process: response to stimulus (GO:0050896);; biological process: localization (GO:0051179);; m…
evm.TU.BraA01000327	2.395355	3.026118	1.695457	0.281602	0.036975	0.138225	0.86112	0.206665	1.136749	1.99874095865873e-14	-3.7719482711121	down	0.00110916521475015	-1.6467864741203	down	0.14371083379246	2.13221732192065	normal	[R]	General function prediction only	Biological Process: transition metal ion transport (GO:0000041);; Biological Process: microtubule cytoskeleton organization (GO:0000226);; Biological Process: cytokinesis by cell plate formation (GO:0000911);; Molecular Function: ARF guanyl-nucleotide exchange factor activity (GO:0005086);; Cellular Component: nucleus (GO:0005634);; Cellular Component: chloroplast (GO:0009507);; Biological Proces…	K18442|0|brp:103828580|K18442 brefeldin A-inhibited guanine nucleotide-exchange protein | (RefSeq) brefeldin A-inhibited guanine nucleotide-exchange protein 4	Endocytosis (ko04144)	[U]	Intracellular trafficking, secretion, and vesicular transport	Sec7 domain;; Guanine nucleotide exchange factor in Golgi transport N-terminal;; Domain of unknown function (DUF1981)	U	Intracellular trafficking, secretion, and vesicular transport	biological process: single-organism process (GO:0044699);; biological process: localization (GO:0051179);; biological process: cellular process (GO:0009987);; biological process: cellular component organization or biogenesis (GO:0071840);; molecular function: guanyl-nucleotide exchange factor activity (GO:0005085);; biological process: biological regulation (GO:0065007);; cellular component: cell…
evm.TU.BraA01000332	12.538852	5.717307	9.537731	1.268786	0.380499	0.30986	13.610132	14.654798	6.817788	2.26835432765286e-06	-3.62954676301823	down	0.641510230486695	0.348331782901958	normal	2.79323047473341e-07	3.98979006398466	up	--	--	Cellular Component: nucleus (GO:0005634);; Biological Process: cell wall biogenesis (GO:0042546);;	--	--	--	--	--	S	Function unknown	cellular component: cell (GO:0005623);; cellular component: organelle (GO:0043226);; cellular component: cell part (GO:0044464);; biological process: cellular process (GO:0009987);; biological process: cellular component organization or biogenesis (GO:0071840)
evm.TU.BraA01000339	72.798136	77.321901	63.144503	29.172703	27.549746	30.340901	38.706151	45.479275	46.126927	4.06743881661178e-05	-1.13637307151013	down	0.00790143730979539	-0.696184154231092	normal	0.194106512307115	0.450933564617364	normal	[CE]	Energy production and conversion;; Amino acid transport and metabolism	Molecular Function: magnesium ion binding (GO:0000287);; Molecular Function: isocitrate dehydrogenase (NAD+) activity (GO:0004449);; Cellular Component: mitochondrion (GO:0005739);; Biological Process: glycolytic process (GO:0006096);; Biological Process: pentose-phosphate shunt (GO:0006098);; Biological Process: tricarboxylic acid cycle (GO:0006099);; Biological Process: isocitrate metabolic pro…	K00030|0|brp:103829929|K00030 isocitrate dehydrogenase (NAD+) [EC:1.1.1.41] | (RefSeq) isocitrate dehydrogenase [NAD] regulatory subunit 1, mitochondrial	Citrate cycle (TCA cycle) (ko00020);; Carbon metabolism (ko01200);; 2-Oxocarboxylic acid metabolism (ko01210);; Biosynthesis of amino acids (ko01230)	[E]	Amino acid transport and metabolism	Isocitrate/isopropylmalate dehydrogenase	E	Amino acid transport and metabolism	molecular function: binding (GO:0005488);; molecular function: catalytic activity (GO:0003824);; biological process: metabolic process (GO:0008152);; biological process: single-organism process (GO:0044699);; cellular component: cell (GO:0005623);; cellular component: organelle (GO:0043226);; cellular component: cell part (GO:0044464);; biological process: cellular process (GO:0009987);; biologic…
evm.TU.BraA01000345	0.628694	0.918707	0.519648	2.606782	2.639355	4.819836	1.263464	1.046145	1.027985	0.000536672950920791	2.38139030584617	up	0.474110762188496	0.62523153655951	normal	0.0186875018553876	-1.74793505326335	normal	--	--	--	--	--	--	--	--	A	RNA processing and modification	--
evm.TU.BraA01000351	5.032541	4.206744	0.80447	0	0.142926	0	0.427596	0.069639	0	0.000347569170423705	-5.87987048708516	down	0.00455152879325795	-4.25204745371783	down	--	--	--	--	--	Biological Process: amino acid transmembrane transport (GO:0003333);; Cellular Component: plasma membrane (GO:0005886);; Molecular Function: amino acid transmembrane transporter activity (GO:0015171);; Cellular Component: integral component of membrane (GO:0016021);; Biological Process: endoplasmic reticulum unfolded protein response (GO:0030968);; Biological Process: negative regulation of defen…	--	--	--	--	Transmembrane amino acid transporter protein	E	Amino acid transport and metabolism	biological process: cellular process (GO:0009987);; biological process: single-organism process (GO:0044699);; biological process: localization (GO:0051179);; cellular component: cell (GO:0005623);; cellular component: membrane (GO:0016020);; cellular component: cell part (GO:0044464);; molecular function: transporter activity (GO:0005215);; cellular component: membrane part (GO:0044425);; biolog…
evm.TU.BraA01000355	4.34758	1.067502	4.459498	12.445324	20.009043	15.042124	6.581213	6.116993	7.175492	8.1357540846653e-07	2.38042922795888	up	0.0148519493992709	1.05027298316007	normal	0.00199750046297846	-1.32429212948921	down	[P]	Inorganic ion transport and metabolism	Molecular Function: catalase activity (GO:0004096);; Molecular Function: protein binding (GO:0005515);; Cellular Component: nucleus (GO:0005634);; Cellular Component: mitochondrion (GO:0005739);; Cellular Component: peroxisome (GO:0005777);; Biological Process: starch metabolic process (GO:0005982);; Biological Process: fatty acid beta-oxidation (GO:0006635);; Biological Process: cellular respons…	K03781|0|brp:103831878|K03781 catalase [EC:1.11.1.6] | (RefSeq) catalase-2	Tryptophan metabolism (ko00380);; Glyoxylate and dicarboxylate metabolism (ko00630);; Carbon metabolism (ko01200);; Peroxisome (ko04146)	--	--	Catalase;; Catalase-related immune-responsive	P	Inorganic ion transport and metabolism	molecular function: catalytic activity (GO:0003824);; molecular function: antioxidant activity (GO:0016209);; biological process: metabolic process (GO:0008152);; biological process: single-organism process (GO:0044699);; molecular function: binding (GO:0005488);; cellular component: cell (GO:0005623);; cellular component: organelle (GO:0043226);; cellular component: cell part (GO:0044464);; biol…
evm.TU.BraA01000367	4.599011	4.722818	3.536662	1.00083	0.74299	1.570632	3.044204	2.638296	2.539754	0.000724148100819417	-1.79130044677627	down	0.224904402034687	-0.618806438918736	normal	0.0994859746541606	1.18061501879575	normal	--	--	Biological Process: circadian rhythm (GO:0007623);; Cellular Component: chloroplast (GO:0009507);; Biological Process: glucosinolate biosynthetic process (GO:0019761);; Biological Process: response to karrikin (GO:0080167);;	--	--	--	--	Nodulin-like	S	Function unknown	biological process: rhythmic process (GO:0048511);; cellular component: cell (GO:0005623);; cellular component: organelle (GO:0043226);; cellular component: cell part (GO:0044464);; biological process: metabolic process (GO:0008152);; biological process: cellular process (GO:0009987);; biological process: single-organism process (GO:0044699);; biological process: response to stimulus (GO:0050896)
evm.TU.BraA01000373	1.482939	5.505044	2.120832	19.796896	16.785736	20.259085	11.060766	11.071564	7.805525	1.21509888830727e-18	2.81569820295546	up	1.5929657139377e-05	1.75702274649946	up	0.000894685179662339	-1.04505904616465	down	--	--	Molecular Function: beta-fructofuranosidase activity (GO:0004564);; Cellular Component: nucleus (GO:0005634);; Cellular Component: cytosol (GO:0005829);; Biological Process: metabolic process (GO:0008152);; Molecular Function: glycopeptide alpha-N-acetylgalactosaminidase activity (GO:0033926);;	--	--	--	--	Alkaline and neutral invertase;; Amylo-alpha-1,6-glucosidase	S	Function unknown	molecular function: catalytic activity (GO:0003824);; biological process: metabolic process (GO:0008152);; cellular component: cell (GO:0005623);; cellular component: organelle (GO:0043226);; cellular component: cell part (GO:0044464)
evm.TU.BraA01000380	7.590509	7.508919	8.498755	1.516352	0.933663	2.493997	2.778938	3.559774	3.980809	0.00315810013480111	-2.08080074758141	down	0.107370164318733	-1.16242559087086	normal	0.373717570138522	0.927108725793731	normal	--	--	Cellular Component: mitochondrion (GO:0005739);; Biological Process: response to auxin (GO:0009733);;	K14488|1.06848e-74|brp:103834703|K14488 SAUR family protein | (RefSeq) auxin-induced protein 15A	Plant hormone signal transduction (ko04075)	--	--	Auxin responsive protein	S	Function unknown	cellular component: cell (GO:0005623);; cellular component: organelle (GO:0043226);; cellular component: cell part (GO:0044464);; biological process: response to stimulus (GO:0050896)
evm.TU.BraA01000387	4.153352	7.409849	4.341834	1.151521	1.149496	2.843673	1.968713	0.84414	1.633132	0.0109701185228606	-1.42832886478303	normal	0.00144050305316051	-1.77307775795906	down	0.815477075262659	-0.339449190310029	normal	[E]	Amino acid transport and metabolism	Cellular Component: nucleus (GO:0005634);; Biological Process: arginine catabolic process (GO:0006527);; Biological Process: protein targeting to membrane (GO:0006612);; Biological Process: response to oxidative stress (GO:0006979);; Biological Process: spermidine biosynthetic process (GO:0008295);; Molecular Function: arginine decarboxylase activity (GO:0008792);; Biological Process: response to…	K01583|0|aly:ARALYDRAFT_491183|K01583 arginine decarboxylase [EC:4.1.1.19] | (RefSeq) hypothetical protein	Arginine and proline metabolism (ko00330)	--	--	Pyridoxal-dependent decarboxylase, pyridoxal binding domain;; Pyridoxal-dependent decarboxylase, C-terminal sheet domain	E	Amino acid transport and metabolism	cellular component: cell (GO:0005623);; cellular component: organelle (GO:0043226);; cellular component: cell part (GO:0044464);; biological process: metabolic process (GO:0008152);; biological process: cellular process (GO:0009987);; biological process: single-organism process (GO:0044699);; biological process: localization (GO:0051179);; biological process: cellular component organization or bi…
evm.TU.BraA01000393	2.062502	1.874962	1.562123	0.505164	0.514758	0.440878	1.710836	1.175427	1.562327	0.00932681148543807	-1.74406189393369	down	0.542677555998958	-0.429996983021814	normal	0.13189944470747	1.32370923949918	normal	[I]	Lipid transport and metabolism	Molecular Function: farnesyl-diphosphate farnesyltransferase activity (GO:0004310);; Cellular Component: endoplasmic reticulum membrane (GO:0005789);; Cellular Component: plasma membrane (GO:0005886);; Biological Process: acetyl-CoA metabolic process (GO:0006084);; Biological Process: polyamine catabolic process (GO:0006598);; Biological Process: phenylpropanoid metabolic process (GO:0009698);; C…	K00801|0|brp:103836099|K00801 farnesyl-diphosphate farnesyltransferase [EC:2.5.1.21] | (RefSeq) squalene synthase 1	Steroid biosynthesis (ko00100);; Sesquiterpenoid and triterpenoid biosynthesis (ko00909)	[I]	Lipid transport and metabolism	Squalene/phytoene synthase	I	Lipid transport and metabolism	molecular function: catalytic activity (GO:0003824);; biological process: metabolic process (GO:0008152);; cellular component: cell (GO:0005623);; cellular component: membrane (GO:0016020);; cellular component: organelle (GO:0043226);; cellular component: organelle part (GO:0044422);; cellular component: membrane part (GO:0044425);; cellular component: cell part (GO:0044464);; biological process:…
evm.TU.BraA01000395	86.817947	66.589375	96.375372	41.377994	57.593433	54.061024	34.179373	38.937558	41.932101	0.0951091405673176	-0.550567653031517	normal	0.000492367010231799	-1.02126468938154	down	0.302862154244396	-0.46144730717962	normal	[J]	Translation, ribosomal structure and biogenesis	Molecular Function: structural constituent of ribosome (GO:0003735);; Cellular Component: mitochondrion (GO:0005739);; Cellular Component: ribosome (GO:0005840);; Biological Process: translation (GO:0006412);; Biological Process: embryo development ending in seed dormancy (GO:0009793);; Cellular Component: chloroplast envelope (GO:0009941);; Biological Process: thylakoid membrane organization (GO…	K02959|1.64255e-79|brp:103836333|K02959 small subunit ribosomal protein S16 | (RefSeq) 30S ribosomal protein S16	Ribosome (ko03010)	--	--	Ribosomal protein S16	J	Translation, ribosomal structure and biogenesis	molecular function: structural molecule activity (GO:0005198);; cellular component: cell (GO:0005623);; cellular component: organelle (GO:0043226);; cellular component: cell part (GO:0044464);; cellular component: macromolecular complex (GO:0032991);; biological process: metabolic process (GO:0008152);; biological process: cellular process (GO:0009987);; biological process: reproductive process (…
evm.TU.BraA01000396	11.250669	24.479691	15.656275	75.966148	39.817913	94.446594	41.164989	43.580494	74.187256	0.000878885366202427	2.19512319689663	up	0.00384304411171975	1.66378927362076	up	0.574661961761725	-0.520846286260989	normal	--	--	Molecular Function: transcription factor activity, sequence-specific DNA binding (GO:0003700);; Cellular Component: nucleus (GO:0005634);; Biological Process: regulation of transcription, DNA-templated (GO:0006355);; Biological Process: response to xenobiotic stimulus (GO:0009410);; Biological Process: response to sucrose (GO:0009744);; Biological Process: endoplasmic reticulum unfolded protein r…	--	--	--	--	bZIP transcription factor;; Basic region leucine zipper	K	Transcription	molecular function: nucleic acid binding transcription factor activity (GO:0001071);; biological process: biological regulation (GO:0065007);; cellular component: cell (GO:0005623);; cellular component: organelle (GO:0043226);; cellular component: cell part (GO:0044464);; biological process: response to stimulus (GO:0050896);; biological process: cellular process (GO:0009987);; biological process…
evm.TU.BraA01000401	15.057461	15.646086	14.937691	29.971317	31.793781	26.017587	15.621896	22.524352	21.711376	0.000245016476553413	1.08871105547178	up	0.116679495942187	0.500501764834115	normal	0.0918771734760293	-0.575835579144878	normal	--	--	Molecular Function: DNA binding (GO:0003677);; Molecular Function: transcription factor activity, sequence-specific DNA binding (GO:0003700);; Cellular Component: nucleus (GO:0005634);; Biological Process: transcription, DNA-templated (GO:0006351);; Biological Process: positive regulation of flower development (GO:0009911);;	--	--	--	--	Helix-loop-helix DNA-binding domain	K	Transcription	molecular function: binding (GO:0005488);; molecular function: nucleic acid binding transcription factor activity (GO:0001071);; biological process: biological regulation (GO:0065007);; cellular component: cell (GO:0005623);; cellular component: organelle (GO:0043226);; cellular component: cell part (GO:0044464);; biological process: metabolic process (GO:0008152);; biological process: cellular p…
evm.TU.BraA01000407	12.175352	12.61669	15.821168	27.994851	23.590494	23.868534	31.501279	21.182519	22.74379	0.000167250256880202	1.04009148402784	up	0.00693418124239534	0.704077877266308	normal	0.361202187795914	-0.32634609998772	normal	[BK]	Chromatin structure and dynamics;; Transcription	Molecular Function: DNA binding (GO:0003677);; Molecular Function: chromatin binding (GO:0003682);; Molecular Function: transcription factor activity, sequence-specific DNA binding (GO:0003700);; Cellular Component: nucleus (GO:0005634);; Biological Process: regulation of transcription, DNA-templated (GO:0006355);; Molecular Function: zinc ion binding (GO:0008270);;	K11649|0|brp:103837926|K11649 SWI/SNF related-matrix-associated actin-dependent regulator of chromatin subfamily C | (RefSeq) SWI/SNF complex subunit SWI3D	--	[B]	Chromatin structure and dynamics	SWIRM domain;; Zinc finger, ZZ type;; Myb-like DNA-binding domain;; Myb-like DNA-binding domain	B	Chromatin structure and dynamics	molecular function: binding (GO:0005488);; molecular function: nucleic acid binding transcription factor activity (GO:0001071);; biological process: biological regulation (GO:0065007);; cellular component: cell (GO:0005623);; cellular component: organelle (GO:0043226);; cellular component: cell part (GO:0044464)
evm.TU.BraA01000411	32.806656	37.039982	36.298302	5.841046	1.039275	20.336538	32.694756	17.010773	62.721115	0.000100908271187472	-1.80649471150756	down	0.908147711092316	0.115938829253271	normal	0.178135668907321	1.92486315477637	normal	--	--	Biological Process: respiratory burst involved in defense response (GO:0002679);; Molecular Function: DNA binding (GO:0003677);; Molecular Function: transcription factor activity, sequence-specific DNA binding (GO:0003700);; Cellular Component: nucleus (GO:0005634);; Biological Process: regulation of transcription, DNA-templated (GO:0006355);; Biological Process: ethylene biosynthetic process (GO…	--	--	--	--	AP2 domain	K	Transcription	biological process: immune system process (GO:0002376);; biological process: metabolic process (GO:0008152);; biological process: single-organism process (GO:0044699);; molecular function: binding (GO:0005488);; molecular function: nucleic acid binding transcription factor activity (GO:0001071);; biological process: biological regulation (GO:0065007);; cellular component: cell (GO:0005623);; cell…
evm.TU.BraA01000426	30.233438	29.021873	37.516743	3.34385	2.1776	1.55586	11.381128	9.812445	11.023898	4.39812243344402e-35	-3.61732459575844	down	1.75896141207981e-10	-1.56117770802809	down	3.92520039914272e-10	2.06660316937697	up	--	--	Biological Process: metabolic process (GO:0008152);; Molecular Function: 1,2-alpha-L-fucosidase activity (GO:0047513);; Cellular Component: apoplast (GO:0048046);;	K15923|0|brp:103839946|K15923 alpha-L-fucosidase 2 [EC:3.2.1.51] | (RefSeq) alpha-L-fucosidase 2	Other glycan degradation (ko00511)	--	--	Glycosyl hydrolase family 65, N-terminal domain	R	General function prediction only	biological process: metabolic process (GO:0008152);; molecular function: catalytic activity (GO:0003824);; cellular component: extracellular region (GO:0005576)
evm.TU.BraA01000432	10.882222	10.587522	2.554882	1.188559	0.370477	0.951696	16.957945	8.488986	2.341694	0.00482356742841925	-3.0866981985149	down	0.919865835552278	0.237350551018145	normal	0.0915638716606352	3.33119076101543	normal	[HE]	Coenzyme transport and metabolism;; Amino acid transport and metabolism	Molecular Function: phosphoglycerate dehydrogenase activity (GO:0004617);; Molecular Function: ATP binding (GO:0005524);; Cellular Component: mitochondrion (GO:0005739);; Cellular Component: cytosol (GO:0005829);; Biological Process: L-serine biosynthetic process (GO:0006564);; Biological Process: megagametogenesis (GO:0009561);; Cellular Component: chloroplast stroma (GO:0009570);; Cellular Comp…	K00058|0|brp:103840754|K00058 D-3-phosphoglycerate dehydrogenase [EC:1.1.1.95] | (RefSeq) D-3-phosphoglycerate dehydrogenase 1, chloroplastic	Glycine, serine and threonine metabolism (ko00260);; Carbon metabolism (ko01200);; Biosynthesis of amino acids (ko01230)	--	--	D-isomer specific 2-hydroxyacid dehydrogenase, NAD binding domain;; D-isomer specific 2-hydroxyacid dehydrogenase, catalytic domain;; ACT domain;; S-adenosyl-L-homocysteine hydrolase, NAD binding domain;; Acetohydroxy acid isomeroreductase, catalytic domain	E	Amino acid transport and metabolism	molecular function: catalytic activity (GO:0003824);; biological process: metabolic process (GO:0008152);; biological process: single-organism process (GO:0044699);; molecular function: binding (GO:0005488);; cellular component: cell (GO:0005623);; cellular component: organelle (GO:0043226);; cellular component: cell part (GO:0044464);; biological process: cellular process (GO:0009987);; biologic…
evm.TU.BraA01000439	39.786198	32.560146	21.427664	11.230833	9.675762	10.603593	12.017572	11.047388	12.325134	2.04102946136445e-05	-1.38583112779596	down	7.13060923467089e-05	-1.3270219514673	down	0.904616648042127	0.0682766730182773	normal	--	--	Molecular Function: nucleic acid binding (GO:0003676);; Cellular Component: nucleus (GO:0005634);;	--	--	--	--	C2 domain;; G-patch domain	R	General function prediction only	molecular function: binding (GO:0005488);; cellular component: cell (GO:0005623);; cellular component: organelle (GO:0043226);; cellular component: cell part (GO:0044464)
evm.TU.BraA01000447	1.271926	1.499102	1.038843	5.099777	6.961572	7.242384	4.359239	3.749049	2.402959	5.01748740992032e-05	2.48687753692418	up	0.0351770431407852	1.48499424429219	normal	0.166647033011029	-0.992405134036928	normal	--	--	--	--	--	--	--	--	--	--	--
evm.TU.BraA01000450	38.408028	48.990413	29.253962	8.126876	14.075523	11.911804	9.125496	9.860397	12.285991	8.24808527587763e-05	-1.421343537925	down	6.37220233632244e-06	-1.58599406878345	down	0.806282225923602	-0.153777888298413	normal	--	--	Biological Process: circadian rhythm (GO:0007623);; Biological Process: response to karrikin (GO:0080167);;	--	--	--	--	--	S	Function unknown	biological process: rhythmic process (GO:0048511);; biological process: response to stimulus (GO:0050896)
evm.TU.BraA01000452	7.509684	8.57213	4.594736	26.675428	27.124067	37.643459	25.519081	29.345377	29.255547	5.90501521541851e-05	2.30122970549839	up	0.000214514170517798	2.05094527878455	up	0.799028550466796	-0.239753069493048	normal	--	--	Cellular Component: mitochondrion (GO:0005739);;	--	--	--	--	--	S	Function unknown	cellular component: cell (GO:0005623);; cellular component: organelle (GO:0043226);; cellular component: cell part (GO:0044464)
evm.TU.BraA01000472	9.666867	10.753242	12.132115	24.60877	30.31917	29.46882	16.33056	21.997511	22.142927	2.76115408414865e-06	1.52792068730173	up	0.00944626005365949	0.907986563416795	normal	0.114302682826161	-0.609094289058215	normal	--	--	Molecular Function: protein binding (GO:0005515);; Cellular Component: chloroplast (GO:0009507);;	--	--	--	--	--	S	Function unknown	molecular function: binding (GO:0005488);; cellular component: cell (GO:0005623);; cellular component: organelle (GO:0043226);; cellular component: cell part (GO:0044464)
evm.TU.BraA01000474	24.882469	15.432773	20.479641	3.040023	5.081157	3.593307	5.579033	6.635982	7.736582	0.000322005741971162	-2.21161488385907	down	0.00509617728259801	-1.57309206373597	down	0.576937106876635	0.648064483408728	normal	--	--	--	--	--	--	--	--	S	Function unknown	--
evm.TU.BraA01000477	41.971092	64.858406	36.523975	30.515795	32.389301	40.43317	15.527766	18.696075	17.041817	0.459492086262988	-0.307515697476299	normal	0.000614916948015777	-1.45035827972851	down	0.0272327938117679	-1.13120531424982	normal	--	--	Cellular Component: cytoplasm (GO:0005737);; Biological Process: Golgi organization (GO:0007030);; Biological Process: vacuole organization (GO:0007033);;	--	--	--	--	Costars	S	Function unknown	cellular component: cell (GO:0005623);; cellular component: cell part (GO:0044464);; biological process: cellular process (GO:0009987);; biological process: cellular component organization or biogenesis (GO:0071840)
evm.TU.BraA01000478	23.631024	29.748757	30.817985	52.875718	71.225187	71.057162	33.818192	36.512223	39.616297	6.03759798122828e-07	1.37429479285813	up	0.173802167257656	0.408519943018921	normal	0.00050651622190572	-0.95576686507405	normal	--	--	Cellular Component: nucleus (GO:0005634);; Cellular Component: vacuolar membrane (GO:0005774);;	--	--	--	--	COPI associated protein	S	Function unknown	cellular component: cell (GO:0005623);; cellular component: organelle (GO:0043226);; cellular component: cell part (GO:0044464);; cellular component: membrane (GO:0016020);; cellular component: organelle part (GO:0044422)
evm.TU.BraA01000479	7.501754	6.910599	8.021651	18.110218	21.304047	17.842257	17.954812	17.004942	17.153292	9.45646843013195e-08	1.50209064552657	up	2.26578305407107e-06	1.23232643005299	up	0.502193862143621	-0.260264023772846	normal	[O]	Posttranslational modification, protein turnover, chaperones	Cellular Component: nucleus (GO:0005634);; Biological Process: proteolysis (GO:0006508);; Biological Process: protein desumoylation (GO:0016926);; Molecular Function: SUMO-specific protease activity (GO:0016929);;	K08596|0|brp:103845672|K08596 sentrin-specific protease 7 [EC:3.4.22.68] | (RefSeq) probable ubiquitin-like-specific protease 2A	--	[O]	Posttranslational modification, protein turnover, chaperones	Ulp1 protease family, C-terminal catalytic domain	O	Posttranslational modification, protein turnover, chaperones	cellular component: cell (GO:0005623);; cellular component: organelle (GO:0043226);; cellular component: cell part (GO:0044464);; biological process: metabolic process (GO:0008152);; biological process: cellular process (GO:0009987);; molecular function: catalytic activity (GO:0003824)
evm.TU.BraA01000488	19.893751	19.66548	19.901867	39.316108	33.166611	37.981712	23.546525	32.942739	22.359667	5.7470177296678e-06	1.26904627895807	up	0.005353615036747	0.726262160649959	normal	0.092119418568799	-0.530377230477964	normal	[P]	Inorganic ion transport and metabolism	Cellular Component: vacuolar membrane (GO:0005774);; Cellular Component: plasma membrane (GO:0005886);; Biological Process: glucose catabolic process (GO:0006007);; Molecular Function: potassium ion transmembrane transporter activity (GO:0015079);; Biological Process: cysteine biosynthetic process (GO:0019344);; Biological Process: potassium ion transmembrane transport (GO:0071805);;	--	--	--	--	K+ potassium transporter	P	Inorganic ion transport and metabolism	cellular component: cell (GO:0005623);; cellular component: membrane (GO:0016020);; cellular component: organelle (GO:0043226);; cellular component: organelle part (GO:0044422);; cellular component: cell part (GO:0044464);; biological process: metabolic process (GO:0008152);; biological process: single-organism process (GO:0044699);; molecular function: transporter activity (GO:0005215);; biologi…
evm.TU.BraA01000491	10.448889	13.642555	13.108946	30.407782	35.144613	22.463569	14.773257	16.579057	13.267614	2.31602226549287e-06	1.28707859561397	up	0.372982895587936	0.26997758244063	normal	0.000267009121861913	-1.00515721816694	down	[T]	Signal transduction mechanisms	Molecular Function: aspartic-type endopeptidase activity (GO:0004190);; Cellular Component: extracellular region (GO:0005576);; Biological Process: proteolysis (GO:0006508);; Biological Process: cellular metabolic process (GO:0044237);;	--	--	[T]	Signal transduction mechanisms	Plant organelle RNA recognition domain;; Xylanase inhibitor N-terminal;; Eukaryotic aspartyl protease;; Xylanase inhibitor C-terminal;; Protein phosphatase 2C;; Stage II sporulation protein E (SpoIIE);; Protein phosphatase 2C	S	Function unknown	molecular function: catalytic activity (GO:0003824);; biological process: metabolic process (GO:0008152);; cellular component: extracellular region (GO:0005576);; biological process: cellular process (GO:0009987)
evm.TU.BraA01000502	3.358021	3.33499	0.851069	0.059267	0	0.3386	0.019574	0.20438	0.115504	0.000583889840057615	-4.00162657427114	down	0.000539574822593219	-4.31732978080331	down	--	--	--	[U]	Intracellular trafficking, secretion, and vesicular transport	Biological Process: mitotic G2 phase (GO:0000085);; Cellular Component: nucleus (GO:0005634);; Cellular Component: cytosol (GO:0005829);; Cellular Component: plasma membrane (GO:0005886);; Biological Process: regulation of DNA replication (GO:0006275);; Biological Process: DNA methylation (GO:0006306);; Biological Process: chromatin silencing (GO:0006342);; Biological Process: cell proliferation …	--	--	[U]	Intracellular trafficking, secretion, and vesicular transport	VID27 cytoplasmic protein	U	Intracellular trafficking, secretion, and vesicular transport	biological process: biological phase (GO:0044848);; cellular component: cell (GO:0005623);; cellular component: organelle (GO:0043226);; cellular component: cell part (GO:0044464);; cellular component: membrane (GO:0016020);; biological process: biological regulation (GO:0065007);; biological process: metabolic process (GO:0008152);; biological process: cellular process (GO:0009987);; biological …
evm.TU.BraA01000508	13.97161	15.12259	6.285231	0.889119	1.093895	1.460876	2.26444	2.102159	1.262792	1.06094766133121e-05	-3.19488203746631	down	0.000207340924478525	-2.62156163845523	down	0.574118059361912	0.582998829328461	normal	[R]	General function prediction only	Molecular Function: signal transducer activity (GO:0004871);; Molecular Function: protein binding (GO:0005515);; Cellular Component: cytoplasm (GO:0005737);; Cellular Component: heterotrimeric G-protein complex (GO:0005834);; Biological Process: signal transduction (GO:0007165);; Cellular Component: mitotic checkpoint complex (GO:0033597);;	K03363|0|brp:103848411|K03363 cell division cycle 20, cofactor of APC complex | (RefSeq) cell division cycle 20.1, cofactor of APC complex-like	Ubiquitin mediated proteolysis (ko04120)	[DO]	Cell cycle control, cell division, chromosome partitioning;; Posttranslational modification, protein turnover, chaperones	WD domain, G-beta repeat	D	Cell cycle control, cell division, chromosome partitioning	molecular function: molecular transducer activity (GO:0060089);; molecular function: binding (GO:0005488);; cellular component: cell (GO:0005623);; cellular component: cell part (GO:0044464);; cellular component: membrane (GO:0016020);; cellular component: macromolecular complex (GO:0032991);; cellular component: membrane part (GO:0044425);; biological process: cellular process (GO:0009987);; bio…
evm.TU.BraA01000513	15.367343	15.050564	16.316902	34.239553	31.381256	34.032545	24.671327	23.310294	20.377104	1.26613853361851e-05	1.2182886309216	up	0.0437680708053478	0.550287188126718	normal	0.0247188040029035	-0.658463690198172	normal	--	--	Biological Process: nuclear-transcribed mRNA catabolic process (GO:0000956);; Molecular Function: ubiquitin-protein transferase activity (GO:0004842);; Cellular Component: cytoplasm (GO:0005737);; Biological Process: ubiquitin-dependent protein catabolic process (GO:0006511);; Biological Process: auxin homeostasis (GO:0010252);; Biological Process: protein ubiquitination (GO:0016567);; Biological…	--	--	--	--	Leucine rich repeat;; Leucine Rich repeats (2 copies);; Leucine Rich repeat;; F-box-like;; F-box domain	R	General function prediction only	biological process: metabolic process (GO:0008152);; biological process: cellular process (GO:0009987);; molecular function: catalytic activity (GO:0003824);; cellular component: cell (GO:0005623);; cellular component: cell part (GO:0044464);; biological process: biological regulation (GO:0065007);; biological process: developmental process (GO:0032502);; biological process: single-organism proce…
evm.TU.BraA01000514	4.182609	9.084186	0	0	21.347021	21.991098	12.305296	12.721795	13.435263	0.248090041000248	1.88606529041701	normal	0.00340191535238409	1.57771800869495	up	0.867169173041209	-0.296871055904512	normal	--	--	Biological Process: nuclear-transcribed mRNA catabolic process (GO:0000956);; Molecular Function: ubiquitin-protein transferase activity (GO:0004842);; Cellular Component: cytoplasm (GO:0005737);; Biological Process: ubiquitin-dependent protein catabolic process (GO:0006511);; Biological Process: auxin homeostasis (GO:0010252);; Biological Process: protein ubiquitination (GO:0016567);; Biological…	--	--	--	--	Leucine rich repeat;; Leucine Rich repeats (2 copies);; Leucine Rich repeat;; Leucine Rich Repeat	R	General function prediction only	biological process: metabolic process (GO:0008152);; biological process: cellular process (GO:0009987);; molecular function: catalytic activity (GO:0003824);; cellular component: cell (GO:0005623);; cellular component: cell part (GO:0044464);; biological process: biological regulation (GO:0065007);; biological process: developmental process (GO:0032502);; biological process: single-organism proce…
evm.TU.BraA01000516	11.2442	10.757615	10.330595	4.608853	3.477334	4.902137	6.085267	6.319821	8.439059	0.00888265993929954	-1.17260552813882	down	0.157577438253803	-0.629614189598749	normal	0.44953225883869	0.552497242838132	normal	[R]	General function prediction only	Molecular Function: catalytic activity (GO:0003824);; Biological Process: metabolic process (GO:0008152);;	--	--	--	--	Alpha/beta hydrolase family;; alpha/beta hydrolase fold;; Alpha/beta hydrolase family	R	General function prediction only	molecular function: catalytic activity (GO:0003824);; biological process: metabolic process (GO:0008152)
evm.TU.BraA01000519	28.35002	35.452999	25.15972	127.679229	116.601945	116.372922	91.221206	84.943338	82.162237	8.53021705468014e-12	2.18917521403049	up	6.34612440059281e-09	1.58457403486316	up	0.0812754989197651	-0.593961465943957	normal	[E]	Amino acid transport and metabolism	Molecular Function: nucleotide binding (GO:0000166);; Molecular Function: saccharopine dehydrogenase (NADP+, L-glutamate-forming) activity (GO:0004755);; Cellular Component: mitochondrion (GO:0005739);; Cellular Component: cytosol (GO:0005829);; Biological Process: response to sucrose (GO:0009744);; Biological Process: response to fructose (GO:0009750);; Biological Process: vegetative to reproduc…	K14157|0|brp:103849713|K14157 alpha-aminoadipic semialdehyde synthase [EC:1.5.1.8 1.5.1.9] | (RefSeq) alpha-aminoadipic semialdehyde synthase	Lysine degradation (ko00310)	[E]	Amino acid transport and metabolism	Saccharopine dehydrogenase;; Alanine dehydrogenase/PNT, C-terminal domain;; LOR/SDH bifunctional enzyme conserved region;; Alanine dehydrogenase/PNT, N-terminal domain	E	Amino acid transport and metabolism	molecular function: binding (GO:0005488);; molecular function: catalytic activity (GO:0003824);; biological process: metabolic process (GO:0008152);; biological process: single-organism process (GO:0044699);; cellular component: cell (GO:0005623);; cellular component: organelle (GO:0043226);; cellular component: cell part (GO:0044464);; biological process: response to stimulus (GO:0050896);; biol…
evm.TU.BraA01000525	1.064819	2.027753	1.025531	0.151422	0.165719	0.406337	0.42788	0.607533	0.394141	0.00419885099829511	-2.13779866285771	down	0.044253040087297	-1.60772219406228	normal	--	--	--	--	--	Cellular Component: nucleus (GO:0005634);; Cellular Component: mitochondrion (GO:0005739);;	--	--	--	--	Leucine-zipper of ternary complex factor MIP1	S	Function unknown	cellular component: cell (GO:0005623);; cellular component: organelle (GO:0043226);; cellular component: cell part (GO:0044464)
evm.TU.BraA01000533	20.238899	16.524192	15.7983	3.540058	1.33207	3.609898	9.783159	6.751116	8.633996	4.77865644285594e-13	-2.46490840186009	down	0.000685806573067757	-1.03229562900083	down	0.00169239849706861	1.43955885344891	up	--	--	Biological Process: MAPK cascade (GO:0000165);; Biological Process: response to molecule of bacterial origin (GO:0002237);; Biological Process: respiratory burst involved in defense response (GO:0002679);; Molecular Function: calmodulin binding (GO:0005516);; Cellular Component: nucleus (GO:0005634);; Cellular Component: cytoplasm (GO:0005737);; Biological Process: tryptophan catabolic process (G…	--	--	--	--	--	S	Function unknown	biological process: metabolic process (GO:0008152);; biological process: cellular process (GO:0009987);; biological process: signaling (GO:0023052);; biological process: single-organism process (GO:0044699);; biological process: response to stimulus (GO:0050896);; biological process: biological regulation (GO:0065007);; biological process: immune system process (GO:0002376);; molecular function: …
evm.TU.BraA01000536	0.192362	0	0.217097	2.355872	1.710379	1.632763	9.953918	3.551609	3.907661	1.19791148244943e-06	3.62455502011499	up	0.000363947939984333	5.17560211394943	up	0.209937929912529	1.5517466260549	normal	--	--	Molecular Function: zinc ion transmembrane transporter activity (GO:0005385);; Cellular Component: chloroplast (GO:0009507);; Biological Process: response to zinc ion (GO:0010043);; Cellular Component: integral component of membrane (GO:0016021);; Biological Process: zinc II ion transmembrane transport (GO:0071577);;	K14709|0|brp:103850142|K14709 solute carrier family 39 (zinc transporter), member 1/2/3 | (RefSeq) zinc transporter 9	--	[P]	Inorganic ion transport and metabolism	ZIP Zinc transporter	P	Inorganic ion transport and metabolism	molecular function: transporter activity (GO:0005215);; biological process: cellular process (GO:0009987);; biological process: single-organism process (GO:0044699);; biological process: localization (GO:0051179);; cellular component: cell (GO:0005623);; cellular component: organelle (GO:0043226);; cellular component: cell part (GO:0044464);; biological process: response to stimulus (GO:0050896);…
evm.TU.BraA01000545	95.573555	92.340332	94.542763	169.312408	148.410202	258.050995	149.793381	127.712517	196.73616	0.00432459015990368	1.18127373064509	up	0.010479076524076	0.774206101486451	normal	0.533857902925748	-0.399585630635485	normal	--	--	Cellular Component: lytic vacuole (GO:0000323);; Molecular Function: cysteine-type endopeptidase activity (GO:0004197);; Cellular Component: extracellular region (GO:0005576);; Biological Process: proteolysis (GO:0006508);; Biological Process: vacuolar protein processing (GO:0006624);; Biological Process: membrane fusion (GO:0006944);; Biological Process: Golgi vesicle transport (GO:0048193);;	K01369|0|brp:103850260|K01369 legumain [EC:3.4.22.34] | (RefSeq) vacuolar-processing enzyme gamma-isozyme	--	[O]	Posttranslational modification, protein turnover, chaperones	Peptidase C13 family	O	Posttranslational modification, protein turnover, chaperones	cellular component: cell (GO:0005623);; cellular component: organelle (GO:0043226);; cellular component: cell part (GO:0044464);; molecular function: catalytic activity (GO:0003824);; biological process: metabolic process (GO:0008152);; cellular component: extracellular region (GO:0005576);; biological process: cellular process (GO:0009987);; biological process: single-organism process (GO:004469…
evm.TU.BraA01000548	23.447187	27.851029	25.383319	55.280593	61.968801	59.883186	46.643432	44.166171	41.286544	9.56468733182906e-07	1.36558313923147	up	0.00162570427924633	0.813302609830852	normal	0.0774524218744515	-0.54226776551584	normal	--	--	Biological Process: mitotic G2 phase (GO:0000085);; Molecular Function: protein binding (GO:0005515);; Cellular Component: nuclear envelope (GO:0005635);; Biological Process: mRNA export from nucleus (GO:0006406);; Biological Process: photomorphogenesis (GO:0009640);; Biological Process: embryo development ending in seed dormancy (GO:0009793);; Biological Process: seed germination (GO:0009845);; …	K14304|0|brp:103850288|K14304 nuclear pore complex protein Nup85 | (RefSeq) nuclear pore complex protein NUP85	RNA transport (ko03013)	--	--	Nup85 Nucleoporin	UY	Intracellular trafficking, secretion, and vesicular transport;; Nuclear structure	biological process: biological phase (GO:0044848);; molecular function: binding (GO:0005488);; cellular component: cell (GO:0005623);; cellular component: organelle (GO:0043226);; cellular component: organelle part (GO:0044422);; cellular component: cell part (GO:0044464);; biological process: localization (GO:0051179);; biological process: multicellular organismal process (GO:0032501);; biologic…
evm.TU.BraA01000557	46.143621	49.723507	50.254236	89.818804	105.961944	95.211101	72.389194	74.637337	65.007785	0.000204944343104578	1.15724806471022	up	0.0595611652987369	0.565606603015401	normal	0.0702481298252084	-0.581372876206	normal	--	--	--	K14376|0|brp:103850374|K14376 poly(A) polymerase [EC:2.7.7.19] | (RefSeq) nuclear poly(A) polymerase 4	mRNA surveillance pathway (ko03015)	[A]	RNA processing and modification	Poly(A) polymerase central domain;; Poly(A) polymerase predicted RNA binding domain;; Nucleotidyltransferase domain	A	RNA processing and modification	--
evm.TU.BraA01000559	4.437526	5.878634	1.63801	0.084286	0.055863	0.243625	0.301556	0.687979	0.153441	4.11807736366827e-05	-4.62399741103388	down	0.00173930638571451	-3.32952044011399	down	--	--	--	[RTKL]	General function prediction only;; Signal transduction mechanisms;; Transcription;; Replication, recombination and repair	Biological Process: mitotic cell cycle (GO:0000278);; Molecular Function: ATP binding (GO:0005524);; Cellular Component: nucleolus (GO:0005730);; Cellular Component: spindle (GO:0005819);; Cellular Component: microtubule (GO:0005874);; Biological Process: chromatin silencing (GO:0006342);; Cellular Component: cell plate (GO:0009504);; Molecular Function: histone kinase activity (H3-S10 specific) …	K08850|0|brp:103850407|K08850 aurora kinase, other [EC:2.7.11.1] | (RefSeq) serine/threonine-protein kinase Aurora-1	--	[D]	Cell cycle control, cell division, chromosome partitioning	Protein kinase domain;; Protein tyrosine kinase	D	Cell cycle control, cell division, chromosome partitioning	biological process: cellular process (GO:0009987);; biological process: single-organism process (GO:0044699);; molecular function: binding (GO:0005488);; cellular component: cell (GO:0005623);; cellular component: organelle (GO:0043226);; cellular component: organelle part (GO:0044422);; cellular component: cell part (GO:0044464);; cellular component: macromolecular complex (GO:0032991);; biologi…
evm.TU.BraA01000563	41.719395	21.036331	40.677479	5.133584	0.791862	0.81941	27.971951	13.525883	17.535416	6.72584593015021e-08	-3.77589577430486	down	0.176031162373655	-0.787596834085907	normal	0.000139656072978893	2.99650189011566	up	--	--	Molecular Function: DNA binding (GO:0003677);; Molecular Function: transcription factor activity, sequence-specific DNA binding (GO:0003700);; Cellular Component: nucleus (GO:0005634);; Biological Process: regulation of transcription, DNA-templated (GO:0006355);;	K09286|2.84316e-147|brp:103850433|K09286 EREBP-like factor | (RefSeq) ethylene-responsive transcription factor ERF043	--	--	--	AP2 domain	K	Transcription	molecular function: binding (GO:0005488);; molecular function: nucleic acid binding transcription factor activity (GO:0001071);; biological process: biological regulation (GO:0065007);; cellular component: cell (GO:0005623);; cellular component: organelle (GO:0043226);; cellular component: cell part (GO:0044464)
evm.TU.BraA01000565	0.787244	1.531438	0.948493	2.633297	3.198123	3.311126	2.448411	3.885867	1.398105	0.00912289481743658	1.64081317272002	up	0.0975021784213875	1.25959999796042	normal	0.712663308519151	-0.366580961877772	normal	--	--	Molecular Function: copper ion binding (GO:0005507);; Cellular Component: mitochondrial matrix (GO:0005759);;	--	--	[C]	Energy production and conversion	Mitochondrial glycoprotein	C	Energy production and conversion	molecular function: binding (GO:0005488);; cellular component: cell (GO:0005623);; cellular component: membrane-enclosed lumen (GO:0031974);; cellular component: organelle (GO:0043226);; cellular component: organelle part (GO:0044422);; cellular component: cell part (GO:0044464)
evm.TU.BraA01000575	41.649498	43.141384	31.80999	93.515282	96.071205	107.406906	77.932114	71.613724	65.434227	1.02601821053961e-07	1.50530399320881	up	0.000483685414050573	0.90877520781167	normal	0.0531328264255132	-0.586922342649151	normal	--	--	Biological Process: mitotic G2 phase (GO:0000085);; Molecular Function: nucleotide binding (GO:0000166);; Biological Process: endonucleolytic cleavage involved in rRNA processing (GO:0000478);; Molecular Function: RNA binding (GO:0003723);; Cellular Component: cell wall (GO:0005618);; Cellular Component: nucleoplasm (GO:0005654);; Cellular Component: cytosol (GO:0005829);; Biological Process: mRN…	K11090|0|brp:103850538|K11090 lupus La protein | (RefSeq) la protein 1	--	[R]	General function prediction only	RNA binding motif;; La domain;; RNA recognition motif (a.k.a. RRM, RBD, or RNP domain);; RNA recognition motif. (a.k.a. RRM, RBD, or RNP domain);; RNA recognition motif. (a.k.a. RRM, RBD, or RNP domain)	A	RNA processing and modification	biological process: biological phase (GO:0044848);; molecular function: binding (GO:0005488);; biological process: metabolic process (GO:0008152);; biological process: cellular process (GO:0009987);; biological process: cellular component organization or biogenesis (GO:0071840);; cellular component: cell (GO:0005623);; cellular component: cell part (GO:0044464);; cellular component: organelle (GO…
evm.TU.BraA01000592	45.25016	57.344135	48.00388	80.635338	107.155289	115.482689	67.33017	78.457747	85.65271	2.50079057102345e-05	1.16885064228402	up	0.0142713941221359	0.647824885501386	normal	0.104421089588606	-0.510580153013002	normal	--	--	Molecular Function: copper ion binding (GO:0005507);; Cellular Component: nucleus (GO:0005634);; Cellular Component: mitochondrial matrix (GO:0005759);; Cellular Component: cytosol (GO:0005829);;	--	--	--	--	--	S	Function unknown	molecular function: binding (GO:0005488);; cellular component: cell (GO:0005623);; cellular component: organelle (GO:0043226);; cellular component: cell part (GO:0044464);; cellular component: membrane-enclosed lumen (GO:0031974);; cellular component: organelle part (GO:0044422)
evm.TU.BraA01000603	0.449238	1.044813	0.362711	0.11621	0.037452	0.042922	0.145508	0.146593	0.104257	0.00681035584841917	-2.9419425937911	down	0.0426350740996983	-2.13371994074688	normal	--	--	--	[R]	General function prediction only	Molecular Function: inward rectifier potassium channel activity (GO:0005242);; Biological Process: plant-type cell wall modification (GO:0009827);; Biological Process: pollen tube growth (GO:0009860);; Biological Process: actin filament-based movement (GO:0030048);; Molecular Function: cyclic nucleotide binding (GO:0030551);;	--	--	--	--	Ankyrin repeats (3 copies);; Ankyrin repeat;; Ankyrin repeats (many copies);; Ankyrin repeats (many copies);; Ion transport protein;; Domain of unknown function (DUF3354);; Ankyrin repeat;; Cyclic nucleotide-binding domain;; Ion channel	P	Inorganic ion transport and metabolism	molecular function: transporter activity (GO:0005215);; biological process: cellular process (GO:0009987);; biological process: single-organism process (GO:0044699);; biological process: localization (GO:0051179);; biological process: biological regulation (GO:0065007);; biological process: cellular component organization or biogenesis (GO:0071840);; biological process: reproductive process (GO:0…
evm.TU.BraA01000607	63.178246	53.892658	68.842407	43.867512	59.336021	82.331993	26.228718	25.523781	27.129387	0.727123028813317	0.149144492291047	normal	1.18371462100898e-06	-1.21404993948109	down	0.00774783426777999	-1.35547709933315	down	--	--	Cellular Component: extracellular region (GO:0005576);; Cellular Component: plant-type cell wall (GO:0009505);;	--	--	--	--	Protein of unknown function (DUF642)	R	General function prediction only	cellular component: extracellular region (GO:0005576);; cellular component: cell (GO:0005623);; cellular component: cell part (GO:0044464)
evm.TU.BraA01000616	93.712035	86.886332	100.138422	50.811283	65.371629	50.521608	44.272824	47.300318	49.264748	0.0708554087229926	-0.557341803600597	normal	0.000114458196709764	-1.00401440735417	down	0.238616896353985	-0.436140680419433	normal	--	--	Biological Process: leaf morphogenesis (GO:0009965);; Biological Process: cell differentiation (GO:0030154);; Biological Process: positive regulation of transcription, DNA-templated (GO:0045893);;	--	--	--	--	Tetratricopeptide repeat;; TPR repeat;; Tetratricopeptide repeat	S	Function unknown	biological process: multicellular organismal process (GO:0032501);; biological process: developmental process (GO:0032502);; biological process: single-organism process (GO:0044699);; biological process: cellular process (GO:0009987);; biological process: biological regulation (GO:0065007)
evm.TU.BraA01000630	9.936052	9.316668	9.107568	23.906598	25.504351	20.157036	24.872112	19.095263	22.930213	1.60632453483132e-07	1.45800297095027	up	3.11721090506762e-07	1.29108592692584	up	0.701404248073434	-0.157876904667293	normal	--	--	Biological Process: response to reactive oxygen species (GO:0000302);; Biological Process: response to iron ion (GO:0010039);; Biological Process: iron ion homeostasis (GO:0055072);;	--	--	--	--	--	S	Function unknown	biological process: response to stimulus (GO:0050896);; biological process: biological regulation (GO:0065007)
evm.TU.BraA01000646	3.78117	4.015988	3.483632	27.216419	25.784295	21.462201	29.170014	23.549096	25.333485	2.59740831601871e-23	2.89882712919145	up	1.16837255547511e-27	2.83733207460203	up	0.916725881388141	-0.0517570649662742	normal	--	--	Cellular Component: cytoplasm (GO:0005737);; Biological Process: regulation of mitotic cell cycle (GO:0007346);;	--	--	--	--	Neurochondrin	S	Function unknown	cellular component: cell (GO:0005623);; cellular component: cell part (GO:0044464);; biological process: biological regulation (GO:0065007)
evm.TU.BraA01000648	45.645918	32.184258	47.96816	12.532054	10.488792	11.741843	16.505693	13.998683	13.525493	5.59658630264924e-08	-1.70199864145214	down	1.241441208758e-06	-1.46267501354884	down	0.659801274294338	0.247531656155498	normal	--	--	Cellular Component: nucleus (GO:0005634);; Cellular Component: cytoplasm (GO:0005737);;	--	--	--	--	--	S	Function unknown	cellular component: cell (GO:0005623);; cellular component: organelle (GO:0043226);; cellular component: cell part (GO:0044464)
evm.TU.BraA01000658	3.41522	2.38991	0.786851	0.073225	0.144409	0.110866	0.707833	0.651483	0.159425	0.00179693489890392	-3.97212443909122	down	0.0599752964551383	-2.08162619712895	normal	--	--	--	--	--	--	--	--	--	--	Armadillo/beta-catenin-like repeat	S	Function unknown	--
evm.TU.BraA01000664	11.96801	9.988218	4.060768	0	0.662706	0.111083	0.711885	1.97963	1.004311	5.74174649780428e-06	-4.80231708567562	down	0.00209474487399625	-2.77626056095527	down	--	--	--	--	--	Biological Process: cytokinesis by cell plate formation (GO:0000911);; Molecular Function: copper ion binding (GO:0005507);; Biological Process: acetyl-CoA metabolic process (GO:0006084);; Molecular Function: electron carrier activity (GO:0009055);; Cellular Component: plasmodesma (GO:0009506);; Biological Process: regulation of meristem growth (GO:0010075);; Biological Process: histone phosphory…	--	--	--	--	Plastocyanin-like domain	R	General function prediction only	biological process: cellular process (GO:0009987);; biological process: single-organism process (GO:0044699);; molecular function: binding (GO:0005488);; biological process: metabolic process (GO:0008152);; molecular function: electron carrier activity (GO:0009055);; cellular component: cell junction (GO:0030054);; biological process: biological regulation (GO:0065007);; biological process: cellu…
evm.TU.BraA01000668	27.214585	35.508152	31.708823	9.303594	4.107948	8.084487	11.48718	14.358688	13.645589	3.96761399094342e-10	-1.96951833525413	down	3.83063857604083e-05	-1.1982315902937	down	0.0843078114247909	0.783103714617252	normal	--	--	Biological Process: response to molecule of bacterial origin (GO:0002237);; Molecular Function: transcription factor activity, sequence-specific DNA binding (GO:0003700);; Cellular Component: nucleus (GO:0005634);; Biological Process: regulation of transcription, DNA-templated (GO:0006355);; Biological Process: response to salicylic acid (GO:0009751);; Biological Process: response to chitin (GO:0…	--	--	--	--	WRKY DNA -binding domain	K	Transcription	biological process: response to stimulus (GO:0050896);; molecular function: nucleic acid binding transcription factor activity (GO:0001071);; biological process: biological regulation (GO:0065007);; cellular component: cell (GO:0005623);; cellular component: organelle (GO:0043226);; cellular component: cell part (GO:0044464);; biological process: multi-organism process (GO:0051704);; molecular fu…
evm.TU.BraA01000671	12.812227	8.891417	10.1062	4.897889	4.469549	3.557592	12.58723	7.333496	8.137636	0.00887156340112771	-1.15670132557396	down	0.744995744675911	-0.142037039716919	normal	0.0651207943159897	1.02197579822259	normal	[T]	Signal transduction mechanisms	Molecular Function: protein serine/threonine phosphatase activity (GO:0004722);; Cellular Component: plasma membrane (GO:0005886);; Biological Process: protein dephosphorylation (GO:0006470);; Cellular Component: protein serine/threonine phosphatase complex (GO:0008287);; Biological Process: defense response to bacterium (GO:0042742);; Biological Process: interspecies interaction between organism…	K17506|0|brp:103851560|K17506 protein phosphatase 1L [EC:3.1.3.16] | (RefSeq) probable protein phosphatase 2C 59	--	[T]	Signal transduction mechanisms	Protein phosphatase 2C;; Protein phosphatase 2C	T	Signal transduction mechanisms	molecular function: catalytic activity (GO:0003824);; biological process: metabolic process (GO:0008152);; biological process: cellular process (GO:0009987);; cellular component: cell (GO:0005623);; cellular component: membrane (GO:0016020);; cellular component: cell part (GO:0044464);; cellular component: macromolecular complex (GO:0032991);; biological process: response to stimulus (GO:0050896)…
[truncated: 7,266 more rows]
