# Supplementary material for: Integrated Analysis of Transcriptomic and Metabolomic Data Reveals the Mechanism by Which LED Light Irradiation Extends the Postharvest Quality of Pak-choi (Brassica campestris L. ssp. chinensis (L.) Makino var. communis Tsen et Lee)
Source: Biomolecules. 2020 Feb 7;10(2):252. doi: 10.3390/biom10020252 (PMC7072264; doi:10.3390/biom10020252)
Supplement: Supplementary file 1 [file biomolecules-10-00252-s001.zip › Supplementary files/Supplementary Table S3. The differentially expressed genes identified in dark-stored control 5d (T04, T05, T06), LED treatment 5d (T07, T08, T09) (FC ≥ 2; FDR ≤ 0.01).xls]

#ID	gene_name	T04_FPKM	T04_count	T05_FPKM	T05_count	T06_FPKM	T06_count	T7_FPKM	T7_count	T8_FPKM	T8_count	T9_FPKM	T9_count	FDR	log2FC	regulated	COG_class	COG_class_annotation	GO_annotation	KEGG_annotation	KEGG_pathway_annotation	KOG_class	KOG_class_annotation	Pfam_annotation	Swiss_Prot_annotation	eggNOG_class	eggNOG_class_annotation	NR_annotation	GO_second_level_annotation
evm.TU.BraA02001643	EVM%20prediction%20BraA02001643	3.478623	83	4.825888	131	2.618964	62	0.854899	20	1.105623	27	0.747651	18	0.00689345330027929	-2.11898147798133	down	--	--	Cellular Component: nucleus (GO:0005634);; Biological Process: response to brassinosteroid (GO:0009741);;	--	--	--	--	--	Probable membrane-associated kinase regulator 6 GN=MAKR6 OS=Arabidopsis thaliana (Mouse-ear cress) PE=2 SV=1	T	Signal transduction mechanisms	PREDICTED: probable membrane-associated kinase regulator 6 [Brassica rapa]	cellular component: cell (GO:0005623);; cellular component: organelle (GO:0043226);; cellular component: cell part (GO:0044464);; biological process: response to stimulus (GO:0050896)
evm.TU.BraA03006183	EVM%20prediction%20BraA03006183	5.595077	190	2.430218	94	4.108762	138	11.511593	382	11.452538	392	14.195908	490	0.00115760152758671	1.50636610972749	up	--	--	Molecular Function: peroxidase activity (GO:0004601);; Cellular Component: extracellular region (GO:0005576);; Biological Process: polyamine catabolic process (GO:0006598);; Biological Process: response to oxidative stress (GO:0006979);; Biological Process: phenylpropanoid metabolic process (GO:0009698);; Biological Process: response to nitrate (GO:0010167);; Biological Process: nitrate transport…	K00430|0|brp:103862236|K00430 peroxidase [EC:1.11.1.7] | (RefSeq) peroxidase 47	Phenylpropanoid biosynthesis (ko00940)	--	--	Peroxidase	Peroxidase 47 (Precursor) GN=F17M5.180 OS=Arabidopsis thaliana (Mouse-ear cress) PE=2 SV=2	G	Carbohydrate transport and metabolism	PREDICTED: peroxidase 47 [Brassica rapa]	molecular function: catalytic activity (GO:0003824);; molecular function: antioxidant activity (GO:0016209);; biological process: metabolic process (GO:0008152);; biological process: single-organism process (GO:0044699);; cellular component: extracellular region (GO:0005576);; biological process: cellular process (GO:0009987);; biological process: response to stimulus (GO:0050896);; biological pr…
evm.TU.BraA02001837	EVM%20prediction%20BraA02001837	0.238962	17	0	0	0.058639	4	0.497193	33	0.558874	39	0.588728	41	0.00774419970490468	2.31760921020197	up	--	--	Molecular Function: hydrolase activity, hydrolyzing O-glycosyl compounds (GO:0004553);; Cellular Component: plasma membrane (GO:0005886);; Biological Process: carbohydrate metabolic process (GO:0005975);;	--	--	--	--	Glycosyl hydrolase family 9	Endoglucanase 7 GN=KOR2 OS=Arabidopsis thaliana (Mouse-ear cress) PE=2 SV=1	R	General function prediction only	PREDICTED: endoglucanase 7 [Brassica rapa]	molecular function: catalytic activity (GO:0003824);; biological process: metabolic process (GO:0008152);; cellular component: cell (GO:0005623);; cellular component: membrane (GO:0016020);; cellular component: cell part (GO:0044464)
evm.TU.BraA09000087	EVM%20prediction%20BraA09000087	1.071618	51	2.404564	135	1.622225	77	13.357838	618	8.722191	428	10.591861	502	8.51339744983928e-09	2.53692220558685	up	--	--	--	--	--	--	--	GDSL/SGNH-like Acyl-Esterase family found in Pmr5 and Cas1p;; PMR5 N terminal Domain	Protein trichome birefringence-like 26 GN=TBL26 OS=Arabidopsis thaliana (Mouse-ear cress) PE=2 SV=1	S	Function unknown	PREDICTED: protein trichome birefringence-like 26 [Brassica rapa]	--
evm.TU.BraA05000904	EVM%20prediction%20BraA05000904	84.618935	4543	100.218003	6256	100.872556	5450	40.326525	2078	48.209022	2704	51.235622	2751	7.1286319782615e-06	-1.16086403427441	down	--	--	Biological Process: polysaccharide biosynthetic process (GO:0000271);; Biological Process: establishment of planar polarity (GO:0001736);; Biological Process: amino acid transmembrane transport (GO:0003333);; Cellular Component: endosome (GO:0005768);; Cellular Component: Golgi apparatus (GO:0005794);; Cellular Component: plasma membrane (GO:0005886);; Biological Process: syncytium formation (GO:…	K13946|0|brp:103867136|K13946 auxin influx carrier (AUX1 LAX family) | (RefSeq) AUX1; auxin transporter protein 1	Plant hormone signal transduction (ko04075)	--	--	Transmembrane amino acid transporter protein	Auxin transporter protein 1 GN=F16M14.5 OS=Arabidopsis thaliana (Mouse-ear cress) PE=1 SV=1	E	Amino acid transport and metabolism	BnaC04g07210D [Brassica napus]	biological process: metabolic process (GO:0008152);; biological process: single-organism process (GO:0044699);; biological process: developmental process (GO:0032502);; biological process: cellular process (GO:0009987);; biological process: localization (GO:0051179);; cellular component: cell (GO:0005623);; cellular component: organelle (GO:0043226);; cellular component: cell part (GO:0044464);; …
evm.TU.BraA04001060	EVM%20prediction%20BraA04001060	36.136866	1461	34.898699	1590	21.731081	860	86.662247	3448	94.746635	3836	89.014747	3638	1.4672344793027e-08	1.43925652547826	up	[G]	Carbohydrate transport and metabolism	Cellular Component: nucleus (GO:0005634);; Cellular Component: vacuole (GO:0005773);; Cellular Component: cytosol (GO:0005829);; Molecular Function: phosphoglycolate phosphatase activity (GO:0008967);; Cellular Component: chloroplast stroma (GO:0009570);; Biological Process: dephosphorylation (GO:0016311);; Cellular Component: apoplast (GO:0048046);;	K19269|0|brp:103849168|K19269 phosphoglycolate phosphatase [EC:3.1.3.18 3.1.3.48] | (RefSeq) phosphoglycolate phosphatase 1B, chloroplastic	Glyoxylate and dicarboxylate metabolism (ko00630);; Carbon metabolism (ko01200)	[P]	Inorganic ion transport and metabolism	Haloacid dehalogenase-like hydrolase;; HAD-hyrolase-like;; haloacid dehalogenase-like hydrolase;; Haloacid dehalogenase-like hydrolase;; Mitochondrial PGP phosphatase	Phosphoglycolate phosphatase 1B, chloroplastic (Precursor) GN=PGLP1B OS=Arabidopsis thaliana (Mouse-ear cress) PE=1 SV=1	P	Inorganic ion transport and metabolism	BnaA04g07760D [Brassica napus]	cellular component: cell (GO:0005623);; cellular component: organelle (GO:0043226);; cellular component: cell part (GO:0044464);; molecular function: catalytic activity (GO:0003824);; biological process: metabolic process (GO:0008152);; biological process: cellular process (GO:0009987);; cellular component: organelle part (GO:0044422);; cellular component: extracellular region (GO:0005576)
evm.TU.BraA03003458	EVM%20prediction%20BraA03003458	15.754218	255	8.956598	165	6.967431	112	75.05803	1164	63.09203	1018	44.520559	722	8.74320498016759e-08	2.39439457618728	up	--	--	--	--	--	--	--	--	--	S	Function unknown	PREDICTED: uncharacterized protein LOC103859138 [Brassica rapa]	--
evm.TU.BraA06000894	EVM%20prediction%20BraA06000894	1.516579	72	0.194205	12	0.60655	31	3.28737	147	4.586827	218	2.346489	110	0.00477167853465123	1.94885779123813	up	--	--	Cellular Component: endosome (GO:0005768);; Cellular Component: Golgi apparatus (GO:0005794);; Cellular Component: trans-Golgi network (GO:0005802);; Cellular Component: plant-type cell wall (GO:0009505);; Molecular Function: transferase activity, transferring glycosyl groups (GO:0016757);;	--	--	--	--	GDP-fucose protein O-fucosyltransferase	--	S	Function unknown	PREDICTED: uncharacterized protein LOC103871274 [Brassica rapa]	cellular component: cell (GO:0005623);; cellular component: organelle (GO:0043226);; cellular component: cell part (GO:0044464);; cellular component: organelle part (GO:0044422);; molecular function: catalytic activity (GO:0003824);; biological process: metabolic process (GO:0008152)
evm.TU.BraA10000330	EVM%20prediction%20BraA10000330	6.922536	223	3.598307	132	4.958265	158	20.108776	622	15.145382	493	17.390411	562	5.5688225532552e-05	1.64271631790897	up	--	--	Biological Process: chloroplast organization (GO:0009658);;	--	--	--	--	Tetratricopeptide repeat;; Tetratricopeptide repeat;; Tetratricopeptide repeat;; Tetratricopeptide repeat;; TPR repeat;; Tetratricopeptide repeat;; Tetratricopeptide repeat;; Anaphase-promoting complex, cyclosome, subunit 3;; Tetratricopeptide repeat	Protein SULFUR DEFICIENCY-INDUCED 2 {ECO:0000305} OS=Arabidopsis thaliana (Mouse-ear cress) PE=2 SV=1	R	General function prediction only	PREDICTED: uncharacterized protein LOC103844223 [Brassica rapa]	biological process: cellular process (GO:0009987);; biological process: cellular component organization or biogenesis (GO:0071840)
evm.TU.BraA04000393	EVM%20prediction%20BraA04000393	254.043228	4101	150.621063	2770	130.014725	2080	802.804443	12495	750.019409	12275	855.53949	13914	7.76337746762907e-16	2.05359016520575	up	[TZDR]	Signal transduction mechanisms;; Cytoskeleton;; Cell cycle control, cell division, chromosome partitioning;; General function prediction only	Molecular Function: calcium ion binding (GO:0005509);; Biological Process: detection of calcium ion (GO:0005513);; Molecular Function: protein binding (GO:0005515);; Cellular Component: nucleus (GO:0005634);; Cellular Component: vacuolar membrane (GO:0005774);; Cellular Component: cytosol (GO:0005829);; Cellular Component: plasma membrane (GO:0005886);; Biological Process: acetyl-CoA metabolic pr…	K02183|7.58307e-104|crb:CARUB_v10024013mg|K02183 calmodulin | (RefSeq) hypothetical protein	Phosphatidylinositol signaling system (ko04070);; Plant-pathogen interaction (ko04626)	[T]	Signal transduction mechanisms	EF hand;; EF-hand domain pair;; EF-hand domain pair;; EF-hand domain;; EF hand;; EF-hand domain;; Cytoskeletal-regulatory complex EF hand;; Secreted protein acidic and rich in cysteine Ca binding region;; Uncharacterised protein family (UPF0154);; Ca2+ insensitive EF hand;; Caleosin related protein	Calmodulin-5 GN=T20P8.8 OS=Arabidopsis thaliana (Mouse-ear cress) PE=1 SV=1	T	Signal transduction mechanisms	hypothetical protein CARUB_v10024013mg [Capsella rubella]	molecular function: binding (GO:0005488);; biological process: response to stimulus (GO:0050896);; cellular component: cell (GO:0005623);; cellular component: organelle (GO:0043226);; cellular component: cell part (GO:0044464);; cellular component: membrane (GO:0016020);; cellular component: organelle part (GO:0044422);; biological process: metabolic process (GO:0008152);; biological process: cel…
evm.TU.BraA05004631	EVM%20prediction%20BraA05004631	0.963039	45	0.987592	53	0.426915	20	8.813319	397	7.584936	360	5.902189	278	7.19907115262533e-09	3.10274604960027	up	[G]	Carbohydrate transport and metabolism	Molecular Function: mannose-6-phosphate isomerase activity (GO:0004476);; Cellular Component: cytoplasm (GO:0005737);; Biological Process: carbohydrate metabolic process (GO:0005975);; Molecular Function: zinc ion binding (GO:0008270);; Biological Process: GDP-mannose biosynthetic process (GO:0009298);; Biological Process: response to light stimulus (GO:0009416);; Biological Process: embryo devel…	K01809|0|brp:103870907|K01809 mannose-6-phosphate isomerase [EC:5.3.1.8] | (RefSeq) mannose-6-phosphate isomerase 1	Fructose and mannose metabolism (ko00051);; Amino sugar and nucleotide sugar metabolism (ko00520)	[G]	Carbohydrate transport and metabolism	Phosphomannose isomerase type I	Mannose-6-phosphate isomerase 1 GN=F16B3.20 OS=Arabidopsis thaliana (Mouse-ear cress) PE=1 SV=1	G	Carbohydrate transport and metabolism	PREDICTED: mannose-6-phosphate isomerase 1 [Brassica rapa]	molecular function: catalytic activity (GO:0003824);; biological process: metabolic process (GO:0008152);; cellular component: cell (GO:0005623);; cellular component: cell part (GO:0044464);; molecular function: binding (GO:0005488);; biological process: cellular process (GO:0009987);; biological process: single-organism process (GO:0044699);; biological process: response to stimulus (GO:0050896)…
evm.TU.BraA09000438	EVM%20prediction%20BraA09000438	35.484604	2397	35.747043	2767	46.02625	3091	18.341664	1232	19.382498	1415	19.147886	1351	3.55526747123778e-05	-1.10568503662448	down	--	--	Biological Process: resolution of meiotic recombination intermediates (GO:0000712);; Cellular Component: nucleus (GO:0005634);; Biological Process: male meiotic nuclear division (GO:0007140);; Biological Process: female meiotic nuclear division (GO:0007143);; Cellular Component: chloroplast (GO:0009507);;	--	--	--	--	Frigida-like protein	FRIGIDA-like protein 3 GN=FRL3 OS=Arabidopsis thaliana (Mouse-ear cress) PE=1 SV=1	S	Function unknown	BnaC09g02350D [Brassica napus]	biological process: reproduction (GO:0000003);; biological process: cellular process (GO:0009987);; biological process: single-organism process (GO:0044699);; cellular component: cell (GO:0005623);; cellular component: organelle (GO:0043226);; cellular component: cell part (GO:0044464);; biological process: cellular component organization or biogenesis (GO:0071840)
evm.TU.BraA05004627	EVM%20prediction%20BraA05004627	5.471491	114	6.351829	151	4.048851	84	18.961597	380	12.902091	272	15.159247	318	0.00834345018225621	1.44172583082283	up	--	--	Biological Process: response to karrikin (GO:0080167);;	K19761|1.10484e-125|brp:103870881|K19761 gamma-glutamylaminecyclotransferase [EC:2.3.2.-] | (RefSeq) putative gamma-glutamylcyclotransferase At3g02910	--	--	--	AIG2-like family	Putative gamma-glutamylcyclotransferase At3g02910 GN=At3g02910 OS=Arabidopsis thaliana (Mouse-ear cress) PE=2 SV=2	S	Function unknown	PREDICTED: putative gamma-glutamylcyclotransferase At3g02910 [Brassica rapa]	biological process: response to stimulus (GO:0050896)
evm.TU.BraA09000860	EVM%20prediction%20BraA09000860	1.403755	56	1.473267	71	1.441733	58	6.669403	275	5.239889	217	6.032176	244	0.00109774883955199	1.94730156957394	up	[P]	Inorganic ion transport and metabolism	Molecular Function: inositol-1,4-bisphosphate 1-phosphatase activity (GO:0004441);; Cellular Component: nucleus (GO:0005634);; Cellular Component: mitochondrion (GO:0005739);; Cellular Component: cytosol (GO:0005829);; Biological Process: sulfur compound metabolic process (GO:0006790);; Molecular Function: 3'(2'),5'-bisphosphate nucleotidase activity (GO:0008441);; Biological Process: response to…	K15422|0|brp:103837510|K15422 3'(2'), 5'-bisphosphate nucleotidase / inositol polyphosphate 1-phosphatase [EC:3.1.3.7 3.1.3.57] | (RefSeq) SAL1 phosphatase-like	Inositol phosphate metabolism (ko00562);; Sulfur metabolism (ko00920);; Phosphatidylinositol signaling system (ko04070)	[FP]	Nucleotide transport and metabolism;; Inorganic ion transport and metabolism	Inositol monophosphatase family	SAL1 phosphatase GN=MBM17.8 OS=Arabidopsis thaliana (Mouse-ear cress) PE=1 SV=1	FP	Nucleotide transport and metabolism;; Inorganic ion transport and metabolism	PREDICTED: SAL1 phosphatase-like [Brassica rapa]	molecular function: catalytic activity (GO:0003824);; biological process: metabolic process (GO:0008152);; biological process: cellular process (GO:0009987);; cellular component: cell (GO:0005623);; cellular component: organelle (GO:0043226);; cellular component: cell part (GO:0044464);; biological process: response to stimulus (GO:0050896);; cellular component: organelle part (GO:0044422);; biol…
evm.TU.BraA09006372	EVM%20prediction%20BraA09006372	105.39325	3868	106.163795	4439	65.902168	2397	308.347168	10910	270.07135	10049	300.514618	11110	3.34541706939935e-09	1.54407348621928	up	--	--	Molecular Function: DNA binding (GO:0003677);; Molecular Function: transcription factor activity, sequence-specific DNA binding (GO:0003700);; Cellular Component: nucleus (GO:0005634);; Biological Process: protein targeting to membrane (GO:0006612);; Biological Process: response to brassinosteroid (GO:0009741);; Biological Process: negative regulation of flower development (GO:0009910);; Biologic…	K09287|0|brp:103843064|K09287 RAV-like factor | (RefSeq) AP2/ERF and B3 domain-containing transcription factor RAV1-like	--	--	--	B3 DNA binding domain;; AP2 domain	AP2/ERF and B3 domain-containing transcription factor RAV1 GN=RAV1 OS=Arabidopsis thaliana (Mouse-ear cress) PE=1 SV=1	K	Transcription	PREDICTED: AP2/ERF and B3 domain-containing transcription factor RAV1-like [Brassica rapa]	molecular function: binding (GO:0005488);; molecular function: nucleic acid binding transcription factor activity (GO:0001071);; biological process: biological regulation (GO:0065007);; cellular component: cell (GO:0005623);; cellular component: organelle (GO:0043226);; cellular component: cell part (GO:0044464);; biological process: single-organism process (GO:0044699);; biological process: loca…
evm.TU.BraA01001341	EVM%20prediction%20BraA01001341	3.358735	51	2.352143	41	1.769125	27	53.659527	774	44.548458	676	14.411576	218	0.00210356009336556	3.76207436778619	up	[O]	Posttranslational modification, protein turnover, chaperones	Cellular Component: cytoplasm (GO:0005737);; Biological Process: response to heat (GO:0009408);; Biological Process: response to high light intensity (GO:0009644);; Biological Process: response to hydrogen peroxide (GO:0042542);;	K13993|1.13021e-95|brp:103859533|K13993 HSP20 family protein | (RefSeq) 15.4 kDa class V heat shock protein	Protein processing in endoplasmic reticulum (ko04141)	--	--	Hsp20/alpha crystallin family	15.4 kDa class V heat shock protein GN=HSP15.4 OS=Arabidopsis thaliana (Mouse-ear cress) PE=2 SV=1	O	Posttranslational modification, protein turnover, chaperones	PREDICTED: 15.4 kDa class V heat shock protein [Brassica rapa]	cellular component: cell (GO:0005623);; cellular component: cell part (GO:0044464);; biological process: response to stimulus (GO:0050896)
evm.TU.BraA09005060	EVM%20prediction%20BraA09005060	1.802694	71	1.310672	58	2.062959	82	7.853234	300	5.465836	221	5.405687	216	0.00331160754375809	1.74042786829735	up	[G]	Carbohydrate transport and metabolism	Cellular Component: vacuole (GO:0005773);; Cellular Component: endoplasmic reticulum (GO:0005783);; Cellular Component: chloroplast (GO:0009507);; Biological Process: response to sucrose (GO:0009744);; Biological Process: flavonoid biosynthetic process (GO:0009813);; Biological Process: alkaloid biosynthetic process (GO:0009821);; Biological Process: response to UV-B (GO:0010224);; Molecular Func…	--	--	--	--	Strictosidine synthase;; SMP-30/Gluconolaconase/LRE-like region	Protein STRICTOSIDINE SYNTHASE-LIKE 9 {ECO:0000303|PubMed:10777701} (Precursor) OS=Arabidopsis thaliana (Mouse-ear cress) PE=2 SV=1	G	Carbohydrate transport and metabolism	BnaA09g36360D [Brassica napus]	cellular component: cell (GO:0005623);; cellular component: organelle (GO:0043226);; cellular component: cell part (GO:0044464);; biological process: response to stimulus (GO:0050896);; biological process: metabolic process (GO:0008152);; biological process: cellular process (GO:0009987);; molecular function: catalytic activity (GO:0003824)
evm.TU.BraA05004133	EVM%20prediction%20BraA05004133	0.123087	2	0.960777	14	0.640143	9	3.759789	47	5.569523	72	4.352207	56	0.00123151940990524	2.78312495540036	up	--	--	Biological Process: circadian rhythm (GO:0007623);; Cellular Component: chloroplast thylakoid membrane (GO:0009535);; Biological Process: response to blue light (GO:0009637);; Biological Process: response to high light intensity (GO:0009644);; Biological Process: response to sucrose (GO:0009744);; Biological Process: response to red light (GO:0010114);; Biological Process: regulation of proton tr…	--	--	--	--	--	High-light-induced protein, chloroplastic (Precursor) GN=T7H20.170 OS=Arabidopsis thaliana (Mouse-ear cress) PE=1 SV=1	S	Function unknown	PREDICTED: high-light-induced protein, chloroplastic-like [Brassica rapa]	biological process: rhythmic process (GO:0048511);; cellular component: cell (GO:0005623);; cellular component: membrane (GO:0016020);; cellular component: organelle (GO:0043226);; cellular component: organelle part (GO:0044422);; cellular component: cell part (GO:0044464);; biological process: response to stimulus (GO:0050896);; biological process: biological regulation (GO:0065007);; biological…
evm.TU.BraA02002431	EVM%20prediction%20BraA02002431	65.844905	3396	73.142965	4309	51.17462	2617	130.528901	6480	174.575043	9147	151.310084	7880	1.84512501458035e-05	1.14287769222095	up	[C]	Energy production and conversion	Molecular Function: protein binding (GO:0005515);; Cellular Component: chloroplast thylakoid membrane (GO:0009535);; Cellular Component: chloroplast envelope (GO:0009941);; Biological Process: chlorophyll biosynthetic process (GO:0015995);; Molecular Function: oxidoreductase activity, acting on the CH-CH group of donors, NAD or NADP as acceptor (GO:0016628);; Biological Process: cysteine biosynth…	K10960|0|brp:103852907|K10960 geranylgeranyl diphosphate/geranylgeranyl-bacteriochlorophyllide a reductase [EC:1.3.1.83 1.3.1.111] | (RefSeq) geranylgeranyl diphosphate reductase, chloroplastic	Porphyrin and chlorophyll metabolism (ko00860);; Terpenoid backbone biosynthesis (ko00900)	--	--	FAD binding domain;; Pyridine nucleotide-disulphide oxidoreductase;; Glucose inhibited division protein A	Geranylgeranyl diphosphate reductase, chloroplastic (Precursor) GN=CHLP OS=Arabidopsis thaliana (Mouse-ear cress) PE=1 SV=1	H	Coenzyme transport and metabolism	PREDICTED: geranylgeranyl diphosphate reductase, chloroplastic [Brassica rapa]	molecular function: binding (GO:0005488);; cellular component: cell (GO:0005623);; cellular component: membrane (GO:0016020);; cellular component: organelle (GO:0043226);; cellular component: organelle part (GO:0044422);; cellular component: cell part (GO:0044464);; biological process: metabolic process (GO:0008152);; biological process: cellular process (GO:0009987);; biological process: single-…
evm.TU.BraA02001099	EVM%20prediction%20BraA02001099	16.981523	767	18.009139	926	13.498585	604	46.630684	2003	61.267775	2779	57.490425	2552	4.19939839432259e-10	1.62774495908237	up	--	--	Cellular Component: plasma membrane (GO:0005886);; Biological Process: metal ion transport (GO:0030001);; Molecular Function: metal ion binding (GO:0046872);;	--	--	--	--	Heavy-metal-associated domain	--	P	Inorganic ion transport and metabolism	PREDICTED: transcription initiation factor TFIID subunit 3-like [Brassica rapa]	cellular component: cell (GO:0005623);; cellular component: membrane (GO:0016020);; cellular component: cell part (GO:0044464);; biological process: single-organism process (GO:0044699);; biological process: localization (GO:0051179);; molecular function: binding (GO:0005488)
evm.TU.BraA04003130	EVM%20prediction%20BraA04003130	12.129125	284	19.196864	513	9.01917	210	36.581269	826	44.522837	1058	35.38283	835	4.89724859137953e-05	1.40713283618015	up	[O]	Posttranslational modification, protein turnover, chaperones	Biological Process: protein peptidyl-prolyl isomerization (GO:0000413);; Molecular Function: peptidyl-prolyl cis-trans isomerase activity (GO:0003755);; Molecular Function: FK506 binding (GO:0005528);; Biological Process: pentose-phosphate shunt (GO:0006098);; Biological Process: rRNA processing (GO:0006364);; Biological Process: protein folding (GO:0006457);; Cellular Component: chloroplast thyl…	K01802|3.02011e-118|brp:103866085|K01802 peptidylprolyl isomerase [EC:5.2.1.8] | (RefSeq) peptidyl-prolyl cis-trans isomerase FKBP16-3, chloroplastic-like	--	--	--	FKBP-type peptidyl-prolyl cis-trans isomerase	Peptidyl-prolyl cis-trans isomerase FKBP16-3, chloroplastic (Precursor) GN=T1O24.30 OS=Arabidopsis thaliana (Mouse-ear cress) PE=1 SV=2	O	Posttranslational modification, protein turnover, chaperones	PREDICTED: peptidyl-prolyl cis-trans isomerase FKBP16-3, chloroplastic-like [Brassica rapa]	biological process: metabolic process (GO:0008152);; biological process: cellular process (GO:0009987);; biological process: single-organism process (GO:0044699);; molecular function: catalytic activity (GO:0003824);; molecular function: binding (GO:0005488);; cellular component: cell (GO:0005623);; cellular component: organelle (GO:0043226);; cellular component: organelle part (GO:0044422);; cel…
evm.TU.BraA03003781	EVM%20prediction%20BraA03003781	62.382206	1888	74.554796	2920	56.260988	1680	26.448324	821	36.150566	1118	17.314642	738	0.000172374309532904	-1.31537801375157	down	--	--	Cellular Component: nucleus (GO:0005634);; Biological Process: circadian rhythm (GO:0007623);; Biological Process: response to salt stress (GO:0009651);; Biological Process: response to abscisic acid (GO:0009737);; Biological Process: myo-inositol hexakisphosphate biosynthetic process (GO:0010264);;	--	--	--	--	--	--	S	Function unknown	PREDICTED: uncharacterized protein LOC103859441 isoform X1 [Brassica rapa]	cellular component: cell (GO:0005623);; cellular component: organelle (GO:0043226);; cellular component: cell part (GO:0044464);; biological process: rhythmic process (GO:0048511);; biological process: response to stimulus (GO:0050896);; biological process: metabolic process (GO:0008152);; biological process: cellular process (GO:0009987);; biological process: single-organism process (GO:0044699)
evm.TU.BraA07001648	EVM%20prediction%20BraA07001648	0.179779	11	0.093844	6	0	0	1.248064	68	1.391665	80	1.933993	110	3.15780644620804e-06	3.87748388528875	up	[Q]	Secondary metabolites biosynthesis, transport and catabolism	Cellular Component: mitochondrion (GO:0005739);; Molecular Function: oxidoreductase activity (GO:0016491);; Molecular Function: oxygen binding (GO:0019825);; Molecular Function: metal ion binding (GO:0046872);;	--	--	--	--	Cytochrome P450	Cytochrome P450 81D1 GN=T30G6.3 OS=Arabidopsis thaliana (Mouse-ear cress) PE=2 SV=1	Q	Secondary metabolites biosynthesis, transport and catabolism	BnaA07g11910D [Brassica napus]	cellular component: cell (GO:0005623);; cellular component: organelle (GO:0043226);; cellular component: cell part (GO:0044464);; molecular function: catalytic activity (GO:0003824);; biological process: metabolic process (GO:0008152);; molecular function: binding (GO:0005488)
evm.TU.BraA01004729	EVM%20prediction%20BraA01004729	6.006464	280	2.998826	160	4.282018	198	11.731974	528	11.822124	559	12.527601	589	0.00118877308087715	1.32233662278481	up	[G]	Carbohydrate transport and metabolism	Molecular Function: mannose-6-phosphate isomerase activity (GO:0004476);; Cellular Component: cytoplasm (GO:0005737);; Biological Process: carbohydrate metabolic process (GO:0005975);; Molecular Function: zinc ion binding (GO:0008270);; Biological Process: GDP-mannose biosynthetic process (GO:0009298);; Biological Process: response to light stimulus (GO:0009416);; Biological Process: embryo devel…	K01809|0|brp:103843385|K01809 mannose-6-phosphate isomerase [EC:5.3.1.8] | (RefSeq) mannose-6-phosphate isomerase 1	Fructose and mannose metabolism (ko00051);; Amino sugar and nucleotide sugar metabolism (ko00520)	[G]	Carbohydrate transport and metabolism	Phosphomannose isomerase type I	Mannose-6-phosphate isomerase 1 GN=F16B3.20 OS=Arabidopsis thaliana (Mouse-ear cress) PE=1 SV=1	G	Carbohydrate transport and metabolism	PREDICTED: mannose-6-phosphate isomerase 1 [Brassica rapa]	molecular function: catalytic activity (GO:0003824);; biological process: metabolic process (GO:0008152);; cellular component: cell (GO:0005623);; cellular component: cell part (GO:0044464);; molecular function: binding (GO:0005488);; biological process: cellular process (GO:0009987);; biological process: single-organism process (GO:0044699);; biological process: response to stimulus (GO:0050896)…
Brassica_rapa_newGene_418	--	4.098798	340	3.650465	344	4.145707	350	11.459608	910	11.142129	921	11.398468	940	4.79157724288722e-05	1.36469932126521	up	[T]	Signal transduction mechanisms	Molecular Function: protein serine/threonine kinase activity (GO:0004674);; Molecular Function: ATP binding (GO:0005524);; Biological Process: protein phosphorylation (GO:0006468);; Cellular Component: integral component of membrane (GO:0016021);;	--	--	--	--	Salt stress response/antifungal;; Protein tyrosine kinase;; Protein kinase domain	Cysteine-rich receptor-like protein kinase 10 OS=Arabidopsis thaliana OX=3702 GN=CRK10 PE=1 SV=3	T	Signal transduction mechanisms	BnaA01g12920D [Brassica napus]	molecular function: catalytic activity (GO:0003824);; biological process: metabolic process (GO:0008152);; biological process: cellular process (GO:0009987);; molecular function: binding (GO:0005488);; cellular component: membrane (GO:0016020);; cellular component: membrane part (GO:0044425)
evm.TU.BraA07001628	EVM%20prediction%20BraA07001628	4.461362	304	3.925727	293	2.930883	198	9.655101	630	6.934439	477	9.348146	636	0.00931441715635787	1.08698254295951	up	--	--	Cellular Component: mitochondrion (GO:0005739);; Molecular Function: acetylglucosaminyltransferase activity (GO:0008375);; Cellular Component: membrane (GO:0016020);;	--	--	--	--	Core-2/I-Branching enzyme	--	S	Function unknown	PREDICTED: uncharacterized protein LOC103829499 [Brassica rapa]	cellular component: cell (GO:0005623);; cellular component: organelle (GO:0043226);; cellular component: cell part (GO:0044464);; molecular function: catalytic activity (GO:0003824);; biological process: metabolic process (GO:0008152);; cellular component: membrane (GO:0016020)
evm.TU.BraA04001167	EVM%20prediction%20BraA04001167	109.738728	4244	112.250065	4955	78.280293	3008	486.367096	18067	775.934369	29617	541.095291	20215	1.25015676010743e-08	2.42781464439524	up	[C]	Energy production and conversion	Molecular Function: monooxygenase activity (GO:0004497);; Cellular Component: chloroplast (GO:0009507);; Biological Process: photorespiration (GO:0009853);; Molecular Function: ribulose-bisphosphate carboxylase activity (GO:0016984);; Biological Process: reductive pentose-phosphate cycle (GO:0019253);; Biological Process: oxidation-reduction process (GO:0055114);;	K01602|6.78666e-124|brp:103863779|K01602 ribulose-bisphosphate carboxylase small chain [EC:4.1.1.39] | (RefSeq) rbcS; ribulose bisphosphate carboxylase small chain F1, chloroplastic	Glyoxylate and dicarboxylate metabolism (ko00630);; Carbon fixation in photosynthetic organisms (ko00710);; Carbon metabolism (ko01200)	--	--	Ribulose bisphosphate carboxylase, small chain;; Ribulose-1,5-bisphosphate carboxylase small subunit	Ribulose bisphosphate carboxylase small chain F1, chloroplastic (Precursor) OS=Brassica napus (Rape) PE=3 SV=1	G	Carbohydrate transport and metabolism	PREDICTED: ribulose bisphosphate carboxylase small chain F1, chloroplastic isoform X1 [Brassica rapa]	molecular function: catalytic activity (GO:0003824);; biological process: metabolic process (GO:0008152);; biological process: single-organism process (GO:0044699);; cellular component: cell (GO:0005623);; cellular component: organelle (GO:0043226);; cellular component: cell part (GO:0044464);; biological process: cellular process (GO:0009987)
evm.TU.BraA10002005	EVM%20prediction%20BraA10002005	9.693648	534	6.408083	402	4.894125	267	31.062128	1647	17.877621	997	27.925268	1548	0.000195897392206581	1.75289235906281	up	--	--	Molecular Function: transcription factor activity, sequence-specific DNA binding (GO:0003700);; Molecular Function: protein binding (GO:0005515);; Cellular Component: nucleus (GO:0005634);; Biological Process: regulation of transcription, DNA-templated (GO:0006355);; Biological Process: fatty acid catabolic process (GO:0009062);; Biological Process: gibberellin biosynthetic process (GO:0009686);;…	K14494|0|brp:103833178|K14494 DELLA protein | (RefSeq) DELLA protein RGL3	Plant hormone signal transduction (ko04075)	--	--	GRAS domain family;; Transcriptional regulator DELLA protein N terminal	DELLA protein RGL3 GN=RGL3 OS=Arabidopsis thaliana (Mouse-ear cress) PE=1 SV=1	K	Transcription	PREDICTED: DELLA protein RGL3 [Brassica rapa]	molecular function: nucleic acid binding transcription factor activity (GO:0001071);; biological process: biological regulation (GO:0065007);; molecular function: binding (GO:0005488);; cellular component: cell (GO:0005623);; cellular component: organelle (GO:0043226);; cellular component: cell part (GO:0044464);; biological process: metabolic process (GO:0008152);; biological process: cellular p…
Brassica_rapa_newGene_4683	--	1.351641	114	2.643779	205	2.97513	241	0.258134	21	0.406188	34	0.178644	16	2.93189001677155e-05	-3.03940923096826	down	[Q]	Secondary metabolites biosynthesis, transport and catabolism	Cellular Component: cytoplasm (GO:0005737);; Molecular Function: 1-aminocyclopropane-1-carboxylate oxidase activity (GO:0009815);; Molecular Function: metal ion binding (GO:0046872);; Molecular Function: dioxygenase activity (GO:0051213);; Biological Process: oxidation-reduction process (GO:0055114);;	--	--	[QR]	Secondary metabolites biosynthesis, transport and catabolism;; General function prediction only	2OG-Fe(II) oxygenase superfamily;; non-haem dioxygenase in morphine synthesis N-terminal	1-aminocyclopropane-1-carboxylate oxidase homolog 8 OS=Arabidopsis thaliana OX=3702 GN=At3g61400 PE=2 SV=1	S	Function unknown	PREDICTED: 1-aminocyclopropane-1-carboxylate oxidase homolog 8 [Brassica rapa]	cellular component: cell (GO:0005623);; cellular component: cell part (GO:0044464);; molecular function: catalytic activity (GO:0003824);; biological process: metabolic process (GO:0008152);; biological process: single-organism process (GO:0044699);; molecular function: binding (GO:0005488)
evm.TU.BraA08001115	EVM%20prediction%20BraA08001115	17.695226	999	28.143493	1840	23.321712	1328	11.06278	612	13.977458	794	12.369397	715	0.00362855833459156	-1.01566207617959	down	--	--	Molecular Function: 6-phosphofructokinase activity (GO:0003872);; Cellular Component: cytosol (GO:0005829);; Biological Process: glycolytic process (GO:0006096);;	K00850|1.2949e-21|brp:103845096|K00850 6-phosphofructokinase 1 [EC:2.7.1.11] | (RefSeq) ATP-dependent 6-phosphofructokinase 7	Glycolysis / Gluconeogenesis (ko00010);; Pentose phosphate pathway (ko00030);; Fructose and mannose metabolism (ko00051);; Galactose metabolism (ko00052);; Carbon metabolism (ko01200);; Biosynthesis of amino acids (ko01230);; RNA degradation (ko03018)	--	--	--	ATP-dependent 6-phosphofructokinase 7 {ECO:0000255|HAMAP-Rule:MF_03186} GN=At5g56630 OS=Arabidopsis thaliana (Mouse-ear cress) PE=1 SV=1	G	Carbohydrate transport and metabolism	BnaA06g03380D, partial [Brassica napus]	molecular function: catalytic activity (GO:0003824);; biological process: metabolic process (GO:0008152);; biological process: cellular process (GO:0009987);; cellular component: cell (GO:0005623);; cellular component: cell part (GO:0044464);; biological process: single-organism process (GO:0044699)
evm.TU.BraA08000135	EVM%20prediction%20BraA08000135	2.17759	122	1.375926	89	1.526154	72	6.429731	309	7.756175	385	4.162838	215	0.00304843657880167	1.62388601164169	up	--	--	Molecular Function: carboxylic ester hydrolase activity (GO:0004091);; Cellular Component: extracellular region (GO:0005576);; Biological Process: lipid metabolic process (GO:0006629);; Biological Process: proline transport (GO:0015824);; Molecular Function: lipase activity (GO:0016298);;	--	--	--	--	GDSL-like Lipase/Acylhydrolase	GDSL esterase/lipase 5 (Precursor) GN=GLIP5 OS=Arabidopsis thaliana (Mouse-ear cress) PE=2 SV=2	I	Lipid transport and metabolism	PREDICTED: GDSL esterase/lipase 5 [Brassica rapa]	cellular component: extracellular region (GO:0005576);; biological process: metabolic process (GO:0008152);; biological process: single-organism process (GO:0044699);; biological process: localization (GO:0051179);; molecular function: catalytic activity (GO:0003824)
evm.TU.BraA03004343	EVM%20prediction%20BraA03004343	2.028912	108	0.692857	47	0.871929	46	8.560475	445	5.051706	294	8.90075	493	2.87899551167939e-07	2.54894617080983	up	[H]	Coenzyme transport and metabolism	Molecular Function: nucleotide binding (GO:0000166);; Molecular Function: adenosylhomocysteinase activity (GO:0004013);; Molecular Function: copper ion binding (GO:0005507);; Cellular Component: vacuolar membrane (GO:0005774);; Cellular Component: cytosol (GO:0005829);; Cellular Component: plasma membrane (GO:0005886);; Biological Process: gluconeogenesis (GO:0006094);; Biological Process: glycol…	K01251|0|brp:103860008|K01251 adenosylhomocysteinase [EC:3.3.1.1] | (RefSeq) adenosylhomocysteinase 2-like	Cysteine and methionine metabolism (ko00270)	--	--	S-adenosyl-L-homocysteine hydrolase;; S-adenosyl-L-homocysteine hydrolase, NAD binding domain;; D-isomer specific 2-hydroxyacid dehydrogenase, NAD binding domain;; Acetohydroxy acid isomeroreductase, catalytic domain	Adenosylhomocysteinase 2 GN=SAHH2 OS=Arabidopsis thaliana (Mouse-ear cress) PE=1 SV=1	H	Coenzyme transport and metabolism	PREDICTED: adenosylhomocysteinase 2-like [Brassica rapa]	molecular function: binding (GO:0005488);; molecular function: catalytic activity (GO:0003824);; biological process: metabolic process (GO:0008152);; cellular component: cell (GO:0005623);; cellular component: membrane (GO:0016020);; cellular component: organelle (GO:0043226);; cellular component: organelle part (GO:0044422);; cellular component: cell part (GO:0044464);; biological process: singl…
evm.TU.BraA09004335	EVM%20prediction%20BraA09004335	3.233453	247	3.161901	275	2.748314	208	12.914982	948	11.536234	890	14.155489	1086	2.88588358752786e-09	1.95407541907158	up	--	--	Molecular Function: protease binding (GO:0002020);; Molecular Function: transporter activity (GO:0005215);; Cellular Component: nucleus (GO:0005634);; Cellular Component: vacuole (GO:0005773);; Cellular Component: Golgi apparatus (GO:0005794);; Cellular Component: cytosol (GO:0005829);; Cellular Component: plasma membrane (GO:0005886);; Biological Process: glycolytic process (GO:0006096);; Biolog…	--	--	[I]	Lipid transport and metabolism	CRAL/TRIO domain;; CRAL/TRIO, N-terminal domain	Patellin-2 GN=PATL2 OS=Arabidopsis thaliana (Mouse-ear cress) PE=1 SV=2	I	Lipid transport and metabolism	PREDICTED: patellin-2 [Brassica rapa]	molecular function: binding (GO:0005488);; molecular function: transporter activity (GO:0005215);; cellular component: cell (GO:0005623);; cellular component: organelle (GO:0043226);; cellular component: cell part (GO:0044464);; cellular component: membrane (GO:0016020);; biological process: metabolic process (GO:0008152);; biological process: cellular process (GO:0009987);; biological process: s…
evm.TU.BraA02000956	EVM%20prediction%20BraA02000956	9.035128	1192	7.558884	1119	5.53232	716	21.583563	2651	16.275598	2103	14.257562	1830	0.00239149045634875	1.07704035959631	up	[M]	Cell wall/membrane/envelope biogenesis	Cellular Component: nucleus (GO:0005634);; Cellular Component: cytosol (GO:0005829);; Cellular Component: plasma membrane (GO:0005886);; Biological Process: sucrose biosynthetic process (GO:0005986);; Cellular Component: plasmodesma (GO:0009506);; Molecular Function: sucrose-phosphate synthase activity (GO:0046524);;	K00696|0|brp:103851339|K00696 sucrose-phosphate synthase [EC:2.4.1.14] | (RefSeq) sucrose-phosphate synthase 1-like	Starch and sucrose metabolism (ko00500)	--	--	Glycosyl transferases group 1;; Sucrose-6F-phosphate phosphohydrolase;; Glycosyl transferase 4-like domain	Sucrose-phosphate synthase 1 GN=F5O24.170 OS=Arabidopsis thaliana (Mouse-ear cress) PE=1 SV=1	M	Cell wall/membrane/envelope biogenesis	PREDICTED: sucrose-phosphate synthase 1-like [Brassica rapa]	cellular component: cell (GO:0005623);; cellular component: organelle (GO:0043226);; cellular component: cell part (GO:0044464);; cellular component: membrane (GO:0016020);; biological process: metabolic process (GO:0008152);; biological process: cellular process (GO:0009987);; biological process: single-organism process (GO:0044699);; cellular component: cell junction (GO:0030054);; molecular fu…
evm.TU.BraA07001963	EVM%20prediction%20BraA07001963	2.361696	139	2.008929	135	1.509468	88	23.593357	1337	24.812308	1475	28.849875	1706	1.12140361204637e-31	3.59242145867154	up	[R]	General function prediction only	Cellular Component: cytoplasm (GO:0005737);; Biological Process: tryptophan catabolic process (GO:0006569);; Biological Process: systemic acquired resistance (GO:0009627);; Biological Process: indoleacetic acid biosynthetic process (GO:0009684);; Biological Process: response to ethylene (GO:0009723);; Biological Process: response to abscisic acid (GO:0009737);; Biological Process: glucosinolate b…	K18881|0|brp:103829987|K18881 D-lactate dehydratase [EC:4.2.1.130] | (RefSeq) DJ-1 protein homolog F	Pyruvate metabolism (ko00620)	--	--	DJ-1/PfpI family;; Putative amidotransferase	DJ-1 protein homolog F GN=DJ1F OS=Arabidopsis thaliana (Mouse-ear cress) PE=1 SV=1	V	Defense mechanisms	PREDICTED: DJ-1 protein homolog F [Brassica rapa]	cellular component: cell (GO:0005623);; cellular component: cell part (GO:0044464);; biological process: metabolic process (GO:0008152);; biological process: cellular process (GO:0009987);; biological process: single-organism process (GO:0044699);; biological process: immune system process (GO:0002376);; biological process: response to stimulus (GO:0050896);; biological process: multi-organism pr…
evm.TU.BraA02000026	EVM%20prediction%20BraA02000026	18.420257	2198	24.88486	3401	16.53151	1981	52.756145	6151	85.367275	10499	61.044411	7452	9.57298146258909e-05	1.6273230924975	up	--	--	Molecular Function: ubiquitin-protein transferase activity (GO:0004842);; Molecular Function: calcium ion binding (GO:0005509);; Cellular Component: nucleus (GO:0005634);; Cellular Component: mitochondrial inner membrane (GO:0005743);; Cellular Component: spindle (GO:0005819);; Biological Process: ubiquitin-dependent protein catabolic process (GO:0006511);; Biological Process: cell-cell signaling…	K03349|0|brp:103850413|K03349 anaphase-promoting complex subunit 2 | (RefSeq) anaphase-promoting complex subunit 2	Ubiquitin mediated proteolysis (ko04120)	[DO]	Cell cycle control, cell division, chromosome partitioning;; Posttranslational modification, protein turnover, chaperones	Cullin family;; Chlorophyll A-B binding protein;; Anaphase promoting complex (APC) subunit 2	Anaphase-promoting complex subunit 2 GN=APC2 OS=Arabidopsis thaliana (Mouse-ear cress) PE=1 SV=1	D	Cell cycle control, cell division, chromosome partitioning	PREDICTED: anaphase-promoting complex subunit 2 isoform X1 [Brassica rapa]	molecular function: catalytic activity (GO:0003824);; biological process: metabolic process (GO:0008152);; molecular function: binding (GO:0005488);; cellular component: cell (GO:0005623);; cellular component: organelle (GO:0043226);; cellular component: cell part (GO:0044464);; cellular component: membrane (GO:0016020);; cellular component: organelle part (GO:0044422);; biological process: cellu…
evm.TU.BraA07003151	EVM%20prediction%20BraA07003151	52.623573	1509	46.947052	1533	36.044575	1024	106.839096	2953	163.128967	4741	131.351776	3793	8.63693324355548e-06	1.44548943273658	up	--	--	Biological Process: rRNA processing (GO:0006364);; Cellular Component: chloroplast stromal thylakoid (GO:0009533);; Biological Process: plastid organization (GO:0009657);; Biological Process: photosystem II assembly (GO:0010207);; Cellular Component: integral component of membrane (GO:0016021);; Biological Process: cysteine biosynthetic process (GO:0019344);; Cellular Component: chloroplast photo…	K02723|4.96689e-60|brp:103831199|K02723 photosystem II PsbY protein | (RefSeq) photosystem II core complex proteins psbY, chloroplastic	Photosynthesis (ko00195)	--	--	Photosystem II protein Y (PsbY)	Photosystem II protein psbY-2, chloroplastic (Precursor) GN=PSBY OS=Arabidopsis thaliana (Mouse-ear cress) PE=2 SV=1	G	Carbohydrate transport and metabolism	PREDICTED: photosystem II core complex proteins psbY, chloroplastic [Brassica rapa]	biological process: metabolic process (GO:0008152);; biological process: cellular process (GO:0009987);; cellular component: cell (GO:0005623);; cellular component: organelle (GO:0043226);; cellular component: organelle part (GO:0044422);; cellular component: cell part (GO:0044464);; biological process: cellular component organization or biogenesis (GO:0071840);; cellular component: membrane (GO:…
Brassica_rapa_newGene_897	--	0.550804	21	0.483173	21	0.139917	6	4.53382	162	6.095177	229	1.703306	65	0.00636025003850125	3.21212276924291	up	--	--	Cellular Component: plasmodesma (GO:0009506);; Cellular Component: membrane (GO:0016020);;	--	--	[DR]	Cell cycle control, cell division, chromosome partitioning;; General function prediction only	MATH domain	--	S	Function unknown	BnaA04g13830D [Brassica napus]	cellular component: cell junction (GO:0030054);; cellular component: membrane (GO:0016020)
evm.TU.BraA05003650	EVM%20prediction%20BraA05003650	19.358812	205	12.045202	145	12.915878	135	0.121909	2	0.134753	2	0.204989	3	4.16436399655121e-14	-6.17679260858	down	--	--	Molecular Function: monooxygenase activity (GO:0004497);; Molecular Function: iron ion binding (GO:0005506);; Molecular Function: electron carrier activity (GO:0009055);; Molecular Function: oxidoreductase activity, acting on paired donors, with incorporation or reduction of molecular oxygen (GO:0016705);; Molecular Function: oxygen binding (GO:0019825);; Molecular Function: heme binding (GO:0020…	--	--	--	--	--	Cytochrome P450 72A15 GN=CYP72A15 OS=Arabidopsis thaliana (Mouse-ear cress) PE=2 SV=1	Q	Secondary metabolites biosynthesis, transport and catabolism	PREDICTED: cytochrome P450 72A13-like [Brassica rapa]	molecular function: catalytic activity (GO:0003824);; biological process: metabolic process (GO:0008152);; biological process: single-organism process (GO:0044699);; molecular function: binding (GO:0005488);; molecular function: electron carrier activity (GO:0009055)
evm.TU.BraA02003402	EVM%20prediction%20BraA02003402	12.81246	108	9.93225	95	14.425432	120	74.471573	603	104.593224	891	39.264175	333	0.00454995475976584	2.43119965723552	up	--	--	Biological Process: polysaccharide biosynthetic process (GO:0000271);; Cellular Component: extracellular region (GO:0005576);; Cellular Component: plasma membrane (GO:0005886);; Biological Process: proteolysis (GO:0006508);; Biological Process: defense response (GO:0006952);; Biological Process: pattern specification process (GO:0007389);; Molecular Function: peptidase activity (GO:0008233);; Bio…	--	--	--	--	Gamma-thionin family	Defensin-like protein 2 (Precursor) GN=F5O4.13 OS=Arabidopsis thaliana (Mouse-ear cress) PE=2 SV=1	R	General function prediction only	PREDICTED: defensin-like protein 1 [Brassica rapa]	biological process: metabolic process (GO:0008152);; biological process: single-organism process (GO:0044699);; cellular component: extracellular region (GO:0005576);; cellular component: cell (GO:0005623);; cellular component: membrane (GO:0016020);; cellular component: cell part (GO:0044464);; biological process: response to stimulus (GO:0050896);; biological process: multicellular organismal p…
evm.TU.BraA03001350	EVM%20prediction%20BraA03001350	8.920008	88	9.20576	103	9.263635	90	0.943933	9	3.541385	36	1.475506	15	0.00362780192199245	-2.29425489454886	down	--	--	Cellular Component: nucleus (GO:0005634);; Biological Process: phosphatidylinositol biosynthetic process (GO:0006661);;	--	--	--	--	--	--	S	Function unknown	BnaA03g10750D [Brassica napus]	cellular component: cell (GO:0005623);; cellular component: organelle (GO:0043226);; cellular component: cell part (GO:0044464);; biological process: metabolic process (GO:0008152);; biological process: cellular process (GO:0009987);; biological process: single-organism process (GO:0044699)
evm.TU.BraA08001323	EVM%20prediction%20BraA08001323	14.486799	967	20.080871	1718	14.2821	998	5.628462	396	6.619979	496	6.166405	462	0.000246156575640015	-1.47890338288929	down	[GEPR]	Carbohydrate transport and metabolism;; Amino acid transport and metabolism;; Inorganic ion transport and metabolism;; General function prediction only	Molecular Function: sugar:proton symporter activity (GO:0005351);; Cellular Component: plasma membrane (GO:0005886);; Biological Process: response to nematode (GO:0009624);; Cellular Component: integral component of membrane (GO:0016021);; Biological Process: carbohydrate transmembrane transport (GO:0034219);;	--	--	[R]	General function prediction only	Major Facilitator Superfamily;; Sugar (and other) transporter	Probable peptide/nitrate transporter At3g43790 GN=ZIFL2 OS=Arabidopsis thaliana (Mouse-ear cress) PE=2 SV=2	R	General function prediction only	PREDICTED: probable peptide/nitrate transporter At3g43790 isoform X1 [Brassica rapa]	molecular function: transporter activity (GO:0005215);; biological process: cellular process (GO:0009987);; biological process: single-organism process (GO:0044699);; biological process: localization (GO:0051179);; cellular component: cell (GO:0005623);; cellular component: membrane (GO:0016020);; cellular component: cell part (GO:0044464);; biological process: response to stimulus (GO:0050896);;…
evm.TU.BraA03005695	EVM%20prediction%20BraA03005695	6.416936	201	6.326513	216	7.299464	218	2.528398	63	2.982072	74	1.663851	45	0.00279565812394443	-1.86009281830377	down	--	--	Cellular Component: Golgi apparatus (GO:0005794);; Biological Process: protein glycosylation (GO:0006486);; Molecular Function: galactosyltransferase activity (GO:0008378);; Cellular Component: integral component of membrane (GO:0016021);;	K20855|0|brp:103861663|K20855 beta-1,3-galactosyltransferase 1/2/3/4/5/7/8 [EC:2.4.1.-] | (RefSeq) probable beta-1,3-galactosyltransferase 4	--	--	--	Galactosyltransferase;; Domain of unknown function (DUF4094)	Probable beta-1,3-galactosyltransferase 4 GN=B3GALT4 OS=Arabidopsis thaliana (Mouse-ear cress) PE=2 SV=1	G	Carbohydrate transport and metabolism	PREDICTED: LOW QUALITY PROTEIN: probable beta-1,3-galactosyltransferase 4 [Brassica rapa]	cellular component: cell (GO:0005623);; cellular component: organelle (GO:0043226);; cellular component: cell part (GO:0044464);; biological process: metabolic process (GO:0008152);; biological process: cellular process (GO:0009987);; biological process: single-organism process (GO:0044699);; molecular function: catalytic activity (GO:0003824);; cellular component: membrane (GO:0016020);; cellula…
evm.TU.BraA09000043	EVM%20prediction%20BraA09000043	2.605613	152	1.434253	95	1.762646	99	5.487508	307	6.552792	386	5.462527	316	0.00466752989101794	1.47601255491314	up	--	--	Biological Process: maltose metabolic process (GO:0000023);; Biological Process: polysaccharide catabolic process (GO:0000272);; Molecular Function: protein serine/threonine kinase activity (GO:0004674);; Molecular Function: ATP binding (GO:0005524);; Cellular Component: plasma membrane (GO:0005886);; Biological Process: protein phosphorylation (GO:0006468);; Biological Process: transmembrane rec…	K01177|0|brp:103836914|K01177 beta-amylase [EC:3.2.1.2] | (RefSeq) beta-amylase 2, chloroplastic	Starch and sucrose metabolism (ko00500)	--	--	Glycosyl hydrolase family 14	Beta-amylase 2, chloroplastic (Precursor) GN=F6N23.1 OS=Arabidopsis thaliana (Mouse-ear cress) PE=1 SV=2	G	Carbohydrate transport and metabolism	PREDICTED: beta-amylase 2, chloroplastic [Brassica rapa]	biological process: metabolic process (GO:0008152);; biological process: cellular process (GO:0009987);; biological process: single-organism process (GO:0044699);; molecular function: catalytic activity (GO:0003824);; molecular function: binding (GO:0005488);; cellular component: cell (GO:0005623);; cellular component: membrane (GO:0016020);; cellular component: cell part (GO:0044464);; biologica…
evm.TU.BraA08002068	EVM%20prediction%20BraA08002068	13.096293	85	4.903101	37	4.311893	28	28.843941	180	41.448414	272	35.54974	232	0.000464472587704131	2.11689743961239	up	--	--	Cellular Component: plasma membrane (GO:0005886);; Biological Process: polyamine catabolic process (GO:0006598);; Biological Process: phenylpropanoid metabolic process (GO:0009698);; Cellular Component: anchored component of membrane (GO:0031225);; Biological Process: cellular modified amino acid biosynthetic process (GO:0042398);;	--	--	--	--	--	Arabinogalactan peptide 12 (Precursor) GN=AGP12 OS=Arabidopsis thaliana (Mouse-ear cress) PE=1 SV=1	R	General function prediction only	PREDICTED: arabinogalactan peptide 21-like [Brassica rapa]	cellular component: cell (GO:0005623);; cellular component: membrane (GO:0016020);; cellular component: cell part (GO:0044464);; biological process: metabolic process (GO:0008152);; biological process: cellular process (GO:0009987);; biological process: single-organism process (GO:0044699);; cellular component: membrane part (GO:0044425)
evm.TU.BraA07003031	EVM%20prediction%20BraA07003031	10.673639	889	9.149451	801	10.293373	754	32.23285	2290	20.738407	1662	19.933975	1654	0.000501759049534047	1.14522355600951	up	[E]	Amino acid transport and metabolism	Molecular Function: glutamate decarboxylase activity (GO:0004351);; Molecular Function: calmodulin binding (GO:0005516);; Biological Process: glutamate metabolic process (GO:0006536);; Biological Process: protein targeting to membrane (GO:0006612);; Biological Process: water transport (GO:0006833);; Biological Process: response to salt stress (GO:0009651);; Biological Process: response to fructos…	K01580|4.77137e-59|brp:103831077|K01580 glutamate decarboxylase [EC:4.1.1.15] | (RefSeq) GAD; glutamate decarboxylase 2	Alanine, aspartate and glutamate metabolism (ko00250);; beta-Alanine metabolism (ko00410);; Taurine and hypotaurine metabolism (ko00430);; Butanoate metabolism (ko00650)	--	--	Pyridoxal-dependent decarboxylase conserved domain	Glutamate decarboxylase 2 GN=F12P19.12 OS=Arabidopsis thaliana (Mouse-ear cress) PE=1 SV=1	E	Amino acid transport and metabolism	PREDICTED: glutamate decarboxylase 2 [Brassica rapa]	molecular function: catalytic activity (GO:0003824);; biological process: metabolic process (GO:0008152);; molecular function: binding (GO:0005488);; biological process: cellular process (GO:0009987);; biological process: single-organism process (GO:0044699);; biological process: localization (GO:0051179);; biological process: cellular component organization or biogenesis (GO:0071840);; biologica…
evm.TU.BraA04000032	EVM%20prediction%20BraA04000032	3.477995	151	5.649573	279	4.7591	204	18.229597	761	32.758984	1437	25.122099	1095	3.32478407842023e-06	2.33069452214345	up	[MG]	Cell wall/membrane/envelope biogenesis;; Carbohydrate transport and metabolism	Molecular Function: mRNA binding (GO:0003729);; Molecular Function: catalytic activity (GO:0003824);; Molecular Function: protein binding (GO:0005515);; Biological Process: pentose-phosphate shunt (GO:0006098);; Biological Process: rRNA processing (GO:0006364);; Molecular Function: poly(U) RNA binding (GO:0008266);; Cellular Component: chloroplast thylakoid (GO:0009534);; Biological Process: resp…	--	--	--	--	NADH(P)-binding;; NAD dependent epimerase/dehydratase family	Chloroplast stem-loop binding protein of 41 kDa a, chloroplastic (Precursor) GN=CSP41A OS=Arabidopsis thaliana (Mouse-ear cress) PE=1 SV=1	R	General function prediction only	PREDICTED: chloroplast stem-loop binding protein of 41 kDa a, chloroplastic [Brassica rapa]	molecular function: binding (GO:0005488);; molecular function: catalytic activity (GO:0003824);; biological process: metabolic process (GO:0008152);; biological process: cellular process (GO:0009987);; biological process: single-organism process (GO:0044699);; cellular component: cell (GO:0005623);; cellular component: organelle (GO:0043226);; cellular component: organelle part (GO:0044422);; cel…
evm.TU.BraA09005769	EVM%20prediction%20BraA09005769	2.27934	111	1.365392	76	1.822108	88	8.5804	400	7.24383	355	4.270451	208	0.00176798331190372	1.74520422711862	up	--	--	Cellular Component: endosome (GO:0005768);; Cellular Component: Golgi apparatus (GO:0005794);; Cellular Component: trans-Golgi network (GO:0005802);; Cellular Component: integral component of membrane (GO:0016021);; Molecular Function: transferase activity, transferring hexosyl groups (GO:0016758);;	--	--	[GM]	Carbohydrate transport and metabolism;; Cell wall/membrane/envelope biogenesis	galactosyl transferase GMA12/MNN10 family	Putative glycosyltransferase 7 GN=T20K9.110 OS=Arabidopsis thaliana (Mouse-ear cress) PE=2 SV=1	GM	Carbohydrate transport and metabolism;; Cell wall/membrane/envelope biogenesis	PREDICTED: putative glycosyltransferase 7 [Brassica rapa]	cellular component: cell (GO:0005623);; cellular component: organelle (GO:0043226);; cellular component: cell part (GO:0044464);; cellular component: organelle part (GO:0044422);; cellular component: membrane (GO:0016020);; cellular component: membrane part (GO:0044425);; molecular function: catalytic activity (GO:0003824);; biological process: metabolic process (GO:0008152)
evm.TU.BraA07002327	EVM%20prediction%20BraA07002327	12.242395	172	20.997108	335	13.880129	193	48.040951	649	69.000893	979	60.491737	853	3.78308228203945e-07	1.78993365122448	up	--	--	Molecular Function: protein binding (GO:0005515);; Cellular Component: chloroplast stroma (GO:0009570);; Biological Process: response to blue light (GO:0009637);; Biological Process: response to high light intensity (GO:0009644);; Biological Process: response to sucrose (GO:0009744);; Biological Process: response to red light (GO:0010114);; Biological Process: regulation of proton transport (GO:0…	--	--	--	--	CP12 domain	Calvin cycle protein CP12-2, chloroplastic (Precursor) GN=CP12-2 OS=Arabidopsis thaliana (Mouse-ear cress) PE=1 SV=1	R	General function prediction only	PREDICTED: calvin cycle protein CP12-2, chloroplastic-like [Brassica rapa]	molecular function: binding (GO:0005488);; cellular component: cell (GO:0005623);; cellular component: organelle (GO:0043226);; cellular component: organelle part (GO:0044422);; cellular component: cell part (GO:0044464);; biological process: response to stimulus (GO:0050896);; biological process: biological regulation (GO:0065007);; biological process: metabolic process (GO:0008152);; biological…
evm.TU.BraA06000972	EVM%20prediction%20BraA06000972	37.232327	2000	22.833191	1400	25.328167	1349	70.100611	3631	54.52073	2969	78.498372	4250	0.000289274356445324	1.13156215349026	up	--	--	Molecular Function: glucokinase activity (GO:0004340);; Molecular Function: protein binding (GO:0005515);; Molecular Function: ATP binding (GO:0005524);; Biological Process: glycolytic process (GO:0006096);; Molecular Function: fructokinase activity (GO:0008865);; Biological Process: response to cold (GO:0009409);; Cellular Component: plastid (GO:0009536);; Biological Process: response to salt st…	K00844|0|brp:103871346|K00844 hexokinase [EC:2.7.1.1] | (RefSeq) hexokinase-3	Glycolysis / Gluconeogenesis (ko00010);; Fructose and mannose metabolism (ko00051);; Galactose metabolism (ko00052);; Starch and sucrose metabolism (ko00500);; Amino sugar and nucleotide sugar metabolism (ko00520);; Carbon metabolism (ko01200)	[G]	Carbohydrate transport and metabolism	Hexokinase;; Hexokinase	Hexokinase-3 GN=At1g50460 OS=Arabidopsis thaliana (Mouse-ear cress) PE=1 SV=1	G	Carbohydrate transport and metabolism	PREDICTED: hexokinase-3 [Brassica rapa]	molecular function: catalytic activity (GO:0003824);; biological process: metabolic process (GO:0008152);; biological process: cellular process (GO:0009987);; molecular function: binding (GO:0005488);; biological process: single-organism process (GO:0044699);; biological process: response to stimulus (GO:0050896);; cellular component: cell (GO:0005623);; cellular component: organelle (GO:0043226)…
evm.TU.BraA05000188	EVM%20prediction%20BraA05000188	25.481678	1233	27.021631	1454	21.103405	1008	5.395975	249	6.490951	312	7.883998	371	1.32913538323367e-11	-2.03544428092748	down	[TK]	Signal transduction mechanisms;; Transcription	Molecular Function: phosphorelay response regulator activity (GO:0000156);; Biological Process: phosphorelay signal transduction system (GO:0000160);; Molecular Function: DNA binding (GO:0003677);; Molecular Function: protein binding (GO:0005515);; Cellular Component: nucleus (GO:0005634);; Biological Process: circadian rhythm (GO:0007623);; Biological Process: response to temperature stimulus (G…	K12128|0|brp:103866432|K12128 pseudo-response regulator 9 | (RefSeq) two-component response regulator-like APRR9	Circadian rhythm - plant (ko04712)	--	--	Response regulator receiver domain;; CCT motif	Two-component response regulator-like APRR9 GN=APRR9 OS=Arabidopsis thaliana (Mouse-ear cress) PE=1 SV=2	K	Transcription	two-component response regulator-like APRR9 [Brassica rapa]	molecular function: molecular transducer activity (GO:0060089);; biological process: cellular process (GO:0009987);; biological process: signaling (GO:0023052);; biological process: single-organism process (GO:0044699);; biological process: response to stimulus (GO:0050896);; biological process: biological regulation (GO:0065007);; molecular function: binding (GO:0005488);; cellular component: ce…
evm.TU.BraA03002875	EVM%20prediction%20BraA03002875	7.626965	231	11.415072	394	6.981554	210	69.320763	2022	148.988602	4568	107.449623	3274	1.69598513676237e-06	3.52184468282712	up	--	--	Biological Process: rRNA processing (GO:0006364);; Cellular Component: PSII associated light-harvesting complex II (GO:0009517);; Cellular Component: chloroplast stromal thylakoid (GO:0009533);; Biological Process: response to blue light (GO:0009637);; Biological Process: response to high light intensity (GO:0009644);; Biological Process: response to sucrose (GO:0009744);; Biological Process: pho…	K08916|1.30512e-168|brp:103858561|K08916 light-harvesting complex II chlorophyll a/b binding protein 5 | (RefSeq) chlorophyll a-b binding protein CP26, chloroplastic	Photosynthesis - antenna proteins (ko00196)	--	--	Chlorophyll A-B binding protein	Chlorophyll a-b binding protein CP26, chloroplastic (Precursor) GN=LHCB5 OS=Arabidopsis thaliana (Mouse-ear cress) PE=1 SV=1	R	General function prediction only	PREDICTED: chlorophyll a-b binding protein CP26, chloroplastic [Brassica rapa]	biological process: metabolic process (GO:0008152);; biological process: cellular process (GO:0009987);; cellular component: cell (GO:0005623);; cellular component: membrane (GO:0016020);; cellular component: macromolecular complex (GO:0032991);; cellular component: organelle (GO:0043226);; cellular component: organelle part (GO:0044422);; cellular component: membrane part (GO:0044425);; cellular…
evm.TU.BraA01000954	EVM%20prediction%20BraA01000954	1.430314	34	3.308625	88	0.475602	11	5.777078	130	11.827563	279	8.725967	205	0.00244485305621594	2.20527955147331	up	--	--	Biological Process: very long-chain fatty acid metabolic process (GO:0000038);; Biological Process: phosphatidylglycerol biosynthetic process (GO:0006655);; Cellular Component: chloroplast thylakoid membrane (GO:0009535);; Cellular Component: photosystem II reaction center (GO:0009539);; Cellular Component: chloroplast stroma (GO:0009570);; Cellular Component: photosystem II oxygen evolving compl…	K08903|4.57027e-132|brp:103854241|K08903 photosystem II 13kDa protein | (RefSeq) photosystem II reaction center PSB28 protein, chloroplastic	Photosynthesis (ko00195)	--	--	Psb28 protein	Photosystem II reaction center PSB28 protein, chloroplastic (Precursor) GN=PSB28 OS=Arabidopsis thaliana (Mouse-ear cress) PE=2 SV=1	R	General function prediction only	PREDICTED: photosystem II reaction center PSB28 protein, chloroplastic [Brassica rapa]	biological process: metabolic process (GO:0008152);; biological process: cellular process (GO:0009987);; biological process: single-organism process (GO:0044699);; cellular component: cell (GO:0005623);; cellular component: membrane (GO:0016020);; cellular component: organelle (GO:0043226);; cellular component: organelle part (GO:0044422);; cellular component: cell part (GO:0044464);; cellular co…
evm.TU.BraA05003279	EVM%20prediction%20BraA05003279	14.97516	706	14.721095	782	23.577705	1099	8.329622	378	6.847746	327	8.366902	397	0.00503223879596251	-1.29479301507054	down	[F]	Nucleotide transport and metabolism	Biological Process: pyrimidine nucleotide biosynthetic process (GO:0006221);; Biological Process: rRNA processing (GO:0006364);; Biological Process: tRNA metabolic process (GO:0006399);; Biological Process: aromatic amino acid family biosynthetic process (GO:0009073);; Cellular Component: chloroplast (GO:0009507);; Biological Process: chloroplast organization (GO:0009658);; Biological Process: em…	K09903|0|brp:103869536|K09903 uridylate kinase [EC:2.7.4.22] | (RefSeq) uridylate kinase	Pyrimidine metabolism (ko00240)	--	--	Amino acid kinase family	--	F	Nucleotide transport and metabolism	PREDICTED: uncharacterized protein LOC103869536 [Brassica rapa]	biological process: metabolic process (GO:0008152);; biological process: cellular process (GO:0009987);; biological process: single-organism process (GO:0044699);; cellular component: cell (GO:0005623);; cellular component: organelle (GO:0043226);; cellular component: cell part (GO:0044464);; biological process: cellular component organization or biogenesis (GO:0071840);; biological process: repr…
evm.TU.BraA07004014	EVM%20prediction%20BraA07004014	17.233558	1241	11.232959	936	13.31648	958	54.762814	3815	36.336464	2685	46.840697	3421	2.36724445771496e-07	1.60412328765368	up	--	--	Cellular Component: endosome (GO:0005768);; Cellular Component: Golgi apparatus (GO:0005794);; Cellular Component: trans-Golgi network (GO:0005802);; Molecular Function: methyltransferase activity (GO:0008168);; Biological Process: response to cytokinin (GO:0009735);; Biological Process: homogalacturonan biosynthetic process (GO:0010289);; Biological Process: methylation (GO:0032259);; Biological…	--	--	--	--	Putative S-adenosyl-L-methionine-dependent methyltransferase;; Methyltransferase domain;; Methyltransferase domain;; Methyltransferase domain;; Methyltransferase domain	Probable pectin methyltransferase QUA2 OS=Arabidopsis thaliana (Mouse-ear cress) PE=1 SV=2	R	General function prediction only	PREDICTED: probable pectin methyltransferase QUA2 [Brassica rapa]	cellular component: cell (GO:0005623);; cellular component: organelle (GO:0043226);; cellular component: cell part (GO:0044464);; cellular component: organelle part (GO:0044422);; molecular function: catalytic activity (GO:0003824);; biological process: metabolic process (GO:0008152);; biological process: response to stimulus (GO:0050896);; biological process: cellular process (GO:0009987);; biol…
evm.TU.BraA03004426	EVM%20prediction%20BraA03004426	12.166929	551	7.941703	409	9.09092	406	49.775897	2174	26.130812	1206	52.854087	2441	0.00083013682550692	2.03479735094195	up	[E]	Amino acid transport and metabolism	Biological Process: tryptophan biosynthetic process (GO:0000162);; Molecular Function: indole-3-glycerol-phosphate synthase activity (GO:0004425);; Molecular Function: copper ion binding (GO:0005507);; Cellular Component: cytosol (GO:0005829);; Biological Process: tryptophan catabolic process (GO:0006569);; Cellular Component: chloroplast stroma (GO:0009570);; Biological Process: systemic acquire…	K01609|0|brp:103860298|K01609 indole-3-glycerol phosphate synthase [EC:4.1.1.48] | (RefSeq) indole-3-glycerol phosphate synthase, chloroplastic	Phenylalanine, tyrosine and tryptophan biosynthesis (ko00400);; Biosynthesis of amino acids (ko01230)	--	--	Indole-3-glycerol phosphate synthase	Indole-3-glycerol phosphate synthase, chloroplastic (Precursor) GN=At2g04400 OS=Arabidopsis thaliana (Mouse-ear cress) PE=2 SV=2	E	Amino acid transport and metabolism	PREDICTED: indole-3-glycerol phosphate synthase, chloroplastic [Brassica rapa]	biological process: metabolic process (GO:0008152);; biological process: cellular process (GO:0009987);; biological process: single-organism process (GO:0044699);; molecular function: catalytic activity (GO:0003824);; molecular function: binding (GO:0005488);; cellular component: cell (GO:0005623);; cellular component: cell part (GO:0044464);; cellular component: organelle (GO:0043226);; cellular…
evm.TU.BraA08000572	EVM%20prediction%20BraA08000572	6.456244	185	7.537175	246	4.059866	116	46.222961	1276	123.072166	3572	71.780701	2071	0.000527411187225129	3.6155678553055	up	--	--	Biological Process: maltose metabolic process (GO:0000023);; Biological Process: rRNA processing (GO:0006364);; Cellular Component: PSII associated light-harvesting complex II (GO:0009517);; Biological Process: thylakoid membrane organization (GO:0010027);; Biological Process: stomatal complex morphogenesis (GO:0010103);; Biological Process: nonphotochemical quenching (GO:0010196);; Biological Pr…	K03542|7.0404e-140|brp:103833131|K03542 photosystem II 22kDa protein | (RefSeq) photosystem II 22 kDa protein, chloroplastic	Photosynthesis (ko00195)	--	--	Chlorophyll A-B binding protein	Photosystem II 22 kDa protein, chloroplastic (Precursor) GN=PSBS OS=Arabidopsis thaliana (Mouse-ear cress) PE=2 SV=1	R	General function prediction only	PREDICTED: photosystem II 22 kDa protein, chloroplastic [Brassica rapa]	biological process: metabolic process (GO:0008152);; biological process: cellular process (GO:0009987);; biological process: single-organism process (GO:0044699);; cellular component: cell (GO:0005623);; cellular component: membrane (GO:0016020);; cellular component: macromolecular complex (GO:0032991);; cellular component: organelle (GO:0043226);; cellular component: organelle part (GO:0044422);…
evm.TU.BraA09001288	EVM%20prediction%20BraA09001288	0.405362	7	0.284737	6	0.55671	9	2.414352	37	2.318694	37	2.966691	47	0.00670473878827172	2.38924077253771	up	[U]	Intracellular trafficking, secretion, and vesicular transport	Cellular Component: Golgi apparatus (GO:0005794);; Biological Process: postreplication repair (GO:0006301);; Biological Process: intracellular protein transport (GO:0006886);; Molecular Function: protein transporter activity (GO:0008565);; Cellular Component: clathrin vesicle coat (GO:0030125);;	K12403|8.61675e-103|crb:CARUB_v10014752mg|K12403 AP-4 complex subunit sigma-1 | (RefSeq) hypothetical protein	--	[U]	Intracellular trafficking, secretion, and vesicular transport	Clathrin adaptor complex small chain	AP-4 complex subunit sigma GN=At2g19790 OS=Arabidopsis thaliana (Mouse-ear cress) PE=2 SV=1	U	Intracellular trafficking, secretion, and vesicular transport	hypothetical protein CARUB_v10014752mg, partial [Capsella rubella]	cellular component: cell (GO:0005623);; cellular component: organelle (GO:0043226);; cellular component: cell part (GO:0044464);; biological process: metabolic process (GO:0008152);; biological process: cellular process (GO:0009987);; biological process: single-organism process (GO:0044699);; biological process: response to stimulus (GO:0050896);; biological process: localization (GO:0051179);; m…
evm.TU.BraA05000238	EVM%20prediction%20BraA05000238	233.428641	30288	169.140332	25354	254.904596	31018	83.211892	10395	147.981058	20009	97.161694	12519	0.00169239849706861	-1.08602593316346	down	--	--	Molecular Function: calmodulin binding (GO:0005516);; Biological Process: protein folding (GO:0006457);; Biological Process: response to cold (GO:0009409);; Cellular Component: plasmodesma (GO:0009506);; Biological Process: response to high light intensity (GO:0009644);; Biological Process: vegetative to reproductive phase transition of meristem (GO:0010228);; Biological Process: heat acclimation…	--	--	--	--	BAG domain	BAG family molecular chaperone regulator 6 GN=T3F17.11 OS=Arabidopsis thaliana (Mouse-ear cress) PE=1 SV=1	T	Signal transduction mechanisms	PREDICTED: BAG family molecular chaperone regulator 6 isoform X1 [Brassica rapa]	molecular function: binding (GO:0005488);; biological process: metabolic process (GO:0008152);; biological process: cellular process (GO:0009987);; biological process: response to stimulus (GO:0050896);; cellular component: cell junction (GO:0030054);; biological process: reproductive process (GO:0022414);; biological process: developmental process (GO:0032502);; biological process: biological re…
evm.TU.BraA04001511	EVM%20prediction%20BraA04001511	0	0	0	0	0	0	1.327525	50	1.876918	74	1.948867	76	1.83147185725453e-11	Inf	up	--	--	Cellular Component: cell wall (GO:0005618);; Biological Process: plant-type cell wall organization (GO:0009664);; Biological Process: cysteine biosynthetic process (GO:0019344);;	--	--	--	--	Pollen proteins Ole e I like	Proline-rich protein 2 (Precursor) GN=PRP2 OS=Arabidopsis thaliana (Mouse-ear cress) PE=2 SV=1	R	General function prediction only	BnaA04g11970D [Brassica napus]	cellular component: cell (GO:0005623);; cellular component: cell part (GO:0044464);; biological process: cellular process (GO:0009987);; biological process: cellular component organization or biogenesis (GO:0071840);; biological process: metabolic process (GO:0008152);; biological process: single-organism process (GO:0044699)
evm.TU.BraA04001324	EVM%20prediction%20BraA04001324	0.162541	9	0.047757	3	0.429934	23	2.070852	106	0.713915	39	1.553281	83	0.00898155234942189	2.60630051164497	up	[E]	Amino acid transport and metabolism	Molecular Function: serine-type carboxypeptidase activity (GO:0004185);; Cellular Component: extracellular region (GO:0005576);; Biological Process: proteolysis (GO:0006508);; Cellular Component: plant-type cell wall (GO:0009505);;	K16296|0|brp:103863958|K16296 serine carboxypeptidase-like clade I [EC:3.4.16.-] | (RefSeq) serine carboxypeptidase-like 13	--	--	--	Serine carboxypeptidase	Serine carboxypeptidase-like 13 (Precursor) GN=SCPL13 OS=Arabidopsis thaliana (Mouse-ear cress) PE=2 SV=2	E	Amino acid transport and metabolism	PREDICTED: serine carboxypeptidase-like 13 isoform X1 [Brassica rapa]	molecular function: catalytic activity (GO:0003824);; biological process: metabolic process (GO:0008152);; cellular component: extracellular region (GO:0005576);; cellular component: cell (GO:0005623);; cellular component: cell part (GO:0044464)
evm.TU.BraA02002014	EVM%20prediction%20BraA02002014	20.061735	175	9.312979	93	5.971448	52	156.860672	1319	161.864731	1431	161.119293	1415	2.88717285612654e-31	3.64216631312026	up	--	--	Cellular Component: cytoplasm (GO:0005737);;	--	--	--	--	--	--	S	Function unknown	PREDICTED: uncharacterized protein LOC103852488 [Brassica rapa]	cellular component: cell (GO:0005623);; cellular component: cell part (GO:0044464)
evm.TU.BraA04000596	EVM%20prediction%20BraA04000596	44.276089	1444	25.555613	950	32.58947	1053	83.14724	2615	67.442039	2230	100.683281	3308	0.000542576567783047	1.17698005736232	up	--	--	Cellular Component: trans-Golgi network (GO:0005802);; Cellular Component: plasma membrane (GO:0005886);; Biological Process: protein targeting to membrane (GO:0006612);; Biological Process: membrane fusion (GO:0006944);; Biological Process: response to ethylene (GO:0009723);; Biological Process: response to chitin (GO:0010200);; Biological Process: regulation of plant-type hypersensitive respons…	--	--	--	--	PAP2 superfamily C-terminal;; PAP2 superfamily	Phosphatidylinositol:ceramide inositolphosphotransferase 1 GN=F5K20.320 OS=Arabidopsis thaliana (Mouse-ear cress) PE=2 SV=1	S	Function unknown	PREDICTED: phosphatidylinositol:ceramide inositolphosphotransferase 1 isoform X2 [Brassica rapa]	cellular component: cell (GO:0005623);; cellular component: organelle (GO:0043226);; cellular component: organelle part (GO:0044422);; cellular component: cell part (GO:0044464);; cellular component: membrane (GO:0016020);; biological process: single-organism process (GO:0044699);; biological process: localization (GO:0051179);; biological process: cellular component organization or biogenesis (G…
evm.TU.BraA01000826	EVM%20prediction%20BraA01000826	32.82454	2928	24.571819	2489	38.132332	3368	9.529829	826	18.274901	1659	8.877142	802	0.000318955406575552	-1.49349327767241	down	[O]	Posttranslational modification, protein turnover, chaperones	Biological Process: maltose metabolic process (GO:0000023);; Molecular Function: serine-type endopeptidase activity (GO:0004252);; Cellular Component: extracellular region (GO:0005576);; Cellular Component: cell wall (GO:0005618);; Biological Process: proteolysis (GO:0006508);; Biological Process: microtubule nucleation (GO:0007020);; Biological Process: cytokinin-activated signaling pathway (GO:…	--	--	--	--	Subtilase family;; Peptidase inhibitor I9;; Fn3-like domain (DUF1034);; PA domain	Subtilisin-like protease (Precursor) GN=At5g67360 OS=Arabidopsis thaliana (Mouse-ear cress) PE=1 SV=1	O	Posttranslational modification, protein turnover, chaperones	BnaA01g06940D [Brassica napus]	biological process: metabolic process (GO:0008152);; biological process: cellular process (GO:0009987);; biological process: single-organism process (GO:0044699);; molecular function: catalytic activity (GO:0003824);; cellular component: extracellular region (GO:0005576);; cellular component: cell (GO:0005623);; cellular component: cell part (GO:0044464);; biological process: cellular component o…
evm.TU.BraA03005959	EVM%20prediction%20BraA03005959	48.067204	2230	20.703705	1094	34.851357	1602	149.884384	6703	103.966774	4889	120.965302	5653	1.64068945858684e-07	1.73629428623892	up	[MG]	Cell wall/membrane/envelope biogenesis;; Carbohydrate transport and metabolism	Molecular Function: nucleotide binding (GO:0000166);; Cellular Component: endosome (GO:0005768);; Cellular Component: Golgi apparatus (GO:0005794);; Cellular Component: trans-Golgi network (GO:0005802);; Biological Process: carbohydrate metabolic process (GO:0005975);; Biological Process: nucleotide-sugar metabolic process (GO:0009225);; Molecular Function: UDP-glucuronate 4-epimerase activity (G…	K08679|0|brp:103861964|K08679 UDP-glucuronate 4-epimerase [EC:5.1.3.6] | (RefSeq) UDP-glucuronate 4-epimerase 1-like	Starch and sucrose metabolism (ko00500);; Amino sugar and nucleotide sugar metabolism (ko00520)	--	--	NAD dependent epimerase/dehydratase family;; RmlD substrate binding domain;; 3-beta hydroxysteroid dehydrogenase/isomerase family;; Male sterility protein;; Polysaccharide biosynthesis protein;; NADH(P)-binding;; short chain dehydrogenase	UDP-glucuronate 4-epimerase 1 GN=F17I23.220 OS=Arabidopsis thaliana (Mouse-ear cress) PE=1 SV=1	M	Cell wall/membrane/envelope biogenesis	BnaA03g50170D [Brassica napus]	molecular function: binding (GO:0005488);; cellular component: cell (GO:0005623);; cellular component: organelle (GO:0043226);; cellular component: cell part (GO:0044464);; cellular component: organelle part (GO:0044422);; biological process: metabolic process (GO:0008152);; biological process: cellular process (GO:0009987);; biological process: single-organism process (GO:0044699);; molecular fu…
evm.TU.BraA03004875	EVM%20prediction%20BraA03004875	5.178472	368	1.249696	101	5.206623	366	0.23105	16	0.670761	49	0.083398	6	0.00781939608033406	-3.66555246205883	down	[P]	Inorganic ion transport and metabolism	Molecular Function: secondary active sulfate transmembrane transporter activity (GO:0008271);; Biological Process: sulfate transport (GO:0008272);; Cellular Component: chloroplast (GO:0009507);; Cellular Component: integral component of membrane (GO:0016021);; Biological Process: transmembrane transport (GO:0055085);;	K17471|0|brp:103860733|K17471 sulfate transporter 3 | (RefSeq) sulfate transporter 3.1-like	--	--	--	Sulfate transporter family;; STAS domain;; Sulfate transporter N-terminal domain with GLY motif	Sulfate transporter 3.1 OS=Arabidopsis thaliana (Mouse-ear cress) PE=2 SV=1	P	Inorganic ion transport and metabolism	PREDICTED: sulfate transporter 3.1-like [Brassica rapa]	molecular function: transporter activity (GO:0005215);; biological process: cellular process (GO:0009987);; biological process: single-organism process (GO:0044699);; biological process: localization (GO:0051179);; cellular component: cell (GO:0005623);; cellular component: organelle (GO:0043226);; cellular component: cell part (GO:0044464);; cellular component: membrane (GO:0016020);; cellular c…
evm.TU.BraA09003677	EVM%20prediction%20BraA09003677	6.784478	430	4.649676	354	4.81868	312	1.469934	83	3.848235	254	1.721961	112	0.00754252361891592	-1.35783550233485	down	--	--	Molecular Function: transporter activity (GO:0005215);; Cellular Component: nucleus (GO:0005634);; Cellular Component: cytosol (GO:0005829);; Cellular Component: plasma membrane (GO:0005886);; Biological Process: transport (GO:0006810);; Biological Process: sterol biosynthetic process (GO:0016126);; Biological Process: plant-type cell wall cellulose metabolic process (GO:0052541);; Biological Pro…	--	--	[I]	Lipid transport and metabolism	CRAL/TRIO domain;; CRAL/TRIO, N-terminal domain	Patellin-4 GN=PATL4 OS=Arabidopsis thaliana (Mouse-ear cress) PE=1 SV=2	I	Lipid transport and metabolism	PREDICTED: patellin-4 [Brassica rapa]	molecular function: transporter activity (GO:0005215);; cellular component: cell (GO:0005623);; cellular component: organelle (GO:0043226);; cellular component: cell part (GO:0044464);; cellular component: membrane (GO:0016020);; biological process: localization (GO:0051179);; biological process: metabolic process (GO:0008152);; biological process: single-organism process (GO:0044699);; biologica…
evm.TU.BraA02002295	EVM%20prediction%20BraA02002295	4.922589	146	2.491282	84	4.417724	130	12.189564	347	14.019191	420	19.494757	580	5.07032373044921e-05	1.82581257967606	up	--	--	Molecular Function: protein binding (GO:0005515);; Cellular Component: nucleus (GO:0005634);; Biological Process: response to water deprivation (GO:0009414);; Biological Process: response to wounding (GO:0009611);; Biological Process: response to fungus (GO:0009620);; Biological Process: ethylene biosynthetic process (GO:0009693);; Biological Process: jasmonic acid biosynthetic process (GO:000969…	K13464|0|brp:103852783|K13464 jasmonate ZIM domain-containing protein | (RefSeq) protein TIFY 11B-like	Plant hormone signal transduction (ko04075)	--	--	tify domain;; Divergent CCT motif	Protein TIFY 11B GN=T10D10.8 OS=Arabidopsis thaliana (Mouse-ear cress) PE=1 SV=1	K	Transcription	PREDICTED: protein TIFY 11B-like [Brassica rapa]	molecular function: binding (GO:0005488);; cellular component: cell (GO:0005623);; cellular component: organelle (GO:0043226);; cellular component: cell part (GO:0044464);; biological process: response to stimulus (GO:0050896);; biological process: multi-organism process (GO:0051704);; biological process: metabolic process (GO:0008152);; biological process: cellular process (GO:0009987);; biologi…
evm.TU.BraA03000034	EVM%20prediction%20BraA03000034	1.830093	80	2.260188	113	2.66648	116	8.176546	344	6.346004	281	9.17296	403	0.00119144081516122	1.68287327849837	up	--	--	Molecular Function: ATP transmembrane transporter activity (GO:0005347);; Cellular Component: mitochondrial inner membrane (GO:0005743);; Biological Process: response to nematode (GO:0009624);; Cellular Component: chloroplast envelope (GO:0009941);; Biological Process: photoprotection (GO:0010117);; Biological Process: photosystem II repair (GO:0010206);; Biological Process: ATP transport (GO:001…	K14684|0|brp:103855418|K14684 solute carrier family 25 (mitochondrial phosphate transporter), member 23/24/25/41 | (RefSeq) thylakoid ADP,ATP carrier protein, chloroplastic	--	[C]	Energy production and conversion	Mitochondrial carrier protein	Thylakoid ADP,ATP carrier protein, chloroplastic (Precursor) GN=TAAC OS=Arabidopsis thaliana (Mouse-ear cress) PE=1 SV=1	C	Energy production and conversion	PREDICTED: thylakoid ADP,ATP carrier protein, chloroplastic [Brassica rapa]	molecular function: transporter activity (GO:0005215);; biological process: cellular process (GO:0009987);; biological process: single-organism process (GO:0044699);; biological process: localization (GO:0051179);; cellular component: cell (GO:0005623);; cellular component: membrane (GO:0016020);; cellular component: organelle (GO:0043226);; cellular component: organelle part (GO:0044422);; cellu…
evm.TU.BraA10000608	EVM%20prediction%20BraA10000608	108.406258	1004	67.203384	709	101.538452	932	26.675385	239	42.797955	402	37.946793	354	0.000132584947182154	-1.48542872093068	down	--	--	--	--	--	--	--	--	--	S	Function unknown	BnaAnng37310D [Brassica napus]	--
evm.TU.BraA03004908	EVM%20prediction%20BraA03004908	4.244862	186	0.787481	40	2.139899	93	9.723248	409	6.549072	290	7.559238	332	0.00152726466829998	1.60647438454805	up	--	--	Cellular Component: ubiquitin ligase complex (GO:0000151);; Biological Process: respiratory burst involved in defense response (GO:0002679);; Molecular Function: ubiquitin-protein transferase activity (GO:0004842);; Cellular Component: cytosol (GO:0005829);; Biological Process: response to water deprivation (GO:0009414);; Biological Process: response to chitin (GO:0010200);; Biological Process: p…	--	--	--	--	U-box domain;; Cell differentiation family, Rcd1-like	E3 ubiquitin-protein ligase PUB22 GN=PUB22 OS=Arabidopsis thaliana (Mouse-ear cress) PE=1 SV=1	O	Posttranslational modification, protein turnover, chaperones	PREDICTED: E3 ubiquitin-protein ligase PUB22-like [Brassica rapa]	cellular component: cell (GO:0005623);; cellular component: macromolecular complex (GO:0032991);; cellular component: cell part (GO:0044464);; biological process: immune system process (GO:0002376);; biological process: metabolic process (GO:0008152);; biological process: single-organism process (GO:0044699);; molecular function: catalytic activity (GO:0003824);; biological process: response to s…
evm.TU.BraA09006255	EVM%20prediction%20BraA09006255	3.886196	258	2.158337	163	3.638612	239	9.795879	626	7.128095	479	6.542459	437	0.00705444956134055	1.1560999422137	up	--	--	Biological Process: mitochondrial fission (GO:0000266);; Molecular Function: GTPase activity (GO:0003924);; Molecular Function: GTP binding (GO:0005525);; Cellular Component: mitochondrion (GO:0005739);; Cellular Component: plasma membrane (GO:0005886);; Cellular Component: cell cortex (GO:0005938);; Biological Process: obsolete GTP catabolic process (GO:0006184);; Cellular Component: cell plate …	--	--	[UR]	Intracellular trafficking, secretion, and vesicular transport;; General function prediction only	Dynamin central region;; Dynamin family;; Dynamin GTPase effector domain	Dynamin-related protein 1C GN=F10B6.23 OS=Arabidopsis thaliana (Mouse-ear cress) PE=1 SV=2	U	Intracellular trafficking, secretion, and vesicular transport	PREDICTED: dynamin-related protein 1C [Brassica rapa]	biological process: cellular process (GO:0009987);; biological process: cellular component organization or biogenesis (GO:0071840);; molecular function: catalytic activity (GO:0003824);; biological process: metabolic process (GO:0008152);; molecular function: binding (GO:0005488);; cellular component: cell (GO:0005623);; cellular component: organelle (GO:0043226);; cellular component: cell part (…
evm.TU.BraA03005851	EVM%20prediction%20BraA03005851	0.157626	16	0.065642	8	0.046754	5	1.539731	146	0.855005	81	1.390317	104	7.71933283271365e-06	3.45852940563554	up	[I]	Lipid transport and metabolism	Molecular Function: nucleotide binding (GO:0000166);; Molecular Function: 3-hydroxyacyl-CoA dehydrogenase activity (GO:0003857);; Molecular Function: enoyl-CoA hydratase activity (GO:0004300);; Cellular Component: cell wall (GO:0005618);; Cellular Component: peroxisome (GO:0005777);; Biological Process: fatty acid beta-oxidation (GO:0006635);; Cellular Component: plasmodesma (GO:0009506);; Cellul…	K10527|0|brp:103861864|K10527 enoyl-CoA hydratase/3-hydroxyacyl-CoA dehydrogenase [EC:4.2.1.17 1.1.1.35 1.1.1.211] | (RefSeq) peroxisomal fatty acid beta-oxidation multifunctional protein AIM1-like	Fatty acid degradation (ko00071);; alpha-Linolenic acid metabolism (ko00592);; Fatty acid metabolism (ko01212)	--	--	3-hydroxyacyl-CoA dehydrogenase, NAD binding domain;; Enoyl-CoA hydratase/isomerase family;; 3-hydroxyacyl-CoA dehydrogenase, C-terminal domain	3-hydroxyacyl-CoA dehydrogenase GN=AIM1 OS=Arabidopsis thaliana (Mouse-ear cress) PE=1 SV=1	I	Lipid transport and metabolism	PREDICTED: peroxisomal fatty acid beta-oxidation multifunctional protein AIM1-like [Brassica rapa]	molecular function: binding (GO:0005488);; molecular function: catalytic activity (GO:0003824);; biological process: metabolic process (GO:0008152);; biological process: single-organism process (GO:0044699);; cellular component: cell (GO:0005623);; cellular component: cell part (GO:0044464);; cellular component: organelle (GO:0043226);; biological process: cellular process (GO:0009987);; cellular…
evm.TU.BraA03003025	EVM%20prediction%20BraA03003025	29.984653	749	28.010689	797	23.058529	571	52.603336	1267	88.552986	2242	60.320953	1518	0.00581584596723136	1.19313244960794	up	[C]	Energy production and conversion	Biological Process: MAPK cascade (GO:0000165);; Molecular Function: protein binding (GO:0005515);; Cellular Component: plasma membrane (GO:0005886);; Biological Process: pentose-phosphate shunt (GO:0006098);; Biological Process: rRNA processing (GO:0006364);; Biological Process: protein targeting to membrane (GO:0006612);; Molecular Function: ubiquinol-cytochrome-c reductase activity (GO:0008121)…	K02636|6.99929e-145|brp:103858708|K02636 cytochrome b6-f complex iron-sulfur subunit [EC:1.10.9.1] | (RefSeq) cytochrome b6-f complex iron-sulfur subunit, chloroplastic	Photosynthesis (ko00195)	--	--	Cytochrome B6-F complex Fe-S subunit;; Rieske [2Fe-2S] domain	Cytochrome b6-f complex iron-sulfur subunit, chloroplastic (Precursor) GN=F4C21.21 OS=Arabidopsis thaliana (Mouse-ear cress) PE=1 SV=1	C	Energy production and conversion	PREDICTED: cytochrome b6-f complex iron-sulfur subunit, chloroplastic [Brassica rapa]	biological process: metabolic process (GO:0008152);; biological process: cellular process (GO:0009987);; biological process: signaling (GO:0023052);; biological process: single-organism process (GO:0044699);; biological process: response to stimulus (GO:0050896);; biological process: biological regulation (GO:0065007);; molecular function: binding (GO:0005488);; cellular component: cell (GO:00056…
evm.TU.BraA10000784	EVM%20prediction%20BraA10000784	4.18096	176	6.773335	319	4.050463	169	1.475419	64	1.243265	53	0.758969	35	0.000356812151052614	-2.15257968114829	down	[R]	General function prediction only	Molecular Function: iron ion binding (GO:0005506);; Cellular Component: cytoplasm (GO:0005737);; Biological Process: response to red or far red light (GO:0009639);; Biological Process: gibberellin biosynthetic process (GO:0009686);; Biological Process: abscisic acid biosynthetic process (GO:0009688);; Biological Process: response to abscisic acid (GO:0009737);; Biological Process: gibberellic aci…	K05282|0|brp:103832808|K05282 gibberellin 20-oxidase [EC:1.14.11.12] | (RefSeq) gibberellin 20 oxidase 2	Diterpenoid biosynthesis (ko00904)	--	--	2OG-Fe(II) oxygenase superfamily;; non-haem dioxygenase in morphine synthesis N-terminal	Gibberellin 20 oxidase 2 GN=MIO24.5 OS=Arabidopsis thaliana (Mouse-ear cress) PE=2 SV=1	Q	Secondary metabolites biosynthesis, transport and catabolism	PREDICTED: gibberellin 20 oxidase 2 [Brassica rapa]	molecular function: binding (GO:0005488);; cellular component: cell (GO:0005623);; cellular component: cell part (GO:0044464);; biological process: response to stimulus (GO:0050896);; biological process: metabolic process (GO:0008152);; biological process: cellular process (GO:0009987);; biological process: single-organism process (GO:0044699);; biological process: signaling (GO:0023052);; biolog…
evm.TU.BraA01004260	EVM%20prediction%20BraA01004260	2.906731	66	0.396434	11	2.16962	49	8.595526	180	5.469008	121	11.542551	254	0.00411301531629995	2.04186156849352	up	--	--	Biological Process: tryptophan catabolic process (GO:0006569);; Biological Process: cellular response to nitrogen starvation (GO:0006995);; Cellular Component: chloroplast (GO:0009507);; Biological Process: indoleacetic acid biosynthetic process (GO:0009684);; Biological Process: cellular cation homeostasis (GO:0030003);; Biological Process: divalent metal ion transport (GO:0070838);;	--	--	--	--	Tubby C 2	Protein LURP-one-related 10 GN=At3g11740 OS=Arabidopsis thaliana (Mouse-ear cress) PE=2 SV=2	S	Function unknown	PREDICTED: protein LURP-one-related 10 [Brassica rapa]	biological process: metabolic process (GO:0008152);; biological process: cellular process (GO:0009987);; biological process: single-organism process (GO:0044699);; biological process: response to stimulus (GO:0050896);; cellular component: cell (GO:0005623);; cellular component: organelle (GO:0043226);; cellular component: cell part (GO:0044464);; biological process: biological regulation (GO:006…
evm.TU.BraA08002526	EVM%20prediction%20BraA08002526	8.674862	321	5.307467	224	6.258763	229	26.516113	944	27.775311	1040	24.987978	930	1.44218922805989e-08	1.84833021256554	up	[M]	Cell wall/membrane/envelope biogenesis	Cellular Component: Golgi apparatus (GO:0005794);; Biological Process: carbohydrate biosynthetic process (GO:0016051);; Molecular Function: polygalacturonate 4-alpha-galacturonosyltransferase activity (GO:0047262);;	--	--	--	--	Glycosyl transferase family 8	Probable galacturonosyltransferase-like 3 GN=GATL3 OS=Arabidopsis thaliana (Mouse-ear cress) PE=2 SV=1	G	Carbohydrate transport and metabolism	PREDICTED: probable galacturonosyltransferase-like 3 [Brassica rapa]	cellular component: cell (GO:0005623);; cellular component: organelle (GO:0043226);; cellular component: cell part (GO:0044464);; biological process: metabolic process (GO:0008152);; biological process: single-organism process (GO:0044699);; molecular function: catalytic activity (GO:0003824)
evm.TU.BraA09004014	EVM%20prediction%20BraA09004014	0.920307	22	0.483491	24	0.700908	30	6.064571	225	7.101433	277	5.71307	252	6.57061220771261e-08	3.24609207590129	up	[EH]	Amino acid transport and metabolism;; Coenzyme transport and metabolism	Biological Process: tryptophan biosynthetic process (GO:0000162);; Molecular Function: anthranilate synthase activity (GO:0004049);; Cellular Component: mitochondrion (GO:0005739);; Biological Process: response to bacterium (GO:0009617);; Biological Process: response to salt stress (GO:0009651);; Biological Process: response to ethylene (GO:0009723);; Biological Process: auxin biosynthetic proces…	K01658|0|brp:103839088|K01658 anthranilate synthase component II [EC:4.1.3.27] | (RefSeq) anthranilate synthase beta subunit 1, chloroplastic-like	Phenylalanine, tyrosine and tryptophan biosynthesis (ko00400);; Biosynthesis of amino acids (ko01230)	--	--	Glutamine amidotransferase class-I;; Peptidase C26	Anthranilate synthase beta subunit 1, chloroplastic (Precursor) GN=F4F7.39 OS=Arabidopsis thaliana (Mouse-ear cress) PE=1 SV=1	E	Amino acid transport and metabolism	PREDICTED: anthranilate synthase beta subunit 1, chloroplastic-like [Brassica rapa]	biological process: metabolic process (GO:0008152);; biological process: cellular process (GO:0009987);; biological process: single-organism process (GO:0044699);; molecular function: catalytic activity (GO:0003824);; cellular component: cell (GO:0005623);; cellular component: organelle (GO:0043226);; cellular component: cell part (GO:0044464);; biological process: response to stimulus (GO:005089…
evm.TU.BraA09005567	EVM%20prediction%20BraA09005567	68.84272	919	77.053093	1172	46.480457	615	125.150803	1611	165.848618	2244	140.412354	1888	0.000267009121861913	1.04485017707049	up	--	--	Biological Process: rRNA processing (GO:0006364);; Molecular Function: plastoquinol--plastocyanin reductase activity (GO:0009496);; Cellular Component: cytochrome b6f complex (GO:0009512);; Cellular Component: chloroplast thylakoid membrane (GO:0009535);; Biological Process: plastid organization (GO:0009657);; Biological Process: photosystem II assembly (GO:0010207);;	--	--	--	--	PetM family of cytochrome b6f complex subunit 7	Cytochrome b6-f complex subunit 7 (Fragment) OS=Spinacia oleracea (Spinach) PE=1 SV=1	S	Function unknown	PREDICTED: uncharacterized protein LOC103842140 [Brassica rapa]	biological process: metabolic process (GO:0008152);; biological process: cellular process (GO:0009987);; molecular function: catalytic activity (GO:0003824);; biological process: single-organism process (GO:0044699);; cellular component: cell (GO:0005623);; cellular component: macromolecular complex (GO:0032991);; cellular component: cell part (GO:0044464);; cellular component: membrane (GO:00160…
evm.TU.BraA07001395	EVM%20prediction%20BraA07001395	16.566813	286	14.469804	284	9.09235	156	62.602646	1040	64.093353	1119	73.297348	1272	2.78185766096208e-12	2.19573461126875	up	--	--	Cellular Component: chloroplast (GO:0009507);;	--	--	--	--	Pathogenesis-related protein Bet v I family;; Polyketide cyclase / dehydrase and lipid transport	MLP-like protein 31 GN=MLP31 OS=Arabidopsis thaliana (Mouse-ear cress) PE=2 SV=2	R	General function prediction only	PREDICTED: MLP-like protein 31 [Brassica rapa]	cellular component: cell (GO:0005623);; cellular component: organelle (GO:0043226);; cellular component: cell part (GO:0044464)
evm.TU.BraA09001123	EVM%20prediction%20BraA09001123	2.284664	137	0.853401	61	2.743209	164	11.018188	644	6.119603	373	7.727239	474	0.000390041877655914	1.96103786618515	up	--	--	Biological Process: circadian rhythm (GO:0007623);; Cellular Component: chloroplast (GO:0009507);; Biological Process: glucosinolate biosynthetic process (GO:0019761);; Biological Process: response to karrikin (GO:0080167);;	--	--	--	--	Nodulin-like	--	S	Function unknown	PREDICTED: probable transporter mch1 [Brassica rapa]	biological process: rhythmic process (GO:0048511);; cellular component: cell (GO:0005623);; cellular component: organelle (GO:0043226);; cellular component: cell part (GO:0044464);; biological process: metabolic process (GO:0008152);; biological process: cellular process (GO:0009987);; biological process: single-organism process (GO:0044699);; biological process: response to stimulus (GO:0050896)
evm.TU.BraA01001602	EVM%20prediction%20BraA01001602	3.299307	123	3.151659	134	2.71588	99	11.515487	414	9.198518	347	9.672008	361	0.0013188885291429	1.61050639356309	up	[F]	Nucleotide transport and metabolism	Molecular Function: catalytic activity (GO:0003824);; Cellular Component: extracellular region (GO:0005576);; Cellular Component: plasma membrane (GO:0005886);; Biological Process: nucleoside metabolic process (GO:0009116);; Cellular Component: plant-type cell wall (GO:0009505);; Biological Process: response to wounding (GO:0009611);; Molecular Function: nutrient reservoir activity (GO:0045735);;	--	--	--	--	Phosphorylase superfamily	Bark storage protein A (Precursor) GN=BSPA OS=Populus deltoides (Eastern poplar) PE=2 SV=1	R	General function prediction only	PREDICTED: bark storage protein A-like [Brassica rapa]	molecular function: catalytic activity (GO:0003824);; cellular component: extracellular region (GO:0005576);; cellular component: cell (GO:0005623);; cellular component: membrane (GO:0016020);; cellular component: cell part (GO:0044464);; biological process: metabolic process (GO:0008152);; biological process: cellular process (GO:0009987);; biological process: single-organism process (GO:0044699…
evm.TU.BraA08002674	EVM%20prediction%20BraA08002674	1.568367	61	0.691637	31	0.732662	28	3.838234	142	4.457265	174	4.789259	185	0.00316465268198194	1.99241363675342	up	--	--	Cellular Component: extracellular region (GO:0005576);; Biological Process: plant-type cell wall organization (GO:0009664);; Biological Process: regulation of meristem growth (GO:0010075);; Cellular Component: anchored component of membrane (GO:0031225);; Biological Process: cell wall modification (GO:0042545);; Biological Process: anther development (GO:0048653);; Biological Process: response to…	--	--	--	--	Thaumatin family	Pathogenesis-related protein 5 (Precursor) GN=At1g75040 OS=Arabidopsis thaliana (Mouse-ear cress) PE=1 SV=1	R	General function prediction only	PREDICTED: thaumatin-like protein 1b [Brassica rapa]	cellular component: extracellular region (GO:0005576);; biological process: cellular process (GO:0009987);; biological process: cellular component organization or biogenesis (GO:0071840);; biological process: biological regulation (GO:0065007);; cellular component: membrane (GO:0016020);; cellular component: membrane part (GO:0044425);; biological process: reproductive process (GO:0022414);; biol…
evm.TU.BraA04001173	EVM%20prediction%20BraA04001173	378.875841	7731	430.103091	9701	278.768089	5620	1165.4121	22158	2087.082407	41743	1440.885852	28616	0.000133290213306371	1.95788078221451	up	[C]	Energy production and conversion	Molecular Function: monooxygenase activity (GO:0004497);; Cellular Component: chloroplast (GO:0009507);; Biological Process: photorespiration (GO:0009853);; Molecular Function: ribulose-bisphosphate carboxylase activity (GO:0016984);; Biological Process: reductive pentose-phosphate cycle (GO:0019253);; Biological Process: oxidation-reduction process (GO:0055114);;	K01602|6.00992e-132|brp:103863779|K01602 ribulose-bisphosphate carboxylase small chain [EC:4.1.1.39] | (RefSeq) rbcS; ribulose bisphosphate carboxylase small chain F1, chloroplastic	Glyoxylate and dicarboxylate metabolism (ko00630);; Carbon fixation in photosynthetic organisms (ko00710);; Carbon metabolism (ko01200)	--	--	Ribulose bisphosphate carboxylase, small chain;; Ribulose-1,5-bisphosphate carboxylase small subunit	Ribulose bisphosphate carboxylase small chain, chloroplastic (Precursor) GN=RBCS OS=Brassica napus (Rape) PE=2 SV=2	G	Carbohydrate transport and metabolism	ribulose 1,5-bisphosphate carboxylase/oxygenase [Brassica rapa subsp. chinensis]	molecular function: catalytic activity (GO:0003824);; biological process: metabolic process (GO:0008152);; biological process: single-organism process (GO:0044699);; cellular component: cell (GO:0005623);; cellular component: organelle (GO:0043226);; cellular component: cell part (GO:0044464);; biological process: cellular process (GO:0009987)
evm.TU.BraA07001651	EVM%20prediction%20BraA07001651	7.548707	609	6.825341	627	7.3782	590	18.192535	1414	14.389088	1176	15.202742	1235	0.00114847368797374	1.01425077078547	up	[RTKL]	General function prediction only;; Signal transduction mechanisms;; Transcription;; Replication, recombination and repair	Biological Process: MAPK cascade (GO:0000165);; Molecular Function: protein serine/threonine kinase activity (GO:0004674);; Molecular Function: ATP binding (GO:0005524);; Cellular Component: extracellular region (GO:0005576);; Cellular Component: plasma membrane (GO:0005886);; Biological Process: regulation of transcription, DNA-templated (GO:0006355);; Biological Process: protein phosphorylation…	--	--	--	--	Protein kinase domain;; Protein tyrosine kinase;; Leucine Rich Repeat;; Leucine Rich repeats (2 copies);; Leucine rich repeat;; Leucine rich repeat N-terminal domain;; Leucine Rich repeat	Probable LRR receptor-like serine/threonine-protein kinase At4g37250 (Precursor) GN=At4g37250 OS=Arabidopsis thaliana (Mouse-ear cress) PE=2 SV=1	T	Signal transduction mechanisms	PREDICTED: probable LRR receptor-like serine/threonine-protein kinase At4g37250 [Brassica rapa]	biological process: metabolic process (GO:0008152);; biological process: cellular process (GO:0009987);; biological process: signaling (GO:0023052);; biological process: single-organism process (GO:0044699);; biological process: response to stimulus (GO:0050896);; biological process: biological regulation (GO:0065007);; molecular function: catalytic activity (GO:0003824);; molecular function: bin…
evm.TU.BraA02004142	EVM%20prediction%20BraA02004142	30.494125	470	53.700073	942	39.146641	597	19.250864	286	23.408451	366	16.617268	258	0.00937463112372725	-1.1779715818896	down	--	--	--	--	--	--	--	--	--	--	--	BnaA02g32200D [Brassica napus]	--
evm.TU.BraA08001298	EVM%20prediction%20BraA08001298	19.959976	299	14.151199	242	13.737012	204	33.178368	479	56.230923	853	48.35281	729	0.000540913291791079	1.40441794666422	up	--	--	--	--	--	--	--	--	--	--	--	--	--
evm.TU.BraA02004150	EVM%20prediction%20BraA02004150	5.776677	558	3.919179	451	3.724255	348	16.076476	1462	12.222158	1238	15.568271	1548	4.68535879345404e-08	1.5931464886453	up	[R]	General function prediction only	Cellular Component: endoplasmic reticulum (GO:0005783);; Cellular Component: Golgi apparatus (GO:0005794);; Cellular Component: plasma membrane (GO:0005886);; Biological Process: lipopolysaccharide core region biosynthetic process (GO:0009244);; Molecular Function: transferase activity, transferring phosphorus-containing groups (GO:0016772);; Biological Process: endoplasmic reticulum unfolded pro…	K08869|0|brp:103854785|K08869 aarF domain-containing kinase | (RefSeq) uncharacterized LOC103854785	--	--	--	Beta-lactamase;; ABC1 family;; Lipopolysaccharide core biosynthesis protein (WaaY)	Uncharacterized aarF domain-containing protein kinase At1g79600, chloroplastic (Precursor) GN=At1g79600 OS=Arabidopsis thaliana (Mouse-ear cress) PE=2 SV=1	R	General function prediction only	PREDICTED: uncharacterized protein LOC103854785 [Brassica rapa]	cellular component: cell (GO:0005623);; cellular component: organelle (GO:0043226);; cellular component: cell part (GO:0044464);; cellular component: membrane (GO:0016020);; biological process: metabolic process (GO:0008152);; biological process: cellular process (GO:0009987);; biological process: single-organism process (GO:0044699);; molecular function: catalytic activity (GO:0003824);; biologi…
evm.TU.BraA04001282	EVM%20prediction%20BraA04001282	65.865852	3162	90.455559	4947	79.413986	3777	31.489342	1458	37.428524	1822	35.910076	1737	3.29309454667309e-07	-1.28968596207781	down	--	--	Molecular Function: DNA binding (GO:0003677);; Molecular Function: transcription factor activity, sequence-specific DNA binding (GO:0003700);; Molecular Function: protein binding (GO:0005515);; Cellular Component: nucleus (GO:0005634);; Biological Process: regulation of transcription, DNA-templated (GO:0006355);; Molecular Function: zinc ion binding (GO:0008270);; Biological Process: regulation o…	--	--	--	--	Dof domain, zinc finger	Cyclic dof factor 2 GN=MIJ24.16 OS=Arabidopsis thaliana (Mouse-ear cress) PE=1 SV=2	R	General function prediction only	PREDICTED: cyclic dof factor 2-like [Brassica rapa]	molecular function: binding (GO:0005488);; molecular function: nucleic acid binding transcription factor activity (GO:0001071);; biological process: biological regulation (GO:0065007);; cellular component: cell (GO:0005623);; cellular component: organelle (GO:0043226);; cellular component: cell part (GO:0044464)
evm.TU.BraA04003299	EVM%20prediction%20BraA04003299	2.678399	42	0.502635	11	1.194951	20	14.254924	225	13.091007	302	12.004346	197	1.00541374812128e-07	3.22117893769174	up	--	--	Biological Process: tryptophan catabolic process (GO:0006569);; Biological Process: indoleacetic acid biosynthetic process (GO:0009684);; Biological Process: glucosinolate biosynthetic process (GO:0019761);; Molecular Function: heme binding (GO:0020037);; Biological Process: defense response to bacterium (GO:0042742);; Molecular Function: metal ion binding (GO:0046872);;	--	--	[C]	Energy production and conversion	Cytochrome b5-like Heme/Steroid binding domain	Cytochrome B5 isoform C {ECO:0000303|PubMed:19054355, ECO:0000303|PubMed:22384013} GN=T3A4.3 OS=Arabidopsis thaliana (Mouse-ear cress) PE=1 SV=1	C	Energy production and conversion	PREDICTED: cytochrome B5 isoform C-like [Brassica rapa]	biological process: metabolic process (GO:0008152);; biological process: cellular process (GO:0009987);; biological process: single-organism process (GO:0044699);; biological process: biological regulation (GO:0065007);; molecular function: binding (GO:0005488);; biological process: response to stimulus (GO:0050896);; biological process: multi-organism process (GO:0051704)
evm.TU.BraA01000771	EVM%20prediction%20BraA01000771	3.256974	33	1.808856	21	0.588862	6	20.451393	198	14.433702	147	10.727466	109	4.35095583093776e-05	2.87808014534133	up	--	--	Cellular Component: nucleus (GO:0005634);;	--	--	--	--	--	--	R	General function prediction only	uncharacterized protein [Arabidopsis thaliana]	cellular component: cell (GO:0005623);; cellular component: organelle (GO:0043226);; cellular component: cell part (GO:0044464)
evm.TU.BraA09004524	EVM%20prediction%20BraA09004524	6.243413	243	3.430124	152	6.266137	242	16.976831	636	11.21	442	16.847652	660	0.000579898390823132	1.37732883904964	up	[M]	Cell wall/membrane/envelope biogenesis	Molecular Function: nucleotide binding (GO:0000166);; Cellular Component: Golgi apparatus (GO:0005794);; Cellular Component: cytosol (GO:0005829);; Biological Process: glucose catabolic process (GO:0006007);; Molecular Function: GDP-mannose 4,6-dehydratase activity (GO:0008446);; Biological Process: unidimensional cell growth (GO:0009826);; Biological Process: GDP-mannose metabolic process (GO:00…	K01711|0|brp:103841032|K01711 GDPmannose 4,6-dehydratase [EC:4.2.1.47] | (RefSeq) GDP-mannose 4,6 dehydratase 2-like	Fructose and mannose metabolism (ko00051);; Amino sugar and nucleotide sugar metabolism (ko00520)	--	--	NAD dependent epimerase/dehydratase family;; RmlD substrate binding domain;; Polysaccharide biosynthesis protein	GDP-mannose 4,6 dehydratase 2 GN=F24M12.200 OS=Arabidopsis thaliana (Mouse-ear cress) PE=1 SV=3	G	Carbohydrate transport and metabolism	PREDICTED: GDP-mannose 4,6 dehydratase 2-like [Brassica rapa]	molecular function: binding (GO:0005488);; cellular component: cell (GO:0005623);; cellular component: organelle (GO:0043226);; cellular component: cell part (GO:0044464);; biological process: metabolic process (GO:0008152);; biological process: single-organism process (GO:0044699);; molecular function: catalytic activity (GO:0003824);; biological process: cellular process (GO:0009987);; biologic…
evm.TU.BraA04000964	EVM%20prediction%20BraA04000964	2.363349	121	0.78299	42	0.53936	31	4.490125	223	4.714947	221	4.591691	205	0.00713513840150211	1.67122900418225	up	[R]	General function prediction only	Cellular Component: chloroplast (GO:0009507);; Biological Process: mRNA modification (GO:0016556);; Molecular Function: haloalkane dehalogenase activity (GO:0018786);;	--	--	--	--	Alpha/beta hydrolase family;; alpha/beta hydrolase fold;; Alpha/beta hydrolase family	--	R	General function prediction only	PREDICTED: uncharacterized hydrolase YNR064C [Brassica rapa]	cellular component: cell (GO:0005623);; cellular component: organelle (GO:0043226);; cellular component: cell part (GO:0044464);; biological process: metabolic process (GO:0008152);; biological process: cellular process (GO:0009987);; molecular function: catalytic activity (GO:0003824)
evm.TU.BraA05000663	EVM%20prediction%20BraA05000663	167.039371	4879	181.023285	6037	138.080698	3983	51.489848	1439	91.643239	2696	61.738197	1803	5.27072632438546e-08	-1.37743780338865	down	--	--	Cellular Component: nucleus (GO:0005634);;	--	--	--	--	--	--	S	Function unknown	PREDICTED: uncharacterized protein LOC103866884 [Brassica rapa]	cellular component: cell (GO:0005623);; cellular component: organelle (GO:0043226);; cellular component: cell part (GO:0044464)
evm.TU.BraA03004068	EVM%20prediction%20BraA03004068	10.964197	817	7.54399	635	6.064554	446	38.925534	2774	44.523258	3349	42.474114	3165	4.43894675680724e-19	2.23474529015756	up	--	--	Biological Process: MAPK cascade (GO:0000165);; Molecular Function: ion channel activity (GO:0005216);; Molecular Function: calmodulin binding (GO:0005516);; Cellular Component: plasma membrane (GO:0005886);; Biological Process: protein targeting to membrane (GO:0006612);; Biological Process: detection of biotic stimulus (GO:0009595);; Biological Process: response to nematode (GO:0009624);; Biolo…	K05391|0|brp:103859720|K05391 cyclic nucleotide gated channel, other eukaryote | (RefSeq) probable cyclic nucleotide-gated ion channel 20, chloroplastic	Plant-pathogen interaction (ko04626)	--	--	Ion transport protein	Probable cyclic nucleotide-gated ion channel 20, chloroplastic (Precursor) GN=MKP6.28 OS=Arabidopsis thaliana (Mouse-ear cress) PE=2 SV=1	P	Inorganic ion transport and metabolism	BnaA03g34680D [Brassica napus]	biological process: metabolic process (GO:0008152);; biological process: cellular process (GO:0009987);; biological process: signaling (GO:0023052);; biological process: single-organism process (GO:0044699);; biological process: response to stimulus (GO:0050896);; biological process: biological regulation (GO:0065007);; molecular function: transporter activity (GO:0005215);; biological process: l…
Brassica_rapa_newGene_186	--	106.49823	4512	129.560852	6254	187.050888	7851	29.404282	1202	62.476601	2684	46.616207	1990	0.00107527352418316	-1.73246029294175	down	--	--	--	--	--	--	--	--	--	--	--	--	--
evm.TU.BraA03004219	EVM%20prediction%20BraA03004219	16.902784	195	19.795799	260	11.902929	136	101.713028	1130	229.44252	2679	105.30085	1222	0.00338721827124534	3.04362172235383	up	--	--	Biological Process: rRNA processing (GO:0006364);; Cellular Component: chloroplast thylakoid lumen (GO:0009543);; Biological Process: plastid organization (GO:0009657);; Biological Process: photosystem II assembly (GO:0010207);; Cellular Component: chloroplast photosystem II (GO:0030095);; Biological Process: regulation of protein dephosphorylation (GO:0035304);;	--	--	--	--	--	Photosystem II 5 kDa protein, chloroplastic (Precursor) GN=PSBT OS=Arabidopsis thaliana (Mouse-ear cress) PE=3 SV=2	S	Function unknown	PREDICTED: photosystem II 5 kDa protein, chloroplastic-like [Brassica rapa]	biological process: metabolic process (GO:0008152);; biological process: cellular process (GO:0009987);; cellular component: cell (GO:0005623);; cellular component: organelle (GO:0043226);; cellular component: organelle part (GO:0044422);; cellular component: cell part (GO:0044464);; biological process: cellular component organization or biogenesis (GO:0071840);; cellular component: membrane (GO:…
evm.TU.BraA08001235	EVM%20prediction%20BraA08001235	3.234943	251	4.896477	371	5.571042	424	1.9132	138	1.289563	100	1.363131	88	0.000600087955028331	-1.73238811804599	down	--	--	--	K14800|1.15521e-91|brp:103833543|K14800 pre-rRNA-processing protein TSR2 | (RefSeq) pre-rRNA-processing protein TSR2-like	--	[S]	Function unknown	Pre-rRNA-processing protein TSR2	--	S	Function unknown	BnaAnng21500D [Brassica napus]	--
evm.TU.BraA06002345	EVM%20prediction%20BraA06002345	179.251785	13620	281.296753	24348	285.97403	21527	127.130554	9313	117.817085	9076	118.262405	9052	0.00133070900875788	-1.16107353980085	down	[U]	Intracellular trafficking, secretion, and vesicular transport	Cellular Component: extracellular region (GO:0005576);; Cellular Component: vacuolar membrane (GO:0005774);; Cellular Component: plant-type cell wall (GO:0009505);; Biological Process: methylglyoxal catabolic process to D-lactate via S-lactoyl-glutathione (GO:0019243);;	--	--	--	--	WD40-like Beta Propeller Repeat;; Dipeptidyl peptidase IV (DPP IV) N-terminal region	--	S	Function unknown	PREDICTED: uncharacterized protein LOC103873010 [Brassica rapa]	cellular component: extracellular region (GO:0005576);; cellular component: cell (GO:0005623);; cellular component: membrane (GO:0016020);; cellular component: organelle (GO:0043226);; cellular component: organelle part (GO:0044422);; cellular component: cell part (GO:0044464);; biological process: metabolic process (GO:0008152);; biological process: cellular process (GO:0009987);; biological pro…
evm.TU.BraA02002185	EVM%20prediction%20BraA02002185	10.567343	224	27.734778	675	11.875178	253	39.874518	812	53.757336	1138	42.075046	900	0.00386073299622172	1.29266424139413	up	--	--	Biological Process: pentose-phosphate shunt (GO:0006098);; Cellular Component: chloroplast (GO:0009507);; Biological Process: photosynthetic electron transport in photosystem I (GO:0009773);; Cellular Component: NAD(P)H dehydrogenase complex (plastoquinone) (GO:0010598);; Molecular Function: oxidoreductase activity, acting on NAD(P)H, quinone or similar compound as acceptor (GO:0016655);; Biologi…	--	--	--	--	NADH dehydrogenase transmembrane subunit	--	S	Function unknown	PREDICTED: uncharacterized protein LOC103852682 [Brassica rapa]	biological process: metabolic process (GO:0008152);; biological process: cellular process (GO:0009987);; biological process: single-organism process (GO:0044699);; cellular component: cell (GO:0005623);; cellular component: organelle (GO:0043226);; cellular component: cell part (GO:0044464);; cellular component: membrane (GO:0016020);; cellular component: macromolecular complex (GO:0032991);; cel…
evm.TU.BraA04002746	EVM%20prediction%20BraA04002746	0.064239	2	0.344595	12	0.705909	21	2.425054	67	2.511663	73	2.298533	67	0.0025863904956358	2.49968166689453	up	--	--	Cellular Component: vacuole (GO:0005773);; Cellular Component: Golgi apparatus (GO:0005794);; Cellular Component: cytosol (GO:0005829);; Cellular Component: plasma membrane (GO:0005886);; Biological Process: response to sucrose (GO:0009744);; Biological Process: flavonoid biosynthetic process (GO:0009813);; Biological Process: red or far-red light signaling pathway (GO:0010017);; Biological Proce…	--	--	--	--	SOUL heme-binding protein;; Initiation factor eIF2 gamma, C terminal	--	S	Function unknown	PREDICTED: uncharacterized protein LOC103865641 [Brassica rapa]	cellular component: cell (GO:0005623);; cellular component: organelle (GO:0043226);; cellular component: cell part (GO:0044464);; cellular component: membrane (GO:0016020);; biological process: response to stimulus (GO:0050896);; biological process: metabolic process (GO:0008152);; biological process: cellular process (GO:0009987);; biological process: signaling (GO:0023052);; biological process:…
evm.TU.BraA02004172	EVM%20prediction%20BraA02004172	10.561294	304	9.630371	316	19.92448	568	36.775265	1019	38.811352	1131	41.593624	1205	4.29997198874226e-06	1.42349275490017	up	[E]	Amino acid transport and metabolism	Molecular Function: glutamate-ammonia ligase activity (GO:0004356);; Molecular Function: copper ion binding (GO:0005507);; Molecular Function: protein binding (GO:0005515);; Cellular Component: cell wall (GO:0005618);; Cellular Component: vacuole (GO:0005773);; Cellular Component: plasma membrane (GO:0005886);; Biological Process: glycolytic process (GO:0006096);; Biological Process: glutamine bi…	K01915|0|brp:103863734|K01915 glutamine synthetase [EC:6.3.1.2] | (RefSeq) glutamine synthetase cytosolic isozyme 1-1	Arginine biosynthesis (ko00220);; Alanine, aspartate and glutamate metabolism (ko00250);; Glyoxylate and dicarboxylate metabolism (ko00630);; Nitrogen metabolism (ko00910);; Biosynthesis of amino acids (ko01230)	[E]	Amino acid transport and metabolism	Glutamine synthetase, catalytic domain	Glutamine synthetase cytosolic isozyme 1-1 GN=GLN1-1 OS=Arabidopsis thaliana (Mouse-ear cress) PE=1 SV=2	E	Amino acid transport and metabolism	PREDICTED: glutamine synthetase cytosolic isozyme 1-1 [Brassica rapa]	molecular function: catalytic activity (GO:0003824);; biological process: metabolic process (GO:0008152);; molecular function: binding (GO:0005488);; cellular component: cell (GO:0005623);; cellular component: cell part (GO:0044464);; cellular component: organelle (GO:0043226);; cellular component: membrane (GO:0016020);; biological process: cellular process (GO:0009987);; biological process: sin…
evm.TU.BraA09005936	EVM%20prediction%20BraA09005936	774.571768	28290	742.40153	30895	874.612822	31644	325.170359	11451	356.913664	13219	449.256018	16531	0.000197403987882199	-1.19924294442677	down	[O]	Posttranslational modification, protein turnover, chaperones	Cellular Component: cytoplasm (GO:0005737);; Biological Process: protein folding (GO:0006457);; Biological Process: response to heat (GO:0009408);; Biological Process: response to high light intensity (GO:0009644);; Molecular Function: heat shock protein binding (GO:0031072);; Biological Process: response to endoplasmic reticulum stress (GO:0034976);; Biological Process: response to hydrogen pero…	K09510|0|brp:103842598|K09510 DnaJ homolog subfamily B member 4 | (RefSeq) dnaJ homolog subfamily B member 13	--	[O]	Posttranslational modification, protein turnover, chaperones	DnaJ domain;; DnaJ C terminal domain	DnaJ protein homolog 1 (Precursor; Fragment) GN=DNAJ1 OS=Allium porrum (Leek) PE=2 SV=1	O	Posttranslational modification, protein turnover, chaperones	PREDICTED: dnaJ homolog subfamily B member 13 [Brassica rapa]	cellular component: cell (GO:0005623);; cellular component: cell part (GO:0044464);; biological process: metabolic process (GO:0008152);; biological process: cellular process (GO:0009987);; biological process: response to stimulus (GO:0050896);; molecular function: binding (GO:0005488)
evm.TU.BraA01000256	EVM%20prediction%20BraA01000256	2.497571	145	1.376957	82	1.5899	84	7.19869	397	6.921119	392	3.948101	228	0.00149797279195437	1.64417296395461	up	[C]	Energy production and conversion	Molecular Function: 3-chloroallyl aldehyde dehydrogenase activity (GO:0004028);; Molecular Function: aldehyde dehydrogenase (NAD) activity (GO:0004029);; Molecular Function: aldehyde dehydrogenase [NAD(P)+] activity (GO:0004030);; Cellular Component: endoplasmic reticulum (GO:0005783);; Biological Process: cellular aldehyde metabolic process (GO:0006081);; Biological Process: response to mechanic…	K00128|0|brp:103869258|K00128 aldehyde dehydrogenase (NAD+) [EC:1.2.1.3] | (RefSeq) aldehyde dehydrogenase family 3 member F1	Glycolysis / Gluconeogenesis (ko00010);; Pentose and glucuronate interconversions (ko00040);; Ascorbate and aldarate metabolism (ko00053);; Fatty acid degradation (ko00071);; Valine, leucine and isoleucine degradation (ko00280);; Lysine degradation (ko00310);; Arginine and proline metabolism (ko00330);; Histidine metabolism (ko00340);; Tryptophan metabolism (ko00380);; beta-Alanine metabolism (ko…	--	--	Aldehyde dehydrogenase family	Aldehyde dehydrogenase family 3 member F1 GN=ALDH3F1 OS=Arabidopsis thaliana (Mouse-ear cress) PE=2 SV=2	C	Energy production and conversion	BnaA07g05850D [Brassica napus]	molecular function: catalytic activity (GO:0003824);; biological process: metabolic process (GO:0008152);; biological process: single-organism process (GO:0044699);; cellular component: cell (GO:0005623);; cellular component: organelle (GO:0043226);; cellular component: cell part (GO:0044464);; biological process: cellular process (GO:0009987);; biological process: response to stimulus (GO:005089…
evm.TU.BraA03004345	EVM%20prediction%20BraA03004345	163.455154	8039	119.23661	6681	97.75309	4764	436.56842	20702	313.033234	15609	291.978363	14467	0.000267009121861913	1.33363828216957	up	[MG]	Cell wall/membrane/envelope biogenesis;; Carbohydrate transport and metabolism	Molecular Function: nucleotide binding (GO:0000166);; Molecular Function: protein binding (GO:0005515);; Cellular Component: endosome (GO:0005768);; Cellular Component: Golgi apparatus (GO:0005794);; Cellular Component: trans-Golgi network (GO:0005802);; Biological Process: carbohydrate metabolic process (GO:0005975);; Biological Process: tryptophan catabolic process (GO:0006569);; Biological Pro…	K08679|0|brp:103860010|K08679 UDP-glucuronate 4-epimerase [EC:5.1.3.6] | (RefSeq) UDP-glucuronate 4-epimerase 6-like	Starch and sucrose metabolism (ko00500);; Amino sugar and nucleotide sugar metabolism (ko00520)	--	--	NAD dependent epimerase/dehydratase family;; 3-beta hydroxysteroid dehydrogenase/isomerase family;; RmlD substrate binding domain;; Male sterility protein;; Polysaccharide biosynthesis protein;; NADH(P)-binding	UDP-glucuronate 4-epimerase 6 GN=F14O13.1 OS=Arabidopsis thaliana (Mouse-ear cress) PE=1 SV=1	M	Cell wall/membrane/envelope biogenesis	BnaA03g37120D [Brassica napus]	molecular function: binding (GO:0005488);; cellular component: cell (GO:0005623);; cellular component: organelle (GO:0043226);; cellular component: cell part (GO:0044464);; cellular component: organelle part (GO:0044422);; biological process: metabolic process (GO:0008152);; biological process: cellular process (GO:0009987);; biological process: single-organism process (GO:0044699);; biological p…
evm.TU.BraA03004878	EVM%20prediction%20BraA03004878	19.743842	793	22.015968	1020	27.50998	1109	1.902826	71	4.401147	171	1.690034	66	1.74979743274714e-21	-3.31228483631782	down	--	--	Molecular Function: transcription factor activity, sequence-specific DNA binding (GO:0003700);; Cellular Component: nucleus (GO:0005634);; Biological Process: regulation of transcription, DNA-templated (GO:0006355);; Biological Process: protein folding (GO:0006457);; Biological Process: response to heat (GO:0009408);; Biological Process: response to high light intensity (GO:0009644);; Biological …	K09419|2.32944e-125|brp:103860735|K09419 heat shock transcription factor, other eukaryote | (RefSeq) heat stress transcription factor A-7a-like	--	--	--	--	Heat stress transcription factor A-7a GN=F4F15.20 OS=Arabidopsis thaliana (Mouse-ear cress) PE=2 SV=1	K	Transcription	PREDICTED: heat stress transcription factor A-7a-like isoform X1 [Brassica rapa]	molecular function: nucleic acid binding transcription factor activity (GO:0001071);; biological process: biological regulation (GO:0065007);; cellular component: cell (GO:0005623);; cellular component: organelle (GO:0043226);; cellular component: cell part (GO:0044464);; biological process: metabolic process (GO:0008152);; biological process: cellular process (GO:0009987);; biological process: r…
evm.TU.BraA09001989	EVM%20prediction%20BraA09001989	13.537712	783	9.045158	841	8.430192	532	63.341518	4151	44.140014	3294	54.301902	3287	4.09700253329461e-17	2.2741143366346	up	[IQR]	Lipid transport and metabolism;; Secondary metabolites biosynthesis, transport and catabolism;; General function prediction only	Biological Process: maltose metabolic process (GO:0000023);; Molecular Function: nucleotide binding (GO:0000166);; Biological Process: pentose-phosphate shunt (GO:0006098);; Molecular Function: oxidoreductase activity (GO:0016491);; Biological Process: starch biosynthetic process (GO:0019252);; Biological Process: positive regulation of catalytic activity (GO:0043085);; Biological Process: respon…	K08081|1.70177e-176|brp:103838721|K08081 tropinone reductase I [EC:1.1.1.206] | (RefSeq) tropinone reductase homolog At1g07440-like	Tropane, piperidine and pyridine alkaloid biosynthesis (ko00960)	--	--	short chain dehydrogenase;; Enoyl-(Acyl carrier protein) reductase;; KR domain	Tropinone reductase homolog At1g07440 GN=At1g07440 OS=Arabidopsis thaliana (Mouse-ear cress) PE=1 SV=1	R	General function prediction only	PREDICTED: tropinone reductase homolog At1g07440-like isoform X2 [Brassica rapa]	biological process: metabolic process (GO:0008152);; biological process: cellular process (GO:0009987);; biological process: single-organism process (GO:0044699);; molecular function: binding (GO:0005488);; molecular function: catalytic activity (GO:0003824);; biological process: biological regulation (GO:0065007);; biological process: response to stimulus (GO:0050896)
evm.TU.BraA04001108	EVM%20prediction%20BraA04001108	8.795527	335	2.70588	115	8.230597	304	19.068107	703	18.576057	716	21.956907	826	2.65126767622493e-05	1.48415409308735	up	[E]	Amino acid transport and metabolism	Molecular Function: glutamate-ammonia ligase activity (GO:0004356);; Molecular Function: copper ion binding (GO:0005507);; Molecular Function: protein binding (GO:0005515);; Molecular Function: ATP binding (GO:0005524);; Cellular Component: cell wall (GO:0005618);; Cellular Component: vacuole (GO:0005773);; Cellular Component: plasma membrane (GO:0005886);; Biological Process: glycolytic process …	K01915|0|brp:103863734|K01915 glutamine synthetase [EC:6.3.1.2] | (RefSeq) glutamine synthetase cytosolic isozyme 1-1	Arginine biosynthesis (ko00220);; Alanine, aspartate and glutamate metabolism (ko00250);; Glyoxylate and dicarboxylate metabolism (ko00630);; Nitrogen metabolism (ko00910);; Biosynthesis of amino acids (ko01230)	[E]	Amino acid transport and metabolism	Glutamine synthetase, catalytic domain;; Glutamine synthetase, beta-Grasp domain	Glutamine synthetase cytosolic isozyme 1-1 GN=GLN1-1 OS=Arabidopsis thaliana (Mouse-ear cress) PE=1 SV=2	E	Amino acid transport and metabolism	PREDICTED: glutamine synthetase cytosolic isozyme 1-1 [Brassica rapa]	molecular function: catalytic activity (GO:0003824);; biological process: metabolic process (GO:0008152);; molecular function: binding (GO:0005488);; cellular component: cell (GO:0005623);; cellular component: cell part (GO:0044464);; cellular component: organelle (GO:0043226);; cellular component: membrane (GO:0016020);; biological process: cellular process (GO:0009987);; biological process: sin…
evm.TU.BraA01002357	EVM%20prediction%20BraA01002357	7.793223	341	5.509685	285	5.660196	254	19.286177	817	14.73552	662	20.565149	913	9.14958057675121e-05	1.38722720099459	up	--	--	Cellular Component: anchored component of membrane (GO:0031225);;	--	--	--	--	--	--	S	Function unknown	BnaA01g19010D [Brassica napus]	cellular component: membrane (GO:0016020);; cellular component: membrane part (GO:0044425)
evm.TU.BraA04000451	EVM%20prediction%20BraA04000451	2.601286	145	2.802249	177	1.971061	109	7.252444	387	12.113165	678	8.704323	489	2.73007541657791e-05	1.80210836050233	up	[G]	Carbohydrate transport and metabolism	Biological Process: maltose metabolic process (GO:0000023);; Biological Process: MAPK cascade (GO:0000165);; Biological Process: sucrose biosynthetic process (GO:0005986);; Biological Process: pentose-phosphate shunt (GO:0006098);; Biological Process: rRNA processing (GO:0006364);; Biological Process: protein targeting to membrane (GO:0006612);; Biological Process: response to cold (GO:0009409);;…	K01100|0|brp:103863135|K01100 sedoheptulose-bisphosphatase [EC:3.1.3.37] | (RefSeq) sedoheptulose-1,7-bisphosphatase, chloroplastic-like	Carbon fixation in photosynthetic organisms (ko00710);; Carbon metabolism (ko01200)	--	--	Fructose-1-6-bisphosphatase	Sedoheptulose-1,7-bisphosphatase, chloroplastic (Precursor) GN=At3g55800 OS=Arabidopsis thaliana (Mouse-ear cress) PE=1 SV=1	G	Carbohydrate transport and metabolism	PREDICTED: sedoheptulose-1,7-bisphosphatase, chloroplastic-like isoform X3 [Brassica rapa]	biological process: metabolic process (GO:0008152);; biological process: cellular process (GO:0009987);; biological process: single-organism process (GO:0044699);; biological process: signaling (GO:0023052);; biological process: response to stimulus (GO:0050896);; biological process: biological regulation (GO:0065007);; biological process: localization (GO:0051179);; biological process: cellular …
evm.TU.BraA03006520	EVM%20prediction%20BraA03006520	2.456317	296	1.922788	260	1.792497	224	7.491522	836	4.932485	576	6.092381	689	0.00023128886162002	1.37863871054183	up	[P]	Inorganic ion transport and metabolism	Molecular Function: carbonate dehydratase activity (GO:0004089);; Molecular Function: calcium-transporting ATPase activity (GO:0005388);; Molecular Function: calmodulin binding (GO:0005516);; Molecular Function: ATP binding (GO:0005524);; Cellular Component: endoplasmic reticulum membrane (GO:0005789);; Cellular Component: plasma membrane (GO:0005886);; Biological Process: protein targeting to me…	K01537|0|brp:103862566|K01537 Ca2+-transporting ATPase [EC:3.6.3.8] | (RefSeq) calcium-transporting ATPase 2, plasma membrane-type	--	[P]	Inorganic ion transport and metabolism	E1-E2 ATPase;; Cation transporting ATPase, C-terminus;; haloacid dehalogenase-like hydrolase;; haloacid dehalogenase-like hydrolase;; Putative hydrolase of sodium-potassium ATPase alpha subunit;; Ca2+-ATPase N terminal autoinhibitory domain;; Cation transporter/ATPase, N-terminus;; haloacid dehalogenase-like hydrolase	Calcium-transporting ATPase 2, plasma membrane-type GN=ACA2 OS=Arabidopsis thaliana (Mouse-ear cress) PE=1 SV=1	P	Inorganic ion transport and metabolism	PREDICTED: LOW QUALITY PROTEIN: calcium-transporting ATPase 2, plasma membrane-type [Brassica rapa]	molecular function: catalytic activity (GO:0003824);; biological process: metabolic process (GO:0008152);; molecular function: transporter activity (GO:0005215);; biological process: cellular process (GO:0009987);; biological process: single-organism process (GO:0044699);; biological process: localization (GO:0051179);; molecular function: binding (GO:0005488);; cellular component: cell (GO:00056…
evm.TU.BraA05000762	EVM%20prediction%20BraA05000762	4.664125	241	4.112871	243	3.078518	158	11.536606	575	9.415702	494	9.561937	498	0.00415759879891615	1.24284338579885	up	--	--	Cellular Component: cytoplasm (GO:0005737);; Molecular Function: transferase activity, transferring acyl groups other than amino-acyl groups (GO:0016747);; Biological Process: response to karrikin (GO:0080167);;	--	--	--	--	Transferase family	Uncharacterized acetyltransferase At3g50280 GN=At3g50280 OS=Arabidopsis thaliana (Mouse-ear cress) PE=3 SV=1	S	Function unknown	PREDICTED: uncharacterized acetyltransferase At3g50280 [Brassica rapa]	cellular component: cell (GO:0005623);; cellular component: cell part (GO:0044464);; molecular function: catalytic activity (GO:0003824);; biological process: metabolic process (GO:0008152);; biological process: response to stimulus (GO:0050896)
evm.TU.BraA03000278	EVM%20prediction%20BraA03000278	7.684423	446	4.135868	301	6.121856	338	23.760002	1400	19.231371	1039	15.576268	922	0.000110272266791816	1.57023317924577	up	--	--	Cellular Component: nucleus (GO:0005634);; Cellular Component: endosome (GO:0005768);; Cellular Component: Golgi apparatus (GO:0005794);; Cellular Component: trans-Golgi network (GO:0005802);; Biological Process: plant-type cell wall modification (GO:0009827);; Biological Process: plant-type secondary cell wall biogenesis (GO:0009834);; Biological Process: cellulose biosynthetic process (GO:00302…	--	--	--	--	GDSL/SGNH-like Acyl-Esterase family found in Pmr5 and Cas1p;; PMR5 N terminal Domain	Protein trichome birefringence GN=TBR OS=Arabidopsis thaliana (Mouse-ear cress) PE=1 SV=1	S	Function unknown	PREDICTED: protein trichome birefringence-like [Brassica rapa]	cellular component: cell (GO:0005623);; cellular component: organelle (GO:0043226);; cellular component: cell part (GO:0044464);; cellular component: organelle part (GO:0044422);; biological process: cellular process (GO:0009987);; biological process: cellular component organization or biogenesis (GO:0071840);; biological process: metabolic process (GO:0008152);; biological process: single-organi…
evm.TU.BraA08001264	EVM%20prediction%20BraA08001264	20.392421	1035	12.679935	708	20.598328	987	72.482396	3398	69.127081	3345	47.403793	2298	1.59917296490495e-06	1.65855351162975	up	--	--	Molecular Function: calcium ion binding (GO:0005509);; Cellular Component: mitochondrion (GO:0005739);; Cellular Component: vacuolar membrane (GO:0005774);; Cellular Component: endoplasmic reticulum (GO:0005783);; Cellular Component: Golgi apparatus (GO:0005794);; Cellular Component: cytosol (GO:0005829);; Biological Process: protein folding (GO:0006457);; Biological Process: response to heat (GO…	K08057|0|brp:103838690|K08057 calreticulin | (RefSeq) calreticulin-1-like	Protein processing in endoplasmic reticulum (ko04141);; Phagosome (ko04145)	[O]	Posttranslational modification, protein turnover, chaperones	Calreticulin family	Calreticulin-1 (Precursor) GN=CRT1 OS=Arabidopsis thaliana (Mouse-ear cress) PE=1 SV=1	O	Posttranslational modification, protein turnover, chaperones	PREDICTED: calreticulin-1-like [Brassica rapa]	molecular function: binding (GO:0005488);; cellular component: cell (GO:0005623);; cellular component: organelle (GO:0043226);; cellular component: cell part (GO:0044464);; cellular component: membrane (GO:0016020);; cellular component: organelle part (GO:0044422);; biological process: metabolic process (GO:0008152);; biological process: cellular process (GO:0009987);; biological process: respons…
evm.TU.BraA01003131	EVM%20prediction%20BraA01003131	0.551058	73	0.991833	118	0.249061	40	2.598795	308	3.025807	374	1.556289	183	0.0023760244078712	1.88185376857213	up	--	--	Molecular Function: protein serine/threonine kinase activity (GO:0004674);; Molecular Function: ATP binding (GO:0005524);; Cellular Component: plasma membrane (GO:0005886);; Molecular Function: carbohydrate binding (GO:0030246);; Molecular Function: ubiquitin protein ligase binding (GO:0031625);; Biological Process: protein autophosphorylation (GO:0046777);; Biological Process: recognition of pol…	--	--	--	--	S-locus glycoprotein family;; PAN-like domain;; Domain of unknown function (DUF3403)	G-type lectin S-receptor-like serine/threonine-protein kinase SD1-29 (Precursor) GN=SD129 OS=Arabidopsis thaliana (Mouse-ear cress) PE=1 SV=1	T	Signal transduction mechanisms	PREDICTED: G-type lectin S-receptor-like serine/threonine-protein kinase SD1-29 [Brassica rapa]	molecular function: catalytic activity (GO:0003824);; biological process: metabolic process (GO:0008152);; biological process: cellular process (GO:0009987);; molecular function: binding (GO:0005488);; cellular component: cell (GO:0005623);; cellular component: membrane (GO:0016020);; cellular component: cell part (GO:0044464);; biological process: single-organism process (GO:0044699)
evm.TU.BraA09001155	EVM%20prediction%20BraA09001155	4.842003	300	2.431661	172	3.705863	215	10.816264	643	9.076471	520	9.569393	581	0.00151839306041396	1.27635759547919	up	--	--	Molecular Function: calmodulin binding (GO:0005516);; Cellular Component: plasma membrane (GO:0005886);; Biological Process: defense response (GO:0006952);; Biological Process: cell death (GO:0008219);; Biological Process: response to biotic stimulus (GO:0009607);; Cellular Component: integral component of membrane (GO:0016021);;	K08472|0|brp:103837808|K08472 mlo protein | (RefSeq) MLO-like protein 8	--	--	--	Mlo family	MLO-like protein 8 GN=MLO8 OS=Arabidopsis thaliana (Mouse-ear cress) PE=1 SV=2	S	Function unknown	PREDICTED: MLO-like protein 8 [Brassica rapa]	molecular function: binding (GO:0005488);; cellular component: cell (GO:0005623);; cellular component: membrane (GO:0016020);; cellular component: cell part (GO:0044464);; biological process: response to stimulus (GO:0050896);; biological process: cellular process (GO:0009987);; biological process: single-organism process (GO:0044699);; cellular component: membrane part (GO:0044425)
evm.TU.BraA07003827	EVM%20prediction%20BraA07003827	70.122805	2315	51.83854	1948	40.235267	1315	119.918257	3818	96.551165	4222	112.281852	4067	4.71994215349099e-05	1.06546251998747	up	--	--	Molecular Function: protein binding (GO:0005515);; Biological Process: glycerol ether metabolic process (GO:0006662);; Biological Process: response to oxidative stress (GO:0006979);; Molecular Function: electron carrier activity (GO:0009055);; Biological Process: response to water deprivation (GO:0009414);; Cellular Component: chloroplast thylakoid (GO:0009534);; Cellular Component: chloroplast s…	--	--	--	--	Thioredoxin;; Thioredoxin-like	Thioredoxin-like protein CDSP32, chloroplastic (Precursor) GN=CDSP32 OS=Arabidopsis thaliana (Mouse-ear cress) PE=1 SV=1	O	Posttranslational modification, protein turnover, chaperones	PREDICTED: thioredoxin-like protein CDSP32, chloroplastic [Brassica rapa]	molecular function: binding (GO:0005488);; biological process: metabolic process (GO:0008152);; biological process: single-organism process (GO:0044699);; biological process: response to stimulus (GO:0050896);; molecular function: electron carrier activity (GO:0009055);; cellular component: cell (GO:0005623);; cellular component: organelle (GO:0043226);; cellular component: organelle part (GO:004…
evm.TU.BraA03000452	EVM%20prediction%20BraA03000452	86.883061	3028	110.231301	4181	132.946292	4323	46.847859	1696	53.088117	2029	49.974486	1777	1.85280218513237e-05	-1.12305990461182	down	--	--	Cellular Component: nucleus (GO:0005634);; Cellular Component: cytosol (GO:0005829);; Cellular Component: plasma membrane (GO:0005886);; Biological Process: gluconeogenesis (GO:0006094);; Biological Process: glycolytic process (GO:0006096);; Biological Process: toxin catabolic process (GO:0009407);; Cellular Component: plant-type cell wall (GO:0009505);; Biological Process: response to salt stres…	K06630|1.04458e-172|brp:103855867|K06630 14-3-3 protein epsilon | (RefSeq) 14-3-3-like protein GF14 lambda	--	[O]	Posttranslational modification, protein turnover, chaperones	14-3-3 protein	14-3-3-like protein GF14 lambda GN=F12B17_200 OS=Arabidopsis thaliana (Mouse-ear cress) PE=1 SV=1	T	Signal transduction mechanisms	PREDICTED: 14-3-3-like protein GF14 lambda [Brassica rapa]	cellular component: cell (GO:0005623);; cellular component: organelle (GO:0043226);; cellular component: cell part (GO:0044464);; cellular component: membrane (GO:0016020);; biological process: metabolic process (GO:0008152);; biological process: single-organism process (GO:0044699);; biological process: cellular process (GO:0009987);; biological process: response to stimulus (GO:0050896);; biolo…
evm.TU.BraA01003785	EVM%20prediction%20BraA01003785	6.60718	270	5.44533	256	4.099613	168	27.708267	1057	15.124859	613	22.552448	900	0.000141361272292932	1.84680986957244	up	--	--	Cellular Component: nucleus (GO:0005634);; Biological Process: response to wounding (GO:0009611);; Biological Process: jasmonic acid biosynthetic process (GO:0009695);; Biological Process: jasmonic acid mediated signaling pathway (GO:0009867);; Biological Process: regulation of defense response (GO:0031347);; Molecular Function: identical protein binding (GO:0042802);;	K13464|0|brp:103838951|K13464 jasmonate ZIM domain-containing protein | (RefSeq) protein TIFY 6B-like	Plant hormone signal transduction (ko04075)	--	--	tify domain;; Divergent CCT motif	Protein TIFY 6B GN=MEB5.8 OS=Arabidopsis thaliana (Mouse-ear cress) PE=1 SV=1	K	Transcription	PREDICTED: protein TIFY 6B-like isoform X2 [Brassica rapa]	cellular component: cell (GO:0005623);; cellular component: organelle (GO:0043226);; cellular component: cell part (GO:0044464);; biological process: response to stimulus (GO:0050896);; biological process: metabolic process (GO:0008152);; biological process: cellular process (GO:0009987);; biological process: single-organism process (GO:0044699);; biological process: signaling (GO:0023052);; biol…
evm.TU.BraA07001869	EVM%20prediction%20BraA07001869	5.233854	121	4.445012	117	1.229803	29	31.300135	696	35.61438	832	27.519773	639	8.61708667347946e-15	2.98678508809403	up	[R]	General function prediction only	Cellular Component: nucleus (GO:0005634);; Cellular Component: cytosol (GO:0005829);;	K06966|7.02716e-144|brp:103829723|K06966 uncharacterized protein | (RefSeq) cytokinin riboside 5'-monophosphate phosphoribohydrolase LOG1	--	--	--	Possible lysine decarboxylase	Cytokinin riboside 5&apos;-monophosphate phosphoribohydrolase LOG1 GN=LOG1 OS=Arabidopsis thaliana (Mouse-ear cress) PE=1 SV=1	S	Function unknown	BnaA07g13770D [Brassica napus]	cellular component: cell (GO:0005623);; cellular component: organelle (GO:0043226);; cellular component: cell part (GO:0044464)
evm.TU.BraA03004738	EVM%20prediction%20BraA03004738	376.546051	10915	339.044159	11196	440.897217	12661	131.27597	3669	173.934784	5112	167.548172	4893	1.28513441519619e-07	-1.41057892209933	down	--	--	Cellular Component: cytoplasm (GO:0005737);; Biological Process: protein folding (GO:0006457);; Biological Process: response to heat (GO:0009408);; Biological Process: response to high light intensity (GO:0009644);; Biological Process: response to hydrogen peroxide (GO:0042542);;	K13993|2.80721e-63|brp:103860601|K13993 HSP20 family protein | (RefSeq) 17.4 kDa class III heat shock protein-like	Protein processing in endoplasmic reticulum (ko04141)	--	--	Hsp20/alpha crystallin family	17.4 kDa class III heat shock protein GN=HSP17.4B OS=Arabidopsis thaliana (Mouse-ear cress) PE=2 SV=1	O	Posttranslational modification, protein turnover, chaperones	PREDICTED: 17.4 kDa class III heat shock protein-like [Brassica rapa]	cellular component: cell (GO:0005623);; cellular component: cell part (GO:0044464);; biological process: metabolic process (GO:0008152);; biological process: cellular process (GO:0009987);; biological process: response to stimulus (GO:0050896)
evm.TU.BraA02001169	EVM%20prediction%20BraA02001169	4.316002	289	2.955037	226	6.678185	443	13.575562	877	10.241897	696	10.451126	705	0.00102890650641795	1.17568775801531	up	--	--	Cellular Component: exocyst (GO:0000145);; Cellular Component: nucleus (GO:0005634);; Cellular Component: cytosol (GO:0005829);; Biological Process: vesicle docking involved in exocytosis (GO:0006904);;	--	--	--	--	Exo70 exocyst complex subunit	Exocyst complex component EXO70A1 GN=EXO70A1 OS=Arabidopsis thaliana (Mouse-ear cress) PE=1 SV=1	U	Intracellular trafficking, secretion, and vesicular transport	PREDICTED: exocyst complex component EXO70A1-like [Brassica rapa]	cellular component: cell (GO:0005623);; cellular component: macromolecular complex (GO:0032991);; cellular component: cell part (GO:0044464);; cellular component: organelle (GO:0043226);; biological process: cellular process (GO:0009987);; biological process: single-organism process (GO:0044699);; biological process: localization (GO:0051179)
evm.TU.BraA09000077	EVM%20prediction%20BraA09000077	0.710169	44	0.527659	37	1.683201	102	0	0	0	0	0	0	7.38532107024033e-05	-Inf	down	--	--	--	--	--	[O]	Posttranslational modification, protein turnover, chaperones	IBR domain;; Reverse transcriptase-like	Probable E3 ubiquitin-protein ligase ARI7 GN=ARI7 OS=Arabidopsis thaliana (Mouse-ear cress) PE=2 SV=1	R	General function prediction only	PREDICTED: uncharacterized protein LOC103836882 [Brassica rapa]	--
evm.TU.BraA06003723	EVM%20prediction%20BraA06003723	20.622	1634	24.682013	2228	38.020962	2984	9.069919	693	10.957067	880	8.936887	714	0.0032584637157483	-1.64603769907452	down	--	--	Cellular Component: nucleus (GO:0005634);; Biological Process: DNA methylation (GO:0006306);; Biological Process: methylation-dependent chromatin silencing (GO:0006346);; Biological Process: asymmetric cell division (GO:0008356);; Biological Process: regulation of flower development (GO:0009909);; Biological Process: chromatin silencing by small RNA (GO:0031048);; Biological Process: floral organ…	--	--	--	--	Protein of unknown function (DUF632);; Protein of unknown function (DUF630)	--	S	Function unknown	PREDICTED: uncharacterized protein LOC103874418 [Brassica rapa]	cellular component: cell (GO:0005623);; cellular component: organelle (GO:0043226);; cellular component: cell part (GO:0044464);; biological process: metabolic process (GO:0008152);; biological process: cellular process (GO:0009987);; biological process: biological regulation (GO:0065007);; biological process: single-organism process (GO:0044699);; biological process: cellular component organizat…
evm.TU.BraA06002598	EVM%20prediction%20BraA06002598	0.582402	32	1.21032	74	2.5814	138	0	0	0	0	0	0	0.000179195313828728	-Inf	down	--	--	Molecular Function: transcription regulatory region sequence-specific DNA binding (GO:0000976);; Molecular Function: transcription factor activity, sequence-specific DNA binding (GO:0003700);; Cellular Component: nucleus (GO:0005634);; Cellular Component: cytoplasm (GO:0005737);; Biological Process: regulation of transcription, DNA-templated (GO:0006355);; Biological Process: positive regulation …	K09338|5.4799e-58|brp:103850970|K09338 homeobox-leucine zipper protein | (RefSeq) homeobox-leucine zipper protein HAT7	--	--	--	Homeobox associated leucine zipper;; Homeobox domain;; WD domain, G-beta repeat	Homeobox-leucine zipper protein HAT7 GN=F8M21_40 OS=Arabidopsis thaliana (Mouse-ear cress) PE=2 SV=4	K	Transcription	BnaA06g17490D [Brassica napus]	molecular function: binding (GO:0005488);; molecular function: nucleic acid binding transcription factor activity (GO:0001071);; biological process: biological regulation (GO:0065007);; cellular component: cell (GO:0005623);; cellular component: organelle (GO:0043226);; cellular component: cell part (GO:0044464);; biological process: response to stimulus (GO:0050896);; biological process: reprodu…
evm.TU.BraA10002910	EVM%20prediction%20BraA10002910	5.457396	211	4.96403	219	3.096693	119	11.396585	425	13.067803	512	10.768898	420	0.00678013091287751	1.26120659179739	up	[C]	Energy production and conversion	Biological Process: sulfur amino acid metabolic process (GO:0000096);; Biological Process: MAPK cascade (GO:0000165);; Molecular Function: nucleotide binding (GO:0000166);; Cellular Component: vacuole (GO:0005773);; Biological Process: glyoxylate cycle (GO:0006097);; Biological Process: pentose-phosphate shunt (GO:0006098);; Biological Process: tricarboxylic acid cycle (GO:0006099);; Biological P…	K00026|0|brp:103847223|K00026 malate dehydrogenase [EC:1.1.1.37] | (RefSeq) malate dehydrogenase 2, glyoxysomal-like	Citrate cycle (TCA cycle) (ko00020);; Cysteine and methionine metabolism (ko00270);; Pyruvate metabolism (ko00620);; Glyoxylate and dicarboxylate metabolism (ko00630);; Carbon fixation in photosynthetic organisms (ko00710);; Carbon metabolism (ko01200)	--	--	lactate/malate dehydrogenase, alpha/beta C-terminal domain;; lactate/malate dehydrogenase, NAD binding domain	Malate dehydrogenase 2, glyoxysomal (Precursor) GN=MDH2 OS=Brassica napus (Rape) PE=3 SV=1	C	Energy production and conversion	BnaA10g22420D [Brassica napus]	biological process: metabolic process (GO:0008152);; biological process: cellular process (GO:0009987);; biological process: single-organism process (GO:0044699);; biological process: signaling (GO:0023052);; biological process: response to stimulus (GO:0050896);; biological process: biological regulation (GO:0065007);; molecular function: binding (GO:0005488);; cellular component: cell (GO:00056…
evm.TU.BraA02001065	EVM%20prediction%20BraA02001065	3.056916	37	10.81066	149	9.340373	112	0	0	0	0	0	0	3.15350751257376e-07	-Inf	down	--	--	Cellular Component: chloroplast (GO:0009507);;	--	--	--	--	Stress responsive A/B Barrel Domain	Uncharacterized protein At5g22580 GN=At5g22580 OS=Arabidopsis thaliana (Mouse-ear cress) PE=1 SV=1	S	Function unknown	PREDICTED: uncharacterized protein At5g22580-like [Brassica rapa]	cellular component: cell (GO:0005623);; cellular component: organelle (GO:0043226);; cellular component: cell part (GO:0044464)
evm.TU.BraA09004065	EVM%20prediction%20BraA09004065	58.756882	2034	97.125725	3831	89.020905	3054	41.224129	1376	48.844524	1715	39.191956	1367	0.00559480449094445	-1.04391821289459	down	--	--	Cellular Component: cytoplasm (GO:0005737);;	K06100|6.36509e-17|aly:ARALYDRAFT_313480|K06100 symplekin | (RefSeq) T17H3.9	mRNA surveillance pathway (ko03015)	--	--	--	--	S	Function unknown	BnaA08g18890D [Brassica napus]	cellular component: cell (GO:0005623);; cellular component: cell part (GO:0044464)
Brassica_rapa_newGene_5288	--	1.072989	23	0.210754	5	0.283303	6	13.738749	275	21.071276	436	14.90227	319	1.07475356452141e-16	4.83211707475554	up	--	--	--	--	--	--	--	--	--	--	--	--	--
evm.TU.BraA06004355	EVM%20prediction%20BraA06004355	6.182679	222	5.613415	230	7.247505	255	14.873011	506	14.652507	528	18.185097	653	0.00393405704408045	1.19432680039114	up	[E]	Amino acid transport and metabolism	Cellular Component: cytoplasm (GO:0005737);; Molecular Function: S-adenosylmethionine-homocysteine S-methyltransferase activity (GO:0008898);; Biological Process: methionine biosynthetic process (GO:0009086);; Biological Process: methylation (GO:0032259);; Molecular Function: metal ion binding (GO:0046872);;	K00547|0|brp:103875335|K00547 homocysteine S-methyltransferase [EC:2.1.1.10] | (RefSeq) homocysteine S-methyltransferase 1	Cysteine and methionine metabolism (ko00270)	--	--	Homocysteine S-methyltransferase	Homocysteine S-methyltransferase 1 GN=HMT1 OS=Brassica oleracea var. italica (Broccoli) PE=1 SV=1	E	Amino acid transport and metabolism	PREDICTED: homocysteine S-methyltransferase 1 [Brassica rapa]	cellular component: cell (GO:0005623);; cellular component: cell part (GO:0044464);; molecular function: catalytic activity (GO:0003824);; biological process: metabolic process (GO:0008152);; biological process: cellular process (GO:0009987);; biological process: single-organism process (GO:0044699);; molecular function: binding (GO:0005488)
evm.TU.BraA09001727	EVM%20prediction%20BraA09001727	92.165375	2698	138.945465	4634	87.594803	2541	414.402313	11696	727.650024	21595	425.325287	12543	0.000335699456553148	2.17609828432805	up	--	--	Cellular Component: chloroplast thylakoid membrane (GO:0009535);; Biological Process: photosynthesis, light harvesting (GO:0009765);; Cellular Component: plastoglobule (GO:0010287);; Molecular Function: chlorophyll binding (GO:0016168);; Biological Process: cysteine biosynthetic process (GO:0019344);; Cellular Component: light-harvesting complex (GO:0030076);; Molecular Function: metal ion bindin…	K08909|2.00804e-172|brp:103838443|K08909 light-harvesting complex I chlorophyll a/b binding protein 3 | (RefSeq) photosystem I chlorophyll a/b-binding protein 3-1, chloroplastic	Photosynthesis - antenna proteins (ko00196)	--	--	Chlorophyll A-B binding protein	Chlorophyll a-b binding protein 8, chloroplastic (Precursor) GN=CAB8 OS=Solanum lycopersicum (Tomato) PE=3 SV=1	R	General function prediction only	PREDICTED: chlorophyll a-b binding protein 8, chloroplastic-like [Brassica rapa]	cellular component: cell (GO:0005623);; cellular component: membrane (GO:0016020);; cellular component: organelle (GO:0043226);; cellular component: organelle part (GO:0044422);; cellular component: cell part (GO:0044464);; biological process: metabolic process (GO:0008152);; biological process: cellular process (GO:0009987);; molecular function: binding (GO:0005488);; biological process: single-…
evm.TU.BraA05003021	EVM%20prediction%20BraA05003021	15.67503	2481	29.214658	5235	24.001218	4339	10.801082	1562	8.624456	1570	10.071705	1582	0.00412039830427751	-1.39538489742582	down	--	--	Biological Process: response to molecule of fungal origin (GO:0002238);; Molecular Function: protein serine/threonine kinase activity (GO:0004674);; Molecular Function: ATP binding (GO:0005524);; Cellular Component: nucleus (GO:0005634);; Biological Process: response to stress (GO:0006950);; Biological Process: protein autophosphorylation (GO:0046777);;	--	--	[O]	Posttranslational modification, protein turnover, chaperones	Peptidase C13 family;; Protein tyrosine kinase;; Protein kinase domain;; Universal stress protein family	Vacuolar-processing enzyme (Precursor) OS=Phaseolus vulgaris (Kidney bean) PE=1 SV=1	T	Signal transduction mechanisms	PREDICTED: U-box domain-containing protein 35 [Brassica rapa]	biological process: response to stimulus (GO:0050896);; molecular function: catalytic activity (GO:0003824);; biological process: metabolic process (GO:0008152);; biological process: cellular process (GO:0009987);; molecular function: binding (GO:0005488);; cellular component: cell (GO:0005623);; cellular component: organelle (GO:0043226);; cellular component: cell part (GO:0044464)
evm.TU.BraA01003347	EVM%20prediction%20BraA01003347	10.198244	614	8.984413	616	6.521508	389	26.189207	1519	18.608482	1134	19.836349	1202	8.8695177874585e-05	1.20949440845714	up	--	--	Cellular Component: chloroplast stroma (GO:0009570);;	--	--	--	--	--	--	S	Function unknown	PREDICTED: uncharacterized protein LOC103834190 isoform X1 [Brassica rapa]	cellular component: cell (GO:0005623);; cellular component: organelle (GO:0043226);; cellular component: organelle part (GO:0044422);; cellular component: cell part (GO:0044464)
evm.TU.BraA06002493	EVM%20prediction%20BraA06002493	4.249295	142	7.267019	263	3.931191	121	26.646651	776	47.951969	1488	26.550702	803	0.000409737151110005	2.51061184111354	up	[R]	General function prediction only	Molecular Function: nuclease activity (GO:0004518);; Biological Process: pentose-phosphate shunt (GO:0006098);; Biological Process: DNA repair (GO:0006281);; Cellular Component: chloroplast stroma (GO:0009570);; Cellular Component: chloroplast envelope (GO:0009941);; Biological Process: thylakoid membrane organization (GO:0010027);; Biological Process: stomatal complex morphogenesis (GO:0010103);…	--	--	--	--	Haloacid dehalogenase-like hydrolase;; haloacid dehalogenase-like hydrolase;; HAD-hyrolase-like	Haloacid dehalogenase-like hydrolase domain-containing protein At3g48420 (Precursor) GN=At3g48420 OS=Arabidopsis thaliana (Mouse-ear cress) PE=2 SV=1	R	General function prediction only	PREDICTED: haloacid dehalogenase-like hydrolase domain-containing protein At3g48420 [Brassica rapa]	molecular function: catalytic activity (GO:0003824);; biological process: metabolic process (GO:0008152);; biological process: cellular process (GO:0009987);; biological process: single-organism process (GO:0044699);; biological process: response to stimulus (GO:0050896);; cellular component: cell (GO:0005623);; cellular component: organelle (GO:0043226);; cellular component: organelle part (GO:0…
evm.TU.BraA03002951	EVM%20prediction%20BraA03002951	0.376723	28	0.214771	19	0.080304	6	1.46524	105	1.766824	133	2.109775	158	9.35446512178977e-05	2.85203604423526	up	[Q]	Secondary metabolites biosynthesis, transport and catabolism	Biological Process: polysaccharide biosynthetic process (GO:0000271);; Molecular Function: copper ion binding (GO:0005507);; Cellular Component: vacuolar membrane (GO:0005774);; Cellular Component: cytosol (GO:0005829);; Molecular Function: L-ascorbate oxidase activity (GO:0008447);; Cellular Component: plant-type cell wall (GO:0009505);; Cellular Component: plasmodesma (GO:0009506);; Biological …	--	--	[Q]	Secondary metabolites biosynthesis, transport and catabolism	Multicopper oxidase;; Multicopper oxidase;; Multicopper oxidase	Monocopper oxidase-like protein SKU5 (Precursor) GN=SKU5 OS=Arabidopsis thaliana (Mouse-ear cress) PE=1 SV=1	Q	Secondary metabolites biosynthesis, transport and catabolism	PREDICTED: monocopper oxidase-like protein SKU5 [Brassica rapa]	biological process: metabolic process (GO:0008152);; biological process: single-organism process (GO:0044699);; molecular function: binding (GO:0005488);; cellular component: cell (GO:0005623);; cellular component: membrane (GO:0016020);; cellular component: organelle (GO:0043226);; cellular component: organelle part (GO:0044422);; cellular component: cell part (GO:0044464);; molecular function: …
evm.TU.BraA08000821	EVM%20prediction%20BraA08000821	49.915817	2933	59.870406	4047	61.842491	3597	27.745528	1580	29.130488	1734	31.445371	1876	3.80969488676962e-05	-1.07744322679998	down	--	--	Biological Process: signal transduction (GO:0007165);;	--	--	--	--	--	--	S	Function unknown	PREDICTED: uncharacterized protein LOC103833644 isoform X1 [Brassica rapa]	biological process: cellular process (GO:0009987);; biological process: response to stimulus (GO:0050896);; biological process: biological regulation (GO:0065007)
evm.TU.BraA08002866	EVM%20prediction%20BraA08002866	25.326962	638	15.35503	441	44.345322	1107	131.214981	3186	159.10257	4063	140.469971	3564	7.26253227793974e-20	2.21918453942376	up	--	--	Biological Process: respiratory burst involved in defense response (GO:0002679);; Molecular Function: transcription factor activity, sequence-specific DNA binding (GO:0003700);; Cellular Component: nucleus (GO:0005634);; Biological Process: response to oxidative stress (GO:0006979);; Molecular Function: zinc ion binding (GO:0008270);; Biological Process: response to cold (GO:0009409);; Biological…	--	--	--	--	C2H2-type zinc finger;; Zinc-finger of C2H2 type;; Zinc-finger double-stranded RNA-binding;; Zinc finger, C2H2 type	Zinc finger protein ZAT10 GN=T22C5.18 OS=Arabidopsis thaliana (Mouse-ear cress) PE=2 SV=1	R	General function prediction only	PREDICTED: zinc finger protein ZAT10-like [Brassica rapa]	biological process: immune system process (GO:0002376);; biological process: metabolic process (GO:0008152);; biological process: single-organism process (GO:0044699);; molecular function: nucleic acid binding transcription factor activity (GO:0001071);; biological process: biological regulation (GO:0065007);; cellular component: cell (GO:0005623);; cellular component: organelle (GO:0043226);; ce…
evm.TU.BraA02003600	EVM%20prediction%20BraA02003600	4.416601	56	2.668813	39	3.507835	44	13.349406	163	11.593866	149	15.232232	194	0.00791452069987715	1.79909891912184	up	--	--	Molecular Function: protein binding (GO:0005515);; Cellular Component: nucleus (GO:0005634);;	--	--	--	--	--	Protein NIM1-INTERACTING 2 GN=NIMIN-2 OS=Arabidopsis thaliana (Mouse-ear cress) PE=1 SV=1	S	Function unknown	PREDICTED: protein NIM1-INTERACTING 2-like isoform X1 [Brassica rapa]	molecular function: binding (GO:0005488);; cellular component: cell (GO:0005623);; cellular component: organelle (GO:0043226);; cellular component: cell part (GO:0044464)
evm.TU.BraA10002326	EVM%20prediction%20BraA10002326	0.223453	16	0.526917	43	0.499521	36	2.330441	146	2.88804	209	2.334669	158	0.000409737151110005	2.39056985682117	up	--	--	Molecular Function: glucose-6-phosphate dehydrogenase activity (GO:0004345);; Biological Process: pentose-phosphate shunt, oxidative branch (GO:0009051);; Cellular Component: chloroplast stroma (GO:0009570);; Molecular Function: NADP binding (GO:0050661);;	K00036|0|brp:103846601|K00036 glucose-6-phosphate 1-dehydrogenase [EC:1.1.1.49 1.1.1.363] | (RefSeq) glucose-6-phosphate 1-dehydrogenase 2, chloroplastic-like	Pentose phosphate pathway (ko00030);; Glutathione metabolism (ko00480);; Carbon metabolism (ko01200)	[G]	Carbohydrate transport and metabolism	Glucose-6-phosphate dehydrogenase, C-terminal domain;; Glucose-6-phosphate dehydrogenase, NAD binding domain	Glucose-6-phosphate 1-dehydrogenase 2, chloroplastic (Precursor) GN=At5g13110 OS=Arabidopsis thaliana (Mouse-ear cress) PE=2 SV=2	G	Carbohydrate transport and metabolism	PREDICTED: glucose-6-phosphate 1-dehydrogenase 2, chloroplastic-like [Brassica rapa]	molecular function: catalytic activity (GO:0003824);; biological process: metabolic process (GO:0008152);; biological process: single-organism process (GO:0044699);; cellular component: cell (GO:0005623);; cellular component: organelle (GO:0043226);; cellular component: organelle part (GO:0044422);; cellular component: cell part (GO:0044464);; molecular function: binding (GO:0005488)
evm.TU.BraA04002248	EVM%20prediction%20BraA04002248	42.613196	1008	31.243884	841	39.41458	927	211.099136	4795	134.16869	3191	222.064592	5261	4.04870194978457e-07	2.19615076108939	up	[O]	Posttranslational modification, protein turnover, chaperones	Biological Process: sulfur amino acid metabolic process (GO:0000096);; Molecular Function: nucleic acid binding (GO:0003676);; Molecular Function: glutathione transferase activity (GO:0004364);; Molecular Function: glutathione peroxidase activity (GO:0004602);; Molecular Function: copper ion binding (GO:0005507);; Cellular Component: cell wall (GO:0005618);; Cellular Component: vacuole (GO:000577…	K00799|2.71343e-144|brp:103865082|K00799 glutathione S-transferase [EC:2.5.1.18] | (RefSeq) glutathione S-transferase F9	Glutathione metabolism (ko00480)	--	--	Glutathione S-transferase, N-terminal domain;; Glutathione S-transferase, C-terminal domain;; Glutathione S-transferase, N-terminal domain;; Glutathione S-transferase, N-terminal domain;; Glutathione S-transferase, C-terminal domain	Glutathione S-transferase F9 GN=F7F1.7 OS=Arabidopsis thaliana (Mouse-ear cress) PE=1 SV=1	O	Posttranslational modification, protein turnover, chaperones	BnaA04g17910D [Brassica napus]	biological process: metabolic process (GO:0008152);; biological process: cellular process (GO:0009987);; biological process: single-organism process (GO:0044699);; molecular function: binding (GO:0005488);; molecular function: catalytic activity (GO:0003824);; molecular function: antioxidant activity (GO:0016209);; cellular component: cell (GO:0005623);; cellular component: cell part (GO:0044464)…
evm.TU.BraA03002182	EVM%20prediction%20BraA03002182	0.475481	31	0.217084	17	0.046871	4	2.832244	139	1.856337	123	3.279999	152	4.56017237829398e-05	2.94389752022654	up	--	--	Biological Process: respiratory burst involved in defense response (GO:0002679);; Molecular Function: calmodulin binding (GO:0005516);; Cellular Component: plasma membrane (GO:0005886);; Biological Process: oligopeptide transport (GO:0006857);; Biological Process: cell death (GO:0008219);; Biological Process: toxin catabolic process (GO:0009407);; Biological Process: defense response to fungus, i…	K08472|0|brp:103857848|K08472 mlo protein | (RefSeq) MLO-like protein 12	--	--	--	Mlo family	MLO-like protein 12 GN=MLO12 OS=Arabidopsis thaliana (Mouse-ear cress) PE=2 SV=2	S	Function unknown	PREDICTED: MLO-like protein 12 isoform X1 [Brassica rapa]	biological process: immune system process (GO:0002376);; biological process: metabolic process (GO:0008152);; biological process: single-organism process (GO:0044699);; molecular function: binding (GO:0005488);; cellular component: cell (GO:0005623);; cellular component: membrane (GO:0016020);; cellular component: cell part (GO:0044464);; biological process: localization (GO:0051179);; biological…
evm.TU.BraA02002384	EVM%20prediction%20BraA02002384	2.810058	215	1.922417	168	1.141887	115	6.988257	529	5.581338	453	6.127412	506	0.000463843506519957	1.52782488405281	up	[S]	Function unknown	Biological Process: long-chain fatty acid metabolic process (GO:0001676);; Molecular Function: peroxidase activity (GO:0004601);; Cellular Component: extracellular region (GO:0005576);; Biological Process: response to oxidative stress (GO:0006979);; Biological Process: leaf senescence (GO:0010150);; Molecular Function: oxidoreductase activity, acting on single donors with incorporation of molecul…	--	--	--	--	Animal haem peroxidase;; Protein of unknown function (DUF1295);; 3-oxo-5-alpha-steroid 4-dehydrogenase	Alpha-dioxygenase 2 (Precursor) GN=F25P22.10 OS=Arabidopsis thaliana (Mouse-ear cress) PE=2 SV=1	R	General function prediction only	PREDICTED: alpha-dioxygenase 2-like [Brassica rapa]	biological process: metabolic process (GO:0008152);; biological process: cellular process (GO:0009987);; biological process: single-organism process (GO:0044699);; molecular function: catalytic activity (GO:0003824);; molecular function: antioxidant activity (GO:0016209);; cellular component: extracellular region (GO:0005576);; biological process: response to stimulus (GO:0050896);; biological pr…
evm.TU.BraA09006445	EVM%20prediction%20BraA09006445	1.65379	106	0.415397	31	1.855986	117	6.469095	397	5.438261	351	4.664982	299	0.00010473187590965	1.94960774041397	up	[E]	Amino acid transport and metabolism	Molecular Function: protein binding (GO:0005515);; Molecular Function: ATP binding (GO:0005524);; Cellular Component: plasma membrane (GO:0005886);; Biological Process: oligopeptide transport (GO:0006857);; Biological Process: response to water deprivation (GO:0009414);; Biological Process: response to wounding (GO:0009611);; Biological Process: coumarin biosynthetic process (GO:0009805);; Biolog…	--	--	[E]	Amino acid transport and metabolism	POT family;; BT1 family	Protein NRT1/ PTR FAMILY 6.3 OS=Arabidopsis thaliana (Mouse-ear cress) PE=1 SV=1	P	Inorganic ion transport and metabolism	PREDICTED: protein NRT1/ PTR FAMILY 6.3-like [Brassica rapa]	molecular function: binding (GO:0005488);; cellular component: cell (GO:0005623);; cellular component: membrane (GO:0016020);; cellular component: cell part (GO:0044464);; biological process: single-organism process (GO:0044699);; biological process: localization (GO:0051179);; biological process: response to stimulus (GO:0050896);; biological process: metabolic process (GO:0008152);; biological …
evm.TU.BraSca000614	EVM%20prediction%20BraSca000614	0.020074	3	0.025492	3	0.102437	11	0.409237	40	0.461138	47	0.333186	34	0.00169239849706861	2.73727168256622	up	[L]	Replication, recombination and repair	Biological Process: cytokinesis by cell plate formation (GO:0000911);; Molecular Function: DNA binding (GO:0003677);; Molecular Function: DNA helicase activity (GO:0003678);; Molecular Function: ATP binding (GO:0005524);; Cellular Component: nucleus (GO:0005634);; Cellular Component: cytosol (GO:0005829);; Biological Process: acetyl-CoA metabolic process (GO:0006084);; Biological Process: DNA unw…	K02540|0|brp:103849416|K02540 DNA replication licensing factor MCM2 [EC:3.6.4.12] | (RefSeq) DNA replication licensing factor MCM2	DNA replication (ko03030)	[L]	Replication, recombination and repair	MCM2/3/5 family;; Mini-chromosome maintenance protein 2;; MCM N-terminal domain;; Magnesium chelatase, subunit ChlI;; AAA domain (dynein-related subfamily)	DNA replication licensing factor MCM2 GN=MCM2 OS=Arabidopsis thaliana (Mouse-ear cress) PE=1 SV=1	L	Replication, recombination and repair	PREDICTED: DNA replication licensing factor MCM2 [Brassica rapa]	biological process: cellular process (GO:0009987);; biological process: single-organism process (GO:0044699);; molecular function: binding (GO:0005488);; molecular function: catalytic activity (GO:0003824);; biological process: metabolic process (GO:0008152);; cellular component: cell (GO:0005623);; cellular component: organelle (GO:0043226);; cellular component: cell part (GO:0044464);; biologic…
evm.TU.BraA09001671	EVM%20prediction%20BraA09001671	0.573206	31	0.203143	16	0.300836	18	2.889935	142	5.085443	262	6.221254	323	4.5987041164019e-06	3.40596085071509	up	[P]	Inorganic ion transport and metabolism	Molecular Function: N,N-dimethylaniline monooxygenase activity (GO:0004499);; Cellular Component: nucleus (GO:0005634);; Biological Process: indoleacetic acid biosynthetic process (GO:0009684);; Biological Process: cysteine biosynthetic process (GO:0019344);; Biological Process: glucosinolate biosynthetic process from homomethionine (GO:0033506);; Molecular Function: flavin adenine dinucleotide b…	--	--	[Q]	Secondary metabolites biosynthesis, transport and catabolism	Flavin-binding monooxygenase-like;; Pyridine nucleotide-disulphide oxidoreductase;; FAD-NAD(P)-binding;; L-lysine 6-monooxygenase (NADPH-requiring);; FAD dependent oxidoreductase;; NAD(P)-binding Rossmann-like domain;; Pyridine nucleotide-disulphide oxidoreductase;; Flavin containing amine oxidoreductase;; HI0933-like protein;; FAD binding domain;; Thi4 family	Flavin-containing monooxygenase FMO GS-OX2 GN=FMOGS-OX2 OS=Arabidopsis thaliana (Mouse-ear cress) PE=2 SV=1	Q	Secondary metabolites biosynthesis, transport and catabolism	PREDICTED: flavin-containing monooxygenase FMO GS-OX2-like [Brassica rapa]	molecular function: catalytic activity (GO:0003824);; biological process: metabolic process (GO:0008152);; biological process: single-organism process (GO:0044699);; cellular component: cell (GO:0005623);; cellular component: organelle (GO:0043226);; cellular component: cell part (GO:0044464);; biological process: cellular process (GO:0009987);; biological process: biological regulation (GO:00650…
evm.TU.BraA03004166	EVM%20prediction%20BraA03004166	0	0	0.022595	2	0	0	1.966983	74	1.942853	77	2.543747	100	6.45386988931565e-11	7.04151717995051	up	[EH]	Amino acid transport and metabolism;; Coenzyme transport and metabolism	Cellular Component: cytosol (GO:0005829);; Biological Process: acetyl-CoA metabolic process (GO:0006084);; Biological Process: branched-chain amino acid metabolic process (GO:0009081);; Biological Process: toxin catabolic process (GO:0009407);; Biological Process: response to light stimulus (GO:0009416);; Biological Process: response to wounding (GO:0009611);; Biological Process: indoleacetic aci…	K00826|0|brp:103859824|K00826 branched-chain amino acid aminotransferase [EC:2.6.1.42] | (RefSeq) BCAT4-1; methionine aminotransferase BCAT4	Cysteine and methionine metabolism (ko00270);; Valine, leucine and isoleucine degradation (ko00280);; Valine, leucine and isoleucine biosynthesis (ko00290);; Pantothenate and CoA biosynthesis (ko00770);; 2-Oxocarboxylic acid metabolism (ko01210);; Biosynthesis of amino acids (ko01230)	--	--	Aminotransferase class IV	Methionine aminotransferase BCAT4 GN=BCAT4 OS=Arabidopsis thaliana (Mouse-ear cress) PE=1 SV=1	E	Amino acid transport and metabolism	PREDICTED: methionine aminotransferase BCAT4-like [Brassica rapa]	cellular component: cell (GO:0005623);; cellular component: cell part (GO:0044464);; biological process: metabolic process (GO:0008152);; biological process: cellular process (GO:0009987);; biological process: single-organism process (GO:0044699);; biological process: response to stimulus (GO:0050896);; biological process: biological regulation (GO:0065007);; molecular function: catalytic activit…
evm.TU.BraA06002905	EVM%20prediction%20BraA06002905	1.2077	62	1.76671	104	0.556476	29	9.281418	459	19.796038	1029	10.018399	518	0.000397052269675171	3.33612372990841	up	--	--	Molecular Function: calmodulin binding (GO:0005516);; Cellular Component: nucleus (GO:0005634);; Biological Process: stomatal complex morphogenesis (GO:0010103);;	--	--	--	--	Protein of unknown function (DUF4005);; IQ calmodulin-binding motif	Protein IQ-DOMAIN 1 GN=IQD1 OS=Arabidopsis thaliana (Mouse-ear cress) PE=1 SV=1	S	Function unknown	PREDICTED: protein IQ-DOMAIN 1-like [Brassica rapa]	molecular function: binding (GO:0005488);; cellular component: cell (GO:0005623);; cellular component: organelle (GO:0043226);; cellular component: cell part (GO:0044464);; biological process: multicellular organismal process (GO:0032501);; biological process: developmental process (GO:0032502);; biological process: single-organism process (GO:0044699)
evm.TU.BraA03002369	EVM%20prediction%20BraA03002369	157.781216	7255	167.94965	9805	157.291389	7854	70.119893	3132	88.811669	4671	71.92837	3338	4.15197570703641e-06	-1.21201695012109	down	--	--	Biological Process: MAPK cascade (GO:0000165);; Molecular Function: DNA binding (GO:0003677);; Molecular Function: transcription factor activity, sequence-specific DNA binding (GO:0003700);; Cellular Component: nucleus (GO:0005634);; Biological Process: regulation of transcription, DNA-templated (GO:0006355);; Biological Process: protein targeting to membrane (GO:0006612);; Biological Process: co…	K16189|0|brp:103858039|K16189 phytochrome-interacting factor 4 | (RefSeq) transcription factor PIF4-like	Plant hormone signal transduction (ko04075)	--	--	Helix-loop-helix DNA-binding domain	Transcription factor PIF4 GN=MFL8.13 OS=Arabidopsis thaliana (Mouse-ear cress) PE=1 SV=1	K	Transcription	PREDICTED: transcription factor PIF4-like [Brassica rapa]	biological process: metabolic process (GO:0008152);; biological process: cellular process (GO:0009987);; biological process: signaling (GO:0023052);; biological process: single-organism process (GO:0044699);; biological process: response to stimulus (GO:0050896);; biological process: biological regulation (GO:0065007);; molecular function: binding (GO:0005488);; molecular function: nucleic acid b…
evm.TU.BraA09005733	EVM%20prediction%20BraA09005733	24.553543	698	40.153812	1300	33.930286	956	9.398763	258	20.047611	578	15.912058	456	0.0044939519744342	-1.24112388076213	down	[R]	General function prediction only	Cellular Component: cytoplasm (GO:0005737);; Biological Process: systemic acquired resistance (GO:0009627);; Biological Process: salicylic acid metabolic process (GO:0009696);; Biological Process: defense response to fungus, incompatible interaction (GO:0009817);; Molecular Function: methyl indole-3-acetate esterase activity (GO:0080030);; Molecular Function: methyl salicylate esterase activity (…	K08233|0|brp:103842406|K08233 polyneuridine-aldehyde esterase [EC:3.1.1.78] | (RefSeq) methylesterase 2-like	Indole alkaloid biosynthesis (ko00901)	--	--	Alpha/beta hydrolase family;; alpha/beta hydrolase fold;; Alpha/beta hydrolase family	Methylesterase 2 GN=F26B6.25 OS=Arabidopsis thaliana (Mouse-ear cress) PE=1 SV=1	I	Lipid transport and metabolism	PREDICTED: methylesterase 2-like [Brassica rapa]	cellular component: cell (GO:0005623);; cellular component: cell part (GO:0044464);; biological process: immune system process (GO:0002376);; biological process: response to stimulus (GO:0050896);; biological process: multi-organism process (GO:0051704);; biological process: metabolic process (GO:0008152);; biological process: cellular process (GO:0009987);; biological process: single-organism pr…
Brassica_rapa_newGene_5991	--	96.30191	3334	40.047909	1580	45.764732	1570	334.329407	11159	262.601471	9217	347.966003	12135	5.55602084218704e-15	2.25843677179195	up	--	--	Molecular Function: calcium ion binding (GO:0005509);; Cellular Component: nucleus (GO:0005634);; Cellular Component: Golgi apparatus (GO:0005794);; Cellular Component: cytosol (GO:0005829);; Cellular Component: plasma membrane (GO:0005886);; Biological Process: response to desiccation (GO:0009269);; Cellular Component: chloroplast (GO:0009507);; Biological Process: cold acclimation (GO:0009631);…	--	--	--	--	Dehydrin	Dehydrin ERD14 OS=Arabidopsis thaliana OX=3702 GN=ERD14 PE=1 SV=1	S	Function unknown	PREDICTED: dehydrin ERD14-like [Brassica rapa]	molecular function: binding (GO:0005488);; cellular component: cell (GO:0005623);; cellular component: organelle (GO:0043226);; cellular component: cell part (GO:0044464);; cellular component: membrane (GO:0016020);; biological process: response to stimulus (GO:0050896)
evm.TU.BraA04001995	EVM%20prediction%20BraA04001995	43.679733	739	37.999645	732	42.683105	715	133.183487	2170	175.232224	3002	104.721664	1783	4.10703083620459e-05	1.60976436143482	up	[C]	Energy production and conversion	Molecular Function: electron carrier activity (GO:0009055);; Cellular Component: chloroplast (GO:0009507);; Biological Process: abscisic acid biosynthetic process (GO:0009688);; Biological Process: electron transport chain (GO:0022900);; Molecular Function: metal ion binding (GO:0046872);; Molecular Function: 2 iron, 2 sulfur cluster binding (GO:0051537);;	K02639|2.4103e-100|brp:103864784|K02639 ferredoxin | (RefSeq) ferredoxin, root R-B2	Photosynthesis (ko00195)	--	--	2Fe-2S iron-sulfur cluster binding domain	Ferredoxin-3, chloroplastic (Precursor) GN=FD3 OS=Arabidopsis thaliana (Mouse-ear cress) PE=1 SV=1	R	General function prediction only	PREDICTED: ferredoxin, root R-B2 [Brassica rapa]	molecular function: electron carrier activity (GO:0009055);; cellular component: cell (GO:0005623);; cellular component: organelle (GO:0043226);; cellular component: cell part (GO:0044464);; biological process: metabolic process (GO:0008152);; biological process: cellular process (GO:0009987);; biological process: single-organism process (GO:0044699);; molecular function: binding (GO:0005488)
evm.TU.BraA02001122	EVM%20prediction%20BraA02001122	1.656555	87	4.630044	284	13.758079	686	0	0	0.033883	3	0	0	0.00400308167886996	-8.5715449625976	down	--	--	--	--	--	--	--	--	--	--	--	--	--
evm.TU.BraA06004778	EVM%20prediction%20BraA06004778	240.297012	5198	202.049454	4980	307.38562	6588	109.278389	2280	118.327705	2595	115.30468	2513	7.6677883197865e-05	-1.24887429228961	down	[R]	General function prediction only	Molecular Function: DNA binding (GO:0003677);; Molecular Function: transcription factor activity, sequence-specific DNA binding (GO:0003700);; Molecular Function: protein binding (GO:0005515);; Molecular Function: GTP binding (GO:0005525);; Cellular Component: nucleus (GO:0005634);; Cellular Component: early endosome (GO:0005769);; Cellular Component: vacuolar membrane (GO:0005774);; Cellular Com…	K07889|1.74197e-137|brp:103827815|K07889 Ras-related protein Rab-5C | (RefSeq) ras-related protein RABF2a	Endocytosis (ko04144);; Phagosome (ko04145)	[U]	Intracellular trafficking, secretion, and vesicular transport	Ras family;; Miro-like protein;; ADP-ribosylation factor family;; Gtr1/RagA G protein conserved region;; Elongation factor Tu GTP binding domain	Ras-related protein RABF2a GN=K17O22.15 OS=Arabidopsis thaliana (Mouse-ear cress) PE=1 SV=1	U	Intracellular trafficking, secretion, and vesicular transport	PREDICTED: ras-related protein RABF2a [Brassica rapa]	molecular function: binding (GO:0005488);; molecular function: nucleic acid binding transcription factor activity (GO:0001071);; biological process: biological regulation (GO:0065007);; cellular component: cell (GO:0005623);; cellular component: organelle (GO:0043226);; cellular component: cell part (GO:0044464);; cellular component: membrane (GO:0016020);; cellular component: organelle part (GO:…
evm.TU.BraA03004538	EVM%20prediction%20BraA03004538	1.366495	49	0.849257	35	0.72112	26	10.611219	363	8.055758	290	7.674851	274	4.76933050574973e-08	3.02192909495055	up	--	--	Cellular Component: chloroplast (GO:0009507);;	--	--	--	--	Polysaccharide biosynthesis	Protein IRX15-LIKE GN=IRX15-L OS=Arabidopsis thaliana (Mouse-ear cress) PE=2 SV=1	S	Function unknown	PREDICTED: protein IRX15-LIKE-like [Brassica rapa]	cellular component: cell (GO:0005623);; cellular component: organelle (GO:0043226);; cellular component: cell part (GO:0044464)
Brassica_rapa_newGene_279	--	0.211498	36	0.136031	21	0.078567	9	7.017036	581	5.341099	462	3.998803	384	1.10071606008627e-18	4.38483464733851	up	--	--	Biological Process: metabolic process (GO:0008152);; Molecular Function: metal ion binding (GO:0046872);;	--	--	--	--	--	--	--	--	BnaC01g21570D, partial [Brassica napus]	biological process: metabolic process (GO:0008152);; molecular function: binding (GO:0005488)
Brassica_rapa_newGene_473	--	4.929539	366	5.787338	470	3.908741	279	3.46598	166	1.72506	135	1.956948	125	0.00368396506589334	-1.42433981485142	down	--	--	--	--	--	[R]	General function prediction only	Zinc knuckle;; Zinc knuckle	--	L	Replication, recombination and repair	uncharacterized protein LOC111198341 [Brassica napus]	--
evm.TU.BraA10001323	EVM%20prediction%20BraA10001323	2.775881	40	2.283304	37	1.324537	19	10.904627	149	32.914093	471	18.387552	262	0.00664746809606246	3.14252746108157	up	--	--	Cellular Component: chloroplast thylakoid membrane (GO:0009535);; Cellular Component: photosystem I reaction center (GO:0009538);; Cellular Component: chloroplast envelope (GO:0009941);; Cellular Component: plastoglobule (GO:0010287);; Biological Process: photosynthesis (GO:0015979);; Biological Process: cysteine biosynthetic process (GO:0019344);;	K02694|9.68537e-63|brp:103828782|K02694 photosystem I subunit III | (RefSeq) photosystem I reaction center subunit III, chloroplastic-like	Photosynthesis (ko00195)	--	--	Photosystem I reaction centre subunit III	Photosystem I reaction center subunit III, chloroplastic (Precursor) GN=PSAF OS=Arabidopsis thaliana (Mouse-ear cress) PE=1 SV=1	G	Carbohydrate transport and metabolism	PREDICTED: photosystem I reaction center subunit III, chloroplastic-like [Brassica rapa]	cellular component: cell (GO:0005623);; cellular component: membrane (GO:0016020);; cellular component: organelle (GO:0043226);; cellular component: organelle part (GO:0044422);; cellular component: cell part (GO:0044464);; cellular component: macromolecular complex (GO:0032991);; cellular component: membrane part (GO:0044425);; biological process: metabolic process (GO:0008152);; biological proc…
evm.TU.BraA03001334	EVM%20prediction%20BraA03001334	1.709275	55	1.981685	68	4.24577	126	9.415527	251	9.220804	257	11.129922	317	0.00340378921086043	1.65494635360033	up	--	--	Molecular Function: DNA binding (GO:0003677);; Molecular Function: chromatin binding (GO:0003682);; Molecular Function: transcription factor activity, sequence-specific DNA binding (GO:0003700);; Cellular Component: nucleus (GO:0005634);; Biological Process: regulation of transcription, DNA-templated (GO:0006355);; Molecular Function: zinc ion binding (GO:0008270);;	--	--	--	--	Myb-like DNA-binding domain	Transcription factor DIVARICATA GN=DIVARICATA OS=Antirrhinum majus (Garden snapdragon) PE=2 SV=1	K	Transcription	PREDICTED: uncharacterized protein LOC103856794 [Brassica rapa]	molecular function: binding (GO:0005488);; molecular function: nucleic acid binding transcription factor activity (GO:0001071);; biological process: biological regulation (GO:0065007);; cellular component: cell (GO:0005623);; cellular component: organelle (GO:0043226);; cellular component: cell part (GO:0044464)
evm.TU.BraA06002227	EVM%20prediction%20BraA06002227	2.149817	226	1.672583	200	0.960221	100	19.246897	1948	26.645136	2835	22.356548	2364	2.80781498838929e-34	3.7150021933915	up	[P]	Inorganic ion transport and metabolism	Molecular Function: catalase activity (GO:0004096);; Cellular Component: cell wall (GO:0005618);; Cellular Component: nucleus (GO:0005634);; Cellular Component: mitochondrion (GO:0005739);; Cellular Component: vacuole (GO:0005773);; Cellular Component: peroxisome (GO:0005777);; Cellular Component: plasma membrane (GO:0005886);; Biological Process: tryptophan catabolic process (GO:0006569);; Biolo…	K03781|0|aly:ARALYDRAFT_312977|K03781 catalase [EC:1.11.1.6] | (RefSeq) F5M15.5	Tryptophan metabolism (ko00380);; Glyoxylate and dicarboxylate metabolism (ko00630);; Carbon metabolism (ko01200);; Peroxisome (ko04146)	--	--	Catalase;; Catalase-related immune-responsive	Catalase-3 GN=CAT3 OS=Arabidopsis thaliana (Mouse-ear cress) PE=1 SV=3	S	Function unknown	F5M15.5 [Arabidopsis thaliana]	molecular function: catalytic activity (GO:0003824);; molecular function: antioxidant activity (GO:0016209);; biological process: metabolic process (GO:0008152);; biological process: single-organism process (GO:0044699);; cellular component: cell (GO:0005623);; cellular component: cell part (GO:0044464);; cellular component: organelle (GO:0043226);; cellular component: membrane (GO:0016020);; bio…
evm.TU.BraA07003460	EVM%20prediction%20BraA07003460	5.214757	452	4.480001	454	3.877919	317	16.331067	1302	12.087436	1057	16.668615	1389	2.4450423254232e-07	1.56936524277848	up	--	--	--	--	--	[S]	Function unknown	Sad1 / UNC-like C-terminal;; Muskelin N-terminus	--	S	Function unknown	PREDICTED: uncharacterized protein slp1 isoform X1 [Brassica rapa]	--
evm.TU.BraA10002619	EVM%20prediction%20BraA10002619	7.281697	469	7.766337	570	6.154523	393	21.055134	1307	16.437159	1073	21.674681	1406	9.12136490517537e-06	1.36025500612467	up	[EH]	Amino acid transport and metabolism;; Coenzyme transport and metabolism	Biological Process: sulfate assimilation (GO:0000103);; Biological Process: tryptophan biosynthetic process (GO:0000162);; Biological Process: MAPK cascade (GO:0000165);; Molecular Function: anthranilate synthase activity (GO:0004049);; Molecular Function: sulfate adenylyltransferase (ATP) activity (GO:0004781);; Cellular Component: cytosol (GO:0005829);; Cellular Component: anthranilate synthase…	K01657|0|brp:103846914|K01657 anthranilate synthase component I [EC:4.1.3.27] | (RefSeq) anthranilate synthase alpha subunit 1, chloroplastic	Phenylalanine, tyrosine and tryptophan biosynthesis (ko00400);; Biosynthesis of amino acids (ko01230)	--	--	chorismate binding enzyme;; Anthranilate synthase component I, N terminal region	Anthranilate synthase alpha subunit 1, chloroplastic (Precursor) GN=At5g05730 OS=Arabidopsis thaliana (Mouse-ear cress) PE=1 SV=1	E	Amino acid transport and metabolism	PREDICTED: anthranilate synthase alpha subunit 1, chloroplastic [Brassica rapa]	biological process: metabolic process (GO:0008152);; biological process: cellular process (GO:0009987);; biological process: single-organism process (GO:0044699);; biological process: signaling (GO:0023052);; biological process: response to stimulus (GO:0050896);; biological process: biological regulation (GO:0065007);; molecular function: catalytic activity (GO:0003824);; cellular component: cel…
Brassica_rapa_newGene_4387	--	0	0	0.732583	44	0.416128	22	2.163779	110	1.622149	87	1.756653	93	0.0084698042590967	2.13899193581297	up	--	--	--	--	--	--	--	--	--	--	--	BnaA09g27320D [Brassica napus]	--
evm.TU.BraA03000987	EVM%20prediction%20BraA03000987	2.87201	64	3.542105	90	1.573683	35	9.534858	205	21.830668	492	12.227096	273	0.00741883154709598	2.3211849474673	up	--	--	Cellular Component: chloroplast stroma (GO:0009570);; Molecular Function: protein binding involved in protein folding (GO:0044183);; Biological Process: chaperone-mediated protein folding (GO:0061077);;	--	--	--	--	RbcX protein	--	S	Function unknown	BnaA03g07790D [Brassica napus]	cellular component: cell (GO:0005623);; cellular component: organelle (GO:0043226);; cellular component: organelle part (GO:0044422);; cellular component: cell part (GO:0044464);; molecular function: binding (GO:0005488);; biological process: metabolic process (GO:0008152);; biological process: cellular process (GO:0009987)
evm.TU.BraA03006014	EVM%20prediction%20BraA03006014	80.811302	3810	87.570839	4703	92.41819	4316	194.514404	8841	197.063416	9418	186.960907	8879	0.000166167008375484	1.02873859234289	up	[RTKL]	General function prediction only;; Signal transduction mechanisms;; Transcription;; Replication, recombination and repair	Molecular Function: protein serine/threonine kinase activity (GO:0004674);; Molecular Function: protein binding (GO:0005515);; Molecular Function: ATP binding (GO:0005524);; Cellular Component: plasma membrane (GO:0005886);; Biological Process: protein phosphorylation (GO:0006468);; Biological Process: multicellular organism development (GO:0007275);; Biological Process: response to water depriva…	--	--	--	--	Protein kinase domain;; Protein tyrosine kinase;; NAF domain;; Kinase-like	CBL-interacting serine/threonine-protein kinase 6 GN=At4g30960 OS=Arabidopsis thaliana (Mouse-ear cress) PE=1 SV=1	T	Signal transduction mechanisms	PREDICTED: CBL-interacting serine/threonine-protein kinase 6-like [Brassica rapa]	molecular function: catalytic activity (GO:0003824);; biological process: metabolic process (GO:0008152);; biological process: cellular process (GO:0009987);; molecular function: binding (GO:0005488);; cellular component: cell (GO:0005623);; cellular component: membrane (GO:0016020);; cellular component: cell part (GO:0044464);; biological process: multicellular organismal process (GO:0032501);; …
evm.TU.BraA07003370	EVM%20prediction%20BraA07003370	6.032451	208	7.383545	292	4.378128	147	16.428048	543	23.078544	786	20.537708	692	2.80573468474647e-05	1.60500757064272	up	[P]	Inorganic ion transport and metabolism	Molecular Function: carbonate dehydratase activity (GO:0004089);; Cellular Component: plasma membrane (GO:0005886);; Molecular Function: zinc ion binding (GO:0008270);; Cellular Component: chloroplast envelope (GO:0009941);; Biological Process: response to carbon dioxide (GO:0010037);; Biological Process: regulation of stomatal movement (GO:0010119);; Biological Process: response to nitrate (GO:0…	K01673|0|brp:103831570|K01673 carbonic anhydrase [EC:4.2.1.1] | (RefSeq) beta carbonic anhydrase 4	Nitrogen metabolism (ko00910)	--	--	Carbonic anhydrase	Beta carbonic anhydrase 4 {ECO:0000303|PubMed:17407539} OS=Arabidopsis thaliana (Mouse-ear cress) PE=1 SV=1	R	General function prediction only	PREDICTED: beta carbonic anhydrase 4 isoform X1 [Brassica rapa]	molecular function: catalytic activity (GO:0003824);; biological process: metabolic process (GO:0008152);; cellular component: cell (GO:0005623);; cellular component: membrane (GO:0016020);; cellular component: cell part (GO:0044464);; molecular function: binding (GO:0005488);; cellular component: organelle (GO:0043226);; cellular component: organelle part (GO:0044422);; biological process: respo…
evm.TU.BraA01003143	EVM%20prediction%20BraA01003143	41.857161	1245	47.081084	1587	26.879763	787	202.129946	5798	373.970472	11209	201.834032	6047	0.000227957131976319	2.62800255501113	up	--	--	Cellular Component: chloroplast thylakoid membrane (GO:0009535);; Biological Process: photosynthesis, light harvesting (GO:0009765);; Cellular Component: plastoglobule (GO:0010287);; Molecular Function: chlorophyll binding (GO:0016168);; Biological Process: cysteine biosynthetic process (GO:0019344);; Cellular Component: light-harvesting complex (GO:0030076);; Molecular Function: metal ion bindin…	K08909|0|brp:103830657|K08909 light-harvesting complex I chlorophyll a/b binding protein 3 | (RefSeq) photosystem I chlorophyll a/b-binding protein 3-1, chloroplastic	Photosynthesis - antenna proteins (ko00196)	--	--	Chlorophyll A-B binding protein	Chlorophyll a-b binding protein 8, chloroplastic (Precursor) GN=CAB8 OS=Solanum lycopersicum (Tomato) PE=3 SV=1	R	General function prediction only	PREDICTED: chlorophyll a-b binding protein 8, chloroplastic [Brassica rapa]	cellular component: cell (GO:0005623);; cellular component: membrane (GO:0016020);; cellular component: organelle (GO:0043226);; cellular component: organelle part (GO:0044422);; cellular component: cell part (GO:0044464);; biological process: metabolic process (GO:0008152);; biological process: cellular process (GO:0009987);; molecular function: binding (GO:0005488);; biological process: single-…
evm.TU.BraA02001420	EVM%20prediction%20BraA02001420	5.540606	496	5.200935	574	2.426397	234	35.644838	3060	48.595765	4385	21.640715	2071	2.832279776592e-05	2.82967886298351	up	--	--	Cellular Component: cytoplasm (GO:0005737);; Biological Process: protein targeting to membrane (GO:0006612);; Biological Process: oligopeptide transport (GO:0006857);; Biological Process: nucleotide transport (GO:0006862);; Biological Process: ER to Golgi vesicle-mediated transport (GO:0006888);; Biological Process: membrane fusion (GO:0006944);; Biological Process: regulation of plant-type hyper…	--	--	[T]	Signal transduction mechanisms	OPT oligopeptide transporter protein	Oligopeptide transporter 1 GN=OPT1 OS=Arabidopsis thaliana (Mouse-ear cress) PE=2 SV=1	P	Inorganic ion transport and metabolism	PREDICTED: oligopeptide transporter 1 [Brassica rapa]	cellular component: cell (GO:0005623);; cellular component: cell part (GO:0044464);; biological process: single-organism process (GO:0044699);; biological process: localization (GO:0051179);; biological process: cellular component organization or biogenesis (GO:0071840);; biological process: biological regulation (GO:0065007);; molecular function: transporter activity (GO:0005215);; cellular comp…
evm.TU.BraA04003065	EVM%20prediction%20BraA04003065	4.467769	138	5.557303	199	2.37112	86	14.259387	431	17.091554	624	18.740341	655	1.7098842967428e-06	1.98082518212468	up	--	--	Biological Process: cell morphogenesis (GO:0000902);; Cellular Component: extracellular region (GO:0005576);; Cellular Component: nucleus (GO:0005634);; Cellular Component: cytosol (GO:0005829);; Cellular Component: plasma membrane (GO:0005886);; Molecular Function: protein phosphatase regulator activity (GO:0008601);; Biological Process: regulation of meristem growth (GO:0010075);; Biological Pr…	--	--	--	--	--	Protodermal factor 1 (Precursor) GN=PDF1 OS=Arabidopsis thaliana (Mouse-ear cress) PE=2 SV=1	R	General function prediction only	PREDICTED: protodermal factor 1-like [Brassica rapa]	biological process: cellular process (GO:0009987);; biological process: developmental process (GO:0032502);; biological process: single-organism process (GO:0044699);; biological process: cellular component organization or biogenesis (GO:0071840);; cellular component: extracellular region (GO:0005576);; cellular component: cell (GO:0005623);; cellular component: organelle (GO:0043226);; cellular …
evm.TU.BraA08003231	EVM%20prediction%20BraA08003231	48.326153	781	30.263466	557	52.283634	837	84.280891	1312	96.061394	1573	119.146935	1938	0.000535050100174331	1.07449571367024	up	--	--	Biological Process: response to wounding (GO:0009611);; Biological Process: response to mechanical stimulus (GO:0009612);; Biological Process: response to chitin (GO:0010200);;	--	--	--	--	Protein of unknown function (DUF1195)	--	S	Function unknown	PREDICTED: uncharacterized protein LOC103835844 [Brassica rapa]	biological process: response to stimulus (GO:0050896)
evm.TU.BraA08002923	EVM%20prediction%20BraA08002923	11.628688	364	9.244189	326	9.774906	303	49.040854	1446	38.276524	1197	56.032464	1735	6.40165930943612e-12	2.08474869795795	up	[EH]	Amino acid transport and metabolism;; Coenzyme transport and metabolism	Biological Process: tryptophan biosynthetic process (GO:0000162);; Molecular Function: anthranilate synthase activity (GO:0004049);; Cellular Component: mitochondrion (GO:0005739);; Biological Process: response to bacterium (GO:0009617);; Biological Process: response to salt stress (GO:0009651);; Biological Process: response to ethylene (GO:0009723);; Biological Process: auxin biosynthetic proces…	K01658|0|brp:103835440|K01658 anthranilate synthase component II [EC:4.1.3.27] | (RefSeq) anthranilate synthase beta subunit 1, chloroplastic	Phenylalanine, tyrosine and tryptophan biosynthesis (ko00400);; Biosynthesis of amino acids (ko01230)	--	--	Glutamine amidotransferase class-I;; Peptidase C26	Anthranilate synthase beta subunit 1, chloroplastic (Precursor) GN=F4F7.39 OS=Arabidopsis thaliana (Mouse-ear cress) PE=1 SV=1	E	Amino acid transport and metabolism	PREDICTED: anthranilate synthase beta subunit 1, chloroplastic [Brassica rapa]	biological process: metabolic process (GO:0008152);; biological process: cellular process (GO:0009987);; biological process: single-organism process (GO:0044699);; molecular function: catalytic activity (GO:0003824);; cellular component: cell (GO:0005623);; cellular component: organelle (GO:0043226);; cellular component: cell part (GO:0044464);; biological process: response to stimulus (GO:005089…
evm.TU.BraA01001098	EVM%20prediction%20BraA01001098	83.28569	3415	89.933388	4201	125.512772	5099	49.537552	1959	59.939957	2492	48.444481	2002	0.00289483375701264	-1.04082453404038	down	[RTKL]	General function prediction only;; Signal transduction mechanisms;; Transcription;; Replication, recombination and repair	Molecular Function: protein serine/threonine kinase activity (GO:0004674);; Molecular Function: protein tyrosine kinase activity (GO:0004713);; Molecular Function: protein binding (GO:0005515);; Molecular Function: ATP binding (GO:0005524);; Cellular Component: plasma membrane (GO:0005886);; Biological Process: glycolytic process (GO:0006096);; Biological Process: water transport (GO:0006833);; B…	K14502|0|brp:103856756|K14502 protein brassinosteroid insensitive 2 [EC:2.7.11.1] | (RefSeq) shaggy-related protein kinase eta	Plant hormone signal transduction (ko04075)	[G]	Carbohydrate transport and metabolism	Protein kinase domain;; Protein tyrosine kinase	Shaggy-related protein kinase eta GN=F28A21.120 OS=Arabidopsis thaliana (Mouse-ear cress) PE=1 SV=2	T	Signal transduction mechanisms	PREDICTED: shaggy-related protein kinase eta [Brassica rapa]	molecular function: catalytic activity (GO:0003824);; biological process: metabolic process (GO:0008152);; biological process: cellular process (GO:0009987);; molecular function: binding (GO:0005488);; cellular component: cell (GO:0005623);; cellular component: membrane (GO:0016020);; cellular component: cell part (GO:0044464);; biological process: single-organism process (GO:0044699);; biologica…
evm.TU.BraA01004463	EVM%20prediction%20BraA01004463	40.879404	3382	44.257679	4169	59.741472	4896	33.461144	2459	5.977264	503	19.432133	1619	0.00354584975212506	-1.48507396626437	down	--	--	Cellular Component: nucleus (GO:0005634);; Molecular Function: zinc ion binding (GO:0008270);; Cellular Component: plastid (GO:0009536);; Biological Process: root meristem specification (GO:0010071);; Biological Process: maintenance of root meristem identity (GO:0010078);; Biological Process: regulation of gene expression (GO:0010468);; Biological Process: maintenance of shoot apical meristem ide…	--	--	--	--	Protein of unknown function (DUF1423)	Protein OBERON 1 OS=Arabidopsis thaliana (Mouse-ear cress) PE=1 SV=1	R	General function prediction only	PREDICTED: protein OBERON 1 [Brassica rapa]	cellular component: cell (GO:0005623);; cellular component: organelle (GO:0043226);; cellular component: cell part (GO:0044464);; molecular function: binding (GO:0005488);; biological process: reproductive process (GO:0022414);; biological process: multicellular organismal process (GO:0032501);; biological process: developmental process (GO:0032502);; biological process: single-organism process (…
evm.TU.BraA04000640	EVM%20prediction%20BraA04000640	0.389346	18	0.736443	26	0.737278	22	3.188173	90	3.865166	114	4.226938	137	0.00218020731865847	2.31900632424931	up	--	--	Cellular Component: chloroplast (GO:0009507);;	--	--	--	--	--	--	S	Function unknown	PREDICTED: uncharacterized protein LOC103863409 [Brassica rapa]	cellular component: cell (GO:0005623);; cellular component: organelle (GO:0043226);; cellular component: cell part (GO:0044464)
evm.TU.BraA05001264	EVM%20prediction%20BraA05001264	89.156151	5047	99.709175	6430	101.483681	5692	51.883289	2832	54.215179	3112	49.560047	2827	0.000119847577260651	-1.02000078853679	down	--	--	Biological Process: mitotic G2 phase (GO:0000085);; Molecular Function: nucleotide binding (GO:0000166);; Biological Process: RNA methylation (GO:0001510);; Molecular Function: ubiquitin-protein transferase activity (GO:0004842);; Cellular Component: cell wall (GO:0005618);; Cellular Component: nucleolus (GO:0005730);; Biological Process: gluconeogenesis (GO:0006094);; Biological Process: glycoly…	K10599|0|brp:103867542|K10599 pre-mRNA-processing factor 19 [EC:2.3.2.27] | (RefSeq) pre-mRNA-processing factor 19 homolog 2-like	Spliceosome (ko03040);; Ubiquitin mediated proteolysis (ko04120)	[R]	General function prediction only	WD domain, G-beta repeat;; Prp19/Pso4-like;; Eukaryotic translation initiation factor eIF2A	Pre-mRNA-processing factor 19 homolog 2 {ECO:0000305} GN=F4P9.11 OS=Arabidopsis thaliana (Mouse-ear cress) PE=1 SV=3	R	General function prediction only	PREDICTED: pre-mRNA-processing factor 19 homolog 2-like [Brassica rapa]	biological process: biological phase (GO:0044848);; molecular function: binding (GO:0005488);; biological process: metabolic process (GO:0008152);; biological process: cellular process (GO:0009987);; molecular function: catalytic activity (GO:0003824);; cellular component: cell (GO:0005623);; cellular component: cell part (GO:0044464);; cellular component: organelle (GO:0043226);; cellular compon…
evm.TU.BraA07001831	EVM%20prediction%20BraA07001831	0.880099	48	0.098492	7	0.321689	18	9.692976	501	3.892605	212	12.144238	656	0.000207395691304368	4.1411626335605	up	[Q]	Secondary metabolites biosynthesis, transport and catabolism	Molecular Function: iron ion binding (GO:0005506);; Cellular Component: extracellular region (GO:0005576);; Molecular Function: electron carrier activity (GO:0009055);; Biological Process: response to water deprivation (GO:0009414);; Biological Process: response to wounding (GO:0009611);; Biological Process: response to fungus (GO:0009620);; Biological Process: jasmonic acid biosynthetic process …	--	--	--	--	Cytochrome P450	Cytochrome P450 94C1 GN=CYP94C1 OS=Arabidopsis thaliana (Mouse-ear cress) PE=2 SV=1	Q	Secondary metabolites biosynthesis, transport and catabolism	PREDICTED: cytochrome P450 94C1 [Brassica rapa]	molecular function: binding (GO:0005488);; cellular component: extracellular region (GO:0005576);; molecular function: electron carrier activity (GO:0009055);; biological process: response to stimulus (GO:0050896);; biological process: multi-organism process (GO:0051704);; biological process: metabolic process (GO:0008152);; biological process: cellular process (GO:0009987);; biological process: …
evm.TU.BraA09007008	EVM%20prediction%20BraA09007008	8.74063	475	5.734772	355	5.883328	325	19.163948	1011	14.177692	788	13.284631	732	0.00236806623079412	1.07589843423085	up	--	--	Biological Process: very long-chain fatty acid metabolic process (GO:0000038);; Biological Process: polysaccharide biosynthetic process (GO:0000271);; Cellular Component: endoplasmic reticulum (GO:0005783);; Biological Process: phosphatidylglycerol biosynthetic process (GO:0006655);; Biological Process: pattern specification process (GO:0007389);; Biological Process: regulation of cell size (GO:0…	K13508|0|brp:103843800|K13508 glycerol-3-phosphate acyltransferase [EC:2.3.1.15] | (RefSeq) glycerol-3-phosphate 2-O-acyltransferase 4-like	Glycerolipid metabolism (ko00561);; Glycerophospholipid metabolism (ko00564)	--	--	haloacid dehalogenase-like hydrolase;; Acyltransferase	Glycerol-3-phosphate 2-O-acyltransferase 4 GN=GPAT4 OS=Arabidopsis thaliana (Mouse-ear cress) PE=1 SV=1	I	Lipid transport and metabolism	sn-glycerol-3-phosphate acyltransferase 4 isoform C1, partial [Brassica napus]	biological process: metabolic process (GO:0008152);; biological process: cellular process (GO:0009987);; biological process: single-organism process (GO:0044699);; cellular component: cell (GO:0005623);; cellular component: organelle (GO:0043226);; cellular component: cell part (GO:0044464);; biological process: multicellular organismal process (GO:0032501);; biological process: developmental pro…
Brassica_rapa_newGene_3760	--	2.665908	215	5.240147	483	2.602692	208	9.566565	762	10.910221	917	9.019737	732	0.000133290213306371	1.39042797621512	up	[P]	Inorganic ion transport and metabolism	Molecular Function: inorganic phosphate transmembrane transporter activity (GO:0005315);; Cellular Component: integral component of plasma membrane (GO:0005887);; Biological Process: phosphate ion transport (GO:0006817);; Molecular Function: low-affinity phosphate transmembrane transporter activity (GO:0009673);; Cellular Component: chloroplast inner membrane (GO:0009706);; Molecular Function: sy…	K14640|0|brp:103846342|K14640 solute carrier family 20 (sodium-dependent phosphate transporter) | (RefSeq) inorganic phosphate transporter 2-1, chloroplastic-like	--	[P]	Inorganic ion transport and metabolism	Phosphate transporter family;; Phosphate transporter family	Inorganic phosphate transporter 2-1, chloroplastic OS=Arabidopsis thaliana OX=3702 GN=PHT2-1 PE=1 SV=1	P	Inorganic ion transport and metabolism	PREDICTED: inorganic phosphate transporter 2-1, chloroplastic-like [Brassica rapa]	molecular function: transporter activity (GO:0005215);; biological process: cellular process (GO:0009987);; biological process: single-organism process (GO:0044699);; biological process: localization (GO:0051179);; cellular component: cell (GO:0005623);; cellular component: membrane (GO:0016020);; cellular component: membrane part (GO:0044425);; cellular component: cell part (GO:0044464);; cellul…
evm.TU.BraA09002993	EVM%20prediction%20BraA09002993	8.334684	280	6.617343	253	10.186206	340	22.865071	738	16.192516	548	28.151871	946	0.00318939017713741	1.2902610652274	up	[S]	Function unknown	Cellular Component: plasma membrane (GO:0005886);; Biological Process: response to oxidative stress (GO:0006979);;	--	--	--	--	SNARE associated Golgi protein	--	S	Function unknown	PREDICTED: uncharacterized protein LOC103839912 [Brassica rapa]	cellular component: cell (GO:0005623);; cellular component: membrane (GO:0016020);; cellular component: cell part (GO:0044464);; biological process: response to stimulus (GO:0050896)
evm.TU.BraA07002574	EVM%20prediction%20BraA07002574	2.063879	40	0.432161	10	2.859907	55	9.961056	187	6.808451	134	11.507718	225	0.000409462915318847	2.27882234925606	up	[TZDR]	Signal transduction mechanisms;; Cytoskeleton;; Cell cycle control, cell division, chromosome partitioning;; General function prediction only	Molecular Function: calcium ion binding (GO:0005509);; Cellular Component: nucleus (GO:0005634);; Cellular Component: plasma membrane (GO:0005886);; Biological Process: response to wounding (GO:0009611);; Biological Process: response to fungus (GO:0009620);; Biological Process: jasmonic acid biosynthetic process (GO:0009695);; Biological Process: abscisic acid-activated signaling pathway (GO:0009…	K13448|1.1827e-127|brp:103830603|K13448 calcium-binding protein CML | (RefSeq) calcium-binding protein CML38-like	Plant-pathogen interaction (ko04626)	[T]	Signal transduction mechanisms	EF-hand domain pair;; EF-hand domain pair;; EF hand;; EF hand;; EF-hand domain;; Cytoskeletal-regulatory complex EF hand	Calcium-binding protein CML38 GN=CML38 OS=Arabidopsis thaliana (Mouse-ear cress) PE=2 SV=1	T	Signal transduction mechanisms	PREDICTED: calcium-binding protein CML38-like [Brassica rapa]	molecular function: binding (GO:0005488);; cellular component: cell (GO:0005623);; cellular component: organelle (GO:0043226);; cellular component: cell part (GO:0044464);; cellular component: membrane (GO:0016020);; biological process: response to stimulus (GO:0050896);; biological process: multi-organism process (GO:0051704);; biological process: metabolic process (GO:0008152);; biological proc…
evm.TU.BraA02003481	EVM%20prediction%20BraA02003481	14.618559	1041	13.787977	1108	16.368919	1048	32.437489	2040	27.369665	1991	41.74038	2704	0.000210635749456032	1.01977615885016	up	[RTKL]	General function prediction only;; Signal transduction mechanisms;; Transcription;; Replication, recombination and repair	Biological Process: MAPK cascade (GO:0000165);; Biological Process: response to molecule of bacterial origin (GO:0002237);; Molecular Function: transmembrane receptor protein serine/threonine kinase activity (GO:0004675);; Molecular Function: ATP binding (GO:0005524);; Cellular Component: plasma membrane (GO:0005886);; Biological Process: protein phosphorylation (GO:0006468);; Biological Process:…	K13416|0|brp:103847608|K13416 brassinosteroid insensitive 1-associated receptor kinase 1 [EC:2.7.10.1 2.7.11.1] | (RefSeq) somatic embryogenesis receptor kinase 4-like	Plant hormone signal transduction (ko04075);; Plant-pathogen interaction (ko04626)	[T]	Signal transduction mechanisms	Protein kinase domain;; Protein tyrosine kinase;; Leucine rich repeat N-terminal domain;; Leucine Rich repeats (2 copies);; Leucine Rich Repeat;; Leucine Rich repeat;; Leucine rich repeat;; Leucine rich repeat	Somatic embryogenesis receptor kinase 4 (Precursor) GN=F13J11.14 OS=Arabidopsis thaliana (Mouse-ear cress) PE=1 SV=2	T	Signal transduction mechanisms	BnaAnng09800D [Brassica napus]	biological process: metabolic process (GO:0008152);; biological process: cellular process (GO:0009987);; biological process: signaling (GO:0023052);; biological process: single-organism process (GO:0044699);; biological process: response to stimulus (GO:0050896);; biological process: biological regulation (GO:0065007);; molecular function: catalytic activity (GO:0003824);; molecular function: rec…
evm.TU.BraA05000783	EVM%20prediction%20BraA05000783	155.754219	12727	154.436966	14632	166.477935	13607	77.030258	6097	97.43235	8285	61.05586	5208	7.08001502957595e-05	-1.1205156537525	down	[E]	Amino acid transport and metabolism	Molecular Function: glutamate 5-kinase activity (GO:0004349);; Molecular Function: glutamate-5-semialdehyde dehydrogenase activity (GO:0004350);; Cellular Component: mitochondrion (GO:0005739);; Biological Process: proline biosynthetic process (GO:0006561);; Biological Process: response to oxidative stress (GO:0006979);; Biological Process: response to desiccation (GO:0009269);; Cellular Componen…	K12657|0|brp:103867010|K12657 delta-1-pyrroline-5-carboxylate synthetase [EC:2.7.2.11 1.2.1.41] | (RefSeq) delta-1-pyrroline-5-carboxylate synthase A	Arginine and proline metabolism (ko00330);; Biosynthesis of amino acids (ko01230)	--	--	Amino acid kinase family;; Aldehyde dehydrogenase family	Gamma-glutamyl phosphate reductase GN=T5I7.10 OS=Arabidopsis thaliana (Mouse-ear cress) PE=1 SV=1	E	Amino acid transport and metabolism	delta 1-pyrroline-5-carboxylate synthetase A [Brassica napus]	molecular function: catalytic activity (GO:0003824);; biological process: metabolic process (GO:0008152);; biological process: cellular process (GO:0009987);; biological process: single-organism process (GO:0044699);; cellular component: cell (GO:0005623);; cellular component: organelle (GO:0043226);; cellular component: cell part (GO:0044464);; biological process: response to stimulus (GO:005089…
evm.TU.BraA01002037	EVM%20prediction%20BraA01002037	20.171793	619	20.285831	709	15.112662	460	47.77676	1413	66.112976	2056	46.278782	1430	5.84453445386831e-06	1.4058645976386	up	[R]	General function prediction only	Molecular Function: acid phosphatase activity (GO:0003993);; Biological Process: rRNA processing (GO:0006364);; Biological Process: unsaturated fatty acid biosynthetic process (GO:0006636);; Cellular Component: chloroplast thylakoid membrane (GO:0009535);; Cellular Component: chloroplast thylakoid lumen (GO:0009543);; Biological Process: response to blue light (GO:0009637);; Biological Process: p…	--	--	--	--	TLP18.3, Psb32 and MOLO-1 founding proteins of phosphatase	UPF0603 protein At1g54780, chloroplastic (Precursor) GN=At1g54780 OS=Arabidopsis thaliana (Mouse-ear cress) PE=1 SV=1	S	Function unknown	PREDICTED: UPF0603 protein At1g54780, chloroplastic [Brassica rapa]	molecular function: catalytic activity (GO:0003824);; biological process: metabolic process (GO:0008152);; biological process: cellular process (GO:0009987);; biological process: single-organism process (GO:0044699);; cellular component: cell (GO:0005623);; cellular component: membrane (GO:0016020);; cellular component: organelle (GO:0043226);; cellular component: organelle part (GO:0044422);; ce…
evm.TU.BraA10000841	EVM%20prediction%20BraA10000841	2.652073	131	2.625523	147	3.62275	179	9.095418	432	10.033996	498	7.597336	375	0.0016984512880299	1.4517546171586	up	[S]	Function unknown	Cellular Component: chloroplast envelope (GO:0009941);;	--	--	--	--	Protein of unknown function (DUF819)	--	S	Function unknown	PREDICTED: uncharacterized protein LOC103844744 [Brassica rapa]	cellular component: cell (GO:0005623);; cellular component: organelle (GO:0043226);; cellular component: organelle part (GO:0044422);; cellular component: cell part (GO:0044464)
Brassica_rapa_newGene_2571	--	0.429407	37	2.119519	204	0.427726	36	0	0	0	0	0	0	0.00933354137987876	-Inf	down	[K]	Transcription	Molecular Function: protein serine/threonine kinase activity (GO:0004674);; Molecular Function: ATP binding (GO:0005524);; Cellular Component: plasma membrane (GO:0005886);; Biological Process: protein phosphorylation (GO:0006468);; Biological Process: transmembrane receptor protein tyrosine kinase signaling pathway (GO:0007169);; Cellular Component: chloroplast (GO:0009507);; Cellular Component:…	--	--	--	--	Protein kinase domain;; Protein tyrosine kinase;; Leucine Rich repeats (2 copies);; Leucine rich repeat;; Leucine Rich Repeat	Probable LRR receptor-like serine/threonine-protein kinase At3g47570 OS=Arabidopsis thaliana OX=3702 GN=At3g47570 PE=2 SV=1	S	Function unknown	PREDICTED: probable LRR receptor-like serine/threonine-protein kinase At3g47570 [Brassica rapa]	molecular function: catalytic activity (GO:0003824);; biological process: metabolic process (GO:0008152);; biological process: cellular process (GO:0009987);; molecular function: binding (GO:0005488);; cellular component: cell (GO:0005623);; cellular component: membrane (GO:0016020);; cellular component: cell part (GO:0044464);; biological process: signaling (GO:0023052);; biological process: sin…
evm.TU.BraA09003163	EVM%20prediction%20BraA09003163	190.456251	4712	239.939243	6783	128.38268	3125	518.075097	12388	852.970096	21191	544.185061	13443	0.000776799740898635	1.64798867841221	up	--	--	Molecular Function: calcium ion binding (GO:0005509);; Cellular Component: chloroplast thylakoid lumen (GO:0009543);; Cellular Component: chloroplast stroma (GO:0009570);; Cellular Component: photosystem II oxygen evolving complex (GO:0009654);; Biological Process: photorespiration (GO:0009853);; Biological Process: photosynthesis (GO:0015979);; Cellular Component: extrinsic component of membrane…	K08901|1.02929e-130|brp:103839762|K08901 photosystem II oxygen-evolving enhancer protein 3 | (RefSeq) oxygen-evolving enhancer protein 3-2, chloroplastic	Photosynthesis (ko00195)	--	--	Oxygen evolving enhancer protein 3 (PsbQ)	Oxygen-evolving enhancer protein 3-2, chloroplastic (Precursor) GN=C17L7.100 OS=Arabidopsis thaliana (Mouse-ear cress) PE=1 SV=2	R	General function prediction only	PREDICTED: oxygen-evolving enhancer protein 3-2, chloroplastic [Brassica rapa]	molecular function: binding (GO:0005488);; cellular component: cell (GO:0005623);; cellular component: organelle (GO:0043226);; cellular component: organelle part (GO:0044422);; cellular component: cell part (GO:0044464);; cellular component: membrane (GO:0016020);; cellular component: macromolecular complex (GO:0032991);; cellular component: membrane part (GO:0044425);; biological process: metab…
Brassica_rapa_newGene_700	--	5.104417	736	7.165573	1097	4.750019	781	3.126489	378	4.065833	468	3.558224	388	0.00100052896185708	-1.12665895921454	down	--	--	Biological Process: cellular process (GO:0009987);; Molecular Function: ion binding (GO:0043167);; Biological Process: macromolecule metabolic process (GO:0043170);; Biological Process: primary metabolic process (GO:0044238);; Molecular Function: organic cyclic compound binding (GO:0097159);; Molecular Function: heterocyclic compound binding (GO:1901363);;	--	--	[R]	General function prediction only	Reverse transcriptase (RNA-dependent DNA polymerase);; Retroviral aspartyl protease;; Retrotransposon gag protein;; gag-polyprotein putative aspartyl protease;; Aspartyl protease;; Integrase core domain;; Chromo (CHRromatin Organisation MOdifier) domain	Uncharacterized mitochondrial protein AtMg00860 OS=Arabidopsis thaliana OX=3702 GN=AtMg00860 PE=4 SV=1	L	Replication, recombination and repair	hypothetical protein AALP_AA8G499800 [Arabis alpina]	biological process: cellular process (GO:0009987);; molecular function: binding (GO:0005488);; biological process: metabolic process (GO:0008152)
evm.TU.BraA03003901	EVM%20prediction%20BraA03003901	37.219963	1475	53.300499	2405	31.534477	1238	96.537178	3687	126.512474	5080	95.309837	3803	1.22880236827717e-05	1.26170635000661	up	[C]	Energy production and conversion	Cellular Component: nucleus (GO:0005634);; Cellular Component: vacuole (GO:0005773);; Cellular Component: peroxisome (GO:0005777);; Molecular Function: glycolate oxidase activity (GO:0008891);; Cellular Component: plasmodesma (GO:0009506);; Cellular Component: chloroplast stroma (GO:0009570);; Molecular Function: FMN binding (GO:0010181);; Cellular Component: membrane (GO:0016020);; Cellular Comp…	K11517|0|brp:103859574|K11517 (S)-2-hydroxy-acid oxidase [EC:1.1.3.15] | (RefSeq) peroxisomal (S)-2-hydroxy-acid oxidase GLO2	Glyoxylate and dicarboxylate metabolism (ko00630);; Carbon metabolism (ko01200);; Peroxisome (ko04146)	--	--	FMN-dependent dehydrogenase;; IMP dehydrogenase / GMP reductase domain;; Nitronate monooxygenase;; Dihydroorotate dehydrogenase	Peroxisomal (S)-2-hydroxy-acid oxidase GLO2 GN=MLN21.20 OS=Arabidopsis thaliana (Mouse-ear cress) PE=1 SV=1	C	Energy production and conversion	BnaA03g33370D [Brassica napus]	cellular component: cell (GO:0005623);; cellular component: organelle (GO:0043226);; cellular component: cell part (GO:0044464);; molecular function: catalytic activity (GO:0003824);; biological process: metabolic process (GO:0008152);; biological process: single-organism process (GO:0044699);; cellular component: cell junction (GO:0030054);; cellular component: organelle part (GO:0044422);; mole…
Brassica_rapa_newGene_5828	--	3.426683	116	2.039859	79	3.82405	128	7.398646	240	9.96154	340	10.122194	343	0.00780702990633065	1.43647527115626	up	[C]	Energy production and conversion	Molecular Function: NAD(P)H dehydrogenase (quinone) activity (GO:0003955);; Cellular Component: extracellular region (GO:0005576);; Cellular Component: vacuolar membrane (GO:0005774);; Cellular Component: cytosol (GO:0005829);; Cellular Component: plasma membrane (GO:0005886);; Molecular Function: FMN binding (GO:0010181);; Cellular Component: integral component of membrane (GO:0016021);; Biologi…	K03809|1.22424e-133|brp:103851957|K03809 NAD(P)H dehydrogenase (quinone) [EC:1.6.5.2] | (RefSeq) NAD(P)H dehydrogenase (quinone) FQR1-like	Ubiquinone and other terpenoid-quinone biosynthesis (ko00130)	[R]	General function prediction only	NADPH-dependent FMN reductase;; Flavodoxin-like fold	NAD(P)H dehydrogenase (quinone) FQR1 OS=Arabidopsis thaliana OX=3702 GN=FQR1 PE=1 SV=1	S	Function unknown	PREDICTED: NAD(P)H dehydrogenase (quinone) FQR1-like [Brassica rapa]	molecular function: catalytic activity (GO:0003824);; biological process: metabolic process (GO:0008152);; biological process: single-organism process (GO:0044699);; cellular component: extracellular region (GO:0005576);; cellular component: cell (GO:0005623);; cellular component: membrane (GO:0016020);; cellular component: organelle (GO:0043226);; cellular component: organelle part (GO:0044422);…
evm.TU.BraA09004049	EVM%20prediction%20BraA09004049	86.858696	3880	119.60096	6086	53.638569	2374	211.287384	9099	225.74668	10034	222.53894	10013	8.77120320889694e-06	1.21329577140448	up	--	--	Molecular Function: transcription factor activity, sequence-specific DNA binding (GO:0003700);; Cellular Component: nucleus (GO:0005634);; Biological Process: regulation of transcription, DNA-templated (GO:0006355);; Molecular Function: zinc ion binding (GO:0008270);; Cellular Component: membrane (GO:0016020);;	--	--	--	--	CCT motif;; B-box zinc finger	Zinc finger protein CONSTANS-LIKE 16 GN=COL16 OS=Arabidopsis thaliana (Mouse-ear cress) PE=2 SV=2	K	Transcription	PREDICTED: zinc finger protein CONSTANS-LIKE 16-like [Brassica rapa]	molecular function: nucleic acid binding transcription factor activity (GO:0001071);; biological process: biological regulation (GO:0065007);; cellular component: cell (GO:0005623);; cellular component: organelle (GO:0043226);; cellular component: cell part (GO:0044464);; molecular function: binding (GO:0005488);; cellular component: membrane (GO:0016020)
evm.TU.BraA07004079	EVM%20prediction%20BraA07004079	164.025528	2549	221.635807	4042	143.828974	2233	447.914387	6718	535.985199	8470	423.246406	6601	1.35781883347022e-06	1.26821619261962	up	--	--	Molecular Function: protein binding (GO:0005515);; Cellular Component: chloroplast thylakoid membrane (GO:0009535);; Biological Process: response to blue light (GO:0009637);; Biological Process: response to high light intensity (GO:0009644);; Cellular Component: photosystem II oxygen evolving complex (GO:0009654);; Biological Process: response to sucrose (GO:0009744);; Biological Process: respons…	K03541|6.36231e-85|brp:103832382|K03541 photosystem II 10kDa protein | (RefSeq) photosystem II 10 kDa polypeptide, chloroplastic-like	Photosynthesis (ko00195)	--	--	Photosystem II 10 kDa polypeptide PsbR	Photosystem II 10 kDa polypeptide, chloroplastic (Precursor) GN=PSBR OS=Brassica campestris (Field mustard) PE=2 SV=1	G	Carbohydrate transport and metabolism	BnaAnng40550D [Brassica napus]	molecular function: binding (GO:0005488);; cellular component: cell (GO:0005623);; cellular component: membrane (GO:0016020);; cellular component: organelle (GO:0043226);; cellular component: organelle part (GO:0044422);; cellular component: cell part (GO:0044464);; biological process: response to stimulus (GO:0050896);; cellular component: macromolecular complex (GO:0032991);; cellular component…
evm.TU.BraA03003954	EVM%20prediction%20BraA03003954	147.648468	1780	128.411667	1764	122.628723	1465	285.520416	3319	283.306946	3462	310.628357	3772	0.000113415781739204	1.02170448811403	up	--	--	Cellular Component: nucleus (GO:0005634);; Cellular Component: chloroplast (GO:0009507);; Biological Process: response to sucrose (GO:0009744);; Biological Process: response to fructose (GO:0009750);;	--	--	--	--	--	--	S	Function unknown	PREDICTED: uncharacterized protein LOC103859629 [Brassica rapa]	cellular component: cell (GO:0005623);; cellular component: organelle (GO:0043226);; cellular component: cell part (GO:0044464);; biological process: response to stimulus (GO:0050896)
evm.TU.BraA07002046	EVM%20prediction%20BraA07002046	393.401825	6351	296.775024	5458	267.997101	4287	1117.104126	17387	1115.153687	18251	1172.594604	19070	2.39195401640426e-10	1.71032179017285	up	[TZDR]	Signal transduction mechanisms;; Cytoskeleton;; Cell cycle control, cell division, chromosome partitioning;; General function prediction only	Molecular Function: calcium ion binding (GO:0005509);; Biological Process: detection of calcium ion (GO:0005513);; Molecular Function: protein binding (GO:0005515);; Cellular Component: nucleus (GO:0005634);; Cellular Component: vacuolar membrane (GO:0005774);; Cellular Component: cytosol (GO:0005829);; Cellular Component: plasma membrane (GO:0005886);; Biological Process: acetyl-CoA metabolic pr…	K02183|7.58307e-104|crb:CARUB_v10024013mg|K02183 calmodulin | (RefSeq) hypothetical protein	Phosphatidylinositol signaling system (ko04070);; Plant-pathogen interaction (ko04626)	[T]	Signal transduction mechanisms	EF hand;; EF-hand domain pair;; EF-hand domain pair;; EF-hand domain;; EF hand;; EF-hand domain;; Cytoskeletal-regulatory complex EF hand;; Secreted protein acidic and rich in cysteine Ca binding region;; Uncharacterised protein family (UPF0154);; Ca2+ insensitive EF hand;; Caleosin related protein	Calmodulin-5 GN=T20P8.8 OS=Arabidopsis thaliana (Mouse-ear cress) PE=1 SV=1	T	Signal transduction mechanisms	hypothetical protein CARUB_v10024013mg [Capsella rubella]	molecular function: binding (GO:0005488);; biological process: response to stimulus (GO:0050896);; cellular component: cell (GO:0005623);; cellular component: organelle (GO:0043226);; cellular component: cell part (GO:0044464);; cellular component: membrane (GO:0016020);; cellular component: organelle part (GO:0044422);; biological process: metabolic process (GO:0008152);; biological process: cel…
evm.TU.BraA09002715	EVM%20prediction%20BraA09002715	5.442241	370	4.510453	350	14.739026	985	31.532593	2042	34.965985	2387	20.364196	1374	0.00228595152425455	1.6802488995692	up	[E]	Amino acid transport and metabolism	Cellular Component: cytoplasm (GO:0005737);; Biological Process: response to oxidative stress (GO:0006979);; Biological Process: response to wounding (GO:0009611);; Biological Process: response to mechanical stimulus (GO:0009612);; Biological Process: ethylene biosynthetic process (GO:0009693);; Biological Process: response to ethylene (GO:0009723);; Biological Process: response to auxin (GO:0009…	K20772|0|brp:103833884|K20772 1-aminocyclopropane-1-carboxylate synthase 1/2/6 [EC:4.4.1.14] | (RefSeq) 1-aminocyclopropane-1-carboxylate synthase 6	Cysteine and methionine metabolism (ko00270)	--	--	Aminotransferase class I and II	1-aminocyclopropane-1-carboxylate synthase 6 GN=F8L21.70 OS=Arabidopsis thaliana (Mouse-ear cress) PE=1 SV=2	E	Amino acid transport and metabolism	PREDICTED: 1-aminocyclopropane-1-carboxylate synthase 6 [Brassica rapa]	cellular component: cell (GO:0005623);; cellular component: cell part (GO:0044464);; biological process: response to stimulus (GO:0050896);; biological process: metabolic process (GO:0008152);; biological process: cellular process (GO:0009987);; molecular function: catalytic activity (GO:0003824);; molecular function: binding (GO:0005488);; biological process: single-organism process (GO:0044699)
Brassica_rapa_newGene_2643	--	3.299432	145	4.572005	229	3.121848	136	13.633481	576	18.384798	817	17.12719	756	4.72924274307416e-08	2.03542569355986	up	[G]	Carbohydrate transport and metabolism	Molecular Function: hydrolase activity, hydrolyzing O-glycosyl compounds (GO:0004553);; Cellular Component: cell wall (GO:0005618);; Biological Process: xyloglucan metabolic process (GO:0010411);; Molecular Function: xyloglucan:xyloglucosyl transferase activity (GO:0016762);; Biological Process: cell wall biogenesis (GO:0042546);; Cellular Component: apoplast (GO:0048046);; Biological Process: ce…	K08235|0|brp:103828713|K08235 xyloglucan:xyloglucosyl transferase [EC:2.4.1.207] | (RefSeq) probable xyloglucan endotransglucosylase/hydrolase protein 16	--	--	--	Glycosyl hydrolases family 16;; Xyloglucan endo-transglycosylase (XET) C-terminus	Probable xyloglucan endotransglucosylase/hydrolase protein 16 OS=Arabidopsis thaliana OX=3702 GN=XTH16 PE=2 SV=2	G	Carbohydrate transport and metabolism	PREDICTED: probable xyloglucan endotransglucosylase/hydrolase protein 16 [Brassica rapa]	molecular function: catalytic activity (GO:0003824);; biological process: metabolic process (GO:0008152);; cellular component: cell (GO:0005623);; cellular component: cell part (GO:0044464);; biological process: cellular process (GO:0009987);; biological process: cellular component organization or biogenesis (GO:0071840);; cellular component: extracellular region (GO:0005576)
evm.TU.BraA03004646	EVM%20prediction%20BraA03004646	0	0	0.027757	3	0	0	6.631423	327	13.381243	714	4.75	274	1.38084412934785e-08	8.83777382133603	up	[E]	Amino acid transport and metabolism	Molecular Function: 2-isopropylmalate synthase activity (GO:0003852);; Biological Process: response to water deprivation (GO:0009414);; Cellular Component: chloroplast (GO:0009507);; Biological Process: response to insect (GO:0009625);; Biological Process: indoleacetic acid biosynthetic process (GO:0009684);; Molecular Function: 2-(2'-methylthio)ethylmalate synthase activity (GO:0010177);; Biolog…	K15741|0|brp:103860538|K15741 methylthioalkylmalate synthase 1 [EC:2.3.3.-] | (RefSeq) MAM1-1; methylthioalkylmalate synthase 1, chloroplastic	Glucosinolate biosynthesis (ko00966);; 2-Oxocarboxylic acid metabolism (ko01210)	--	--	HMGL-like	Methylthioalkylmalate synthase 1, chloroplastic (Precursor) GN=At5g23010 OS=Arabidopsis thaliana (Mouse-ear cress) PE=1 SV=1	E	Amino acid transport and metabolism	PREDICTED: methylthioalkylmalate synthase 1, chloroplastic-like isoform X1 [Brassica rapa]	molecular function: catalytic activity (GO:0003824);; biological process: metabolic process (GO:0008152);; biological process: response to stimulus (GO:0050896);; cellular component: cell (GO:0005623);; cellular component: organelle (GO:0043226);; cellular component: cell part (GO:0044464);; biological process: multi-organism process (GO:0051704);; biological process: cellular process (GO:0009987…
Brassica_rapa_newGene_5117	--	15.813151	380	12.111364	331	11.846731	279	65.674328	1506	56.604663	1352	77.405112	1848	1.21603075090034e-14	2.19423020380589	up	--	--	Cellular Component: plasma membrane (GO:0005886);; Cellular Component: anchored component of membrane (GO:0031225);; Cellular Component: pollen tube (GO:0090406);;	--	--	--	--	--	GPI-anchored protein LLG1 OS=Arabidopsis thaliana OX=3702 GN=LLG1 PE=1 SV=1	S	Function unknown	PREDICTED: GPI-anchored protein LORELEI-like [Brassica rapa]	cellular component: cell (GO:0005623);; cellular component: membrane (GO:0016020);; cellular component: cell part (GO:0044464);; cellular component: membrane part (GO:0044425)
evm.TU.BraA03002099	EVM%20prediction%20BraA03002099	15.761397	438	9.938663	318	9.9443	282	28.909063	780	40.259054	1139	28.847609	814	7.40704895935944e-05	1.3326131174466	up	[E]	Amino acid transport and metabolism	Molecular Function: carboxylic ester hydrolase activity (GO:0004091);; Cellular Component: extracellular region (GO:0005576);; Biological Process: lipid metabolic process (GO:0006629);; Biological Process: vegetative to reproductive phase transition of meristem (GO:0010228);; Biological Process: protein desumoylation (GO:0016926);; Biological Process: hydrogen peroxide biosynthetic process (GO:00…	--	--	[I]	Lipid transport and metabolism	GDSL-like Lipase/Acylhydrolase;; GDSL-like Lipase/Acylhydrolase family	GDSL esterase/lipase At2g38180 (Precursor) GN=At2g38180 OS=Arabidopsis thaliana (Mouse-ear cress) PE=2 SV=1	E	Amino acid transport and metabolism	PREDICTED: GDSL esterase/lipase At2g38180-like [Brassica rapa]	cellular component: extracellular region (GO:0005576);; biological process: metabolic process (GO:0008152);; biological process: single-organism process (GO:0044699);; biological process: reproductive process (GO:0022414);; biological process: developmental process (GO:0032502);; biological process: cellular process (GO:0009987)
evm.TU.BraA09003038	EVM%20prediction%20BraA09003038	1.216708	109	1.070001	110	1.008894	89	8.747193	730	4.632765	404	6.716706	576	1.25903951283857e-05	2.4284376383788	up	--	--	Molecular Function: protein serine/threonine kinase activity (GO:0004674);; Molecular Function: ATP binding (GO:0005524);; Cellular Component: extracellular region (GO:0005576);; Biological Process: protein phosphorylation (GO:0006468);;	--	--	--	--	Salt stress response/antifungal	Putative cysteine-rich receptor-like protein kinase 39 (Precursor) GN=CRK39 OS=Arabidopsis thaliana (Mouse-ear cress) PE=3 SV=1	G	Carbohydrate transport and metabolism	PREDICTED: LOW QUALITY PROTEIN: putative cysteine-rich receptor-like protein kinase 39 [Brassica rapa]	molecular function: catalytic activity (GO:0003824);; biological process: metabolic process (GO:0008152);; biological process: cellular process (GO:0009987);; molecular function: binding (GO:0005488);; cellular component: extracellular region (GO:0005576)
evm.TU.BraA05004213	EVM%20prediction%20BraA05004213	8.884576	495	9.036864	585	7.130208	387	19.575899	1066	18.472912	1058	18.7071	1061	0.0011705787068515	1.07477908999213	up	--	--	Cellular Component: nucleus (GO:0005634);; Molecular Function: GTPase activator activity (GO:0008060);; Molecular Function: zinc ion binding (GO:0008270);; Biological Process: regulation of GTPase activity (GO:0032312);;	K12486|0|brp:103870623|K12486 stromal membrane-associated protein | (RefSeq) probable ADP-ribosylation factor GTPase-activating protein AGD11	Endocytosis (ko04144)	[T]	Signal transduction mechanisms	Putative GTPase activating protein for Arf;; C2 domain	Probable ADP-ribosylation factor GTPase-activating protein AGD11 GN=AGD11 OS=Arabidopsis thaliana (Mouse-ear cress) PE=2 SV=1	T	Signal transduction mechanisms	PREDICTED: probable ADP-ribosylation factor GTPase-activating protein AGD11 [Brassica rapa]	cellular component: cell (GO:0005623);; cellular component: organelle (GO:0043226);; cellular component: cell part (GO:0044464);; molecular function: enzyme regulator activity (GO:0030234);; biological process: biological regulation (GO:0065007);; molecular function: binding (GO:0005488)
evm.TU.BraA01001802	EVM%20prediction%20BraA01001802	51.951675	1661	87.371399	3182	61.548923	1950	33.434586	1031	35.108223	1138	33.107281	1067	0.00703906733292528	-1.10358682323798	down	[K]	Transcription	Molecular Function: RNA binding (GO:0003723);; Cellular Component: mitochondrion (GO:0005739);; Biological Process: aromatic amino acid family biosynthetic process (GO:0009073);; Cellular Component: chloroplast (GO:0009507);; Biological Process: stomatal complex morphogenesis (GO:0010103);; Biological Process: iron-sulfur cluster assembly (GO:0016226);; Biological Process: transcription from plas…	--	--	--	--	NusB family	--	S	Function unknown	BnaC01g18410D [Brassica napus]	molecular function: binding (GO:0005488);; cellular component: cell (GO:0005623);; cellular component: organelle (GO:0043226);; cellular component: cell part (GO:0044464);; biological process: metabolic process (GO:0008152);; biological process: cellular process (GO:0009987);; biological process: single-organism process (GO:0044699);; biological process: multicellular organismal process (GO:00325…
evm.TU.BraA08000126	EVM%20prediction%20BraA08000126	9.938923	426	11.049978	543	9.377549	408	27.23215	1132	18.786244	819	20.73318	904	0.00366358073766507	1.01074536141153	up	--	--	Molecular Function: carboxylic ester hydrolase activity (GO:0004091);; Cellular Component: extracellular region (GO:0005576);; Cellular Component: endoplasmic reticulum (GO:0005783);; Biological Process: lipid metabolic process (GO:0006629);; Biological Process: endoplasmic reticulum organization (GO:0007029);; Cellular Component: plasmodesma (GO:0009506);; Cellular Component: plant-type vacuole …	--	--	--	--	GDSL-like Lipase/Acylhydrolase	Inactive GDSL esterase/lipase-like protein 25 (Precursor) GN=At1g54030 OS=Arabidopsis thaliana (Mouse-ear cress) PE=1 SV=1	U	Intracellular trafficking, secretion, and vesicular transport	PREDICTED: inactive GDSL esterase/lipase-like protein 25 [Brassica rapa]	cellular component: extracellular region (GO:0005576);; cellular component: cell (GO:0005623);; cellular component: organelle (GO:0043226);; cellular component: cell part (GO:0044464);; biological process: metabolic process (GO:0008152);; biological process: single-organism process (GO:0044699);; biological process: cellular process (GO:0009987);; biological process: cellular component organizati…
evm.TU.BraA08003014	EVM%20prediction%20BraA08003014	47.411073	3915	73.941925	5914	48.073831	4048	21.681613	1667	23.36805	1905	31.685326	2728	1.50646208490302e-05	-1.18190576787238	down	--	--	Cellular Component: nucleus (GO:0005634);;	--	--	--	--	Tetratricopeptide repeat	--	S	Function unknown	PREDICTED: tetratricopeptide repeat protein 38-like [Brassica rapa]	cellular component: cell (GO:0005623);; cellular component: organelle (GO:0043226);; cellular component: cell part (GO:0044464)
evm.TU.BraA06002002	EVM%20prediction%20BraA06002002	77.328705	3562	112.708321	5830	90.022141	3996	42.882863	1616	40.855434	1990	50.040592	2030	3.04007737900486e-06	-1.28957936168929	down	--	--	Molecular Function: DNA binding (GO:0003677);; Molecular Function: chromatin binding (GO:0003682);; Molecular Function: transcription factor activity, sequence-specific DNA binding (GO:0003700);; Molecular Function: structural constituent of cell wall (GO:0005199);; Cellular Component: nucleus (GO:0005634);; Biological Process: regulation of transcription, DNA-templated (GO:0006355);; Biological …	--	--	--	--	Myb-like DNA-binding domain;; Myb-like DNA-binding domain	Protein REVEILLE 7 GN=F15H18.16 OS=Arabidopsis thaliana (Mouse-ear cress) PE=2 SV=1	K	Transcription	protein REVEILLE 7 [Brassica rapa]	molecular function: binding (GO:0005488);; molecular function: nucleic acid binding transcription factor activity (GO:0001071);; biological process: biological regulation (GO:0065007);; molecular function: structural molecule activity (GO:0005198);; cellular component: cell (GO:0005623);; cellular component: organelle (GO:0043226);; cellular component: cell part (GO:0044464);; biological process:…
evm.TU.BraA03003281	EVM%20prediction%20BraA03003281	0.585614	23	0.398794	18	0.922583	36	2.97538	111	2.436116	96	3.472536	135	0.00563322144104747	2.07415127943332	up	--	--	Cellular Component: Golgi trans cisterna (GO:0000138);; Molecular Function: protein binding (GO:0005515);; Cellular Component: cell wall (GO:0005618);; Cellular Component: nucleus (GO:0005634);; Cellular Component: vacuolar membrane (GO:0005774);; Molecular Function: glycogenin glucosyltransferase activity (GO:0008466);; Biological Process: pollen development (GO:0009555);; Biological Process: re…	K13379|0|brp:103858948|K13379 reversibly glycosylated polypeptide / UDP-arabinopyranose mutase [EC:2.4.1.- 5.4.99.30] | (RefSeq) UDP-arabinopyranose mutase 1-like	Amino sugar and nucleotide sugar metabolism (ko00520)	--	--	Reversibly glycosylated polypeptide	UDP-arabinopyranose mutase 1 GN=RGP1 OS=Arabidopsis thaliana (Mouse-ear cress) PE=1 SV=1	R	General function prediction only	PREDICTED: UDP-arabinopyranose mutase 1-like [Brassica rapa]	cellular component: cell (GO:0005623);; cellular component: organelle (GO:0043226);; cellular component: organelle part (GO:0044422);; cellular component: cell part (GO:0044464);; molecular function: binding (GO:0005488);; cellular component: membrane (GO:0016020);; molecular function: catalytic activity (GO:0003824);; biological process: metabolic process (GO:0008152);; biological process: multi…
evm.TU.BraA03001683	EVM%20prediction%20BraA03001683	18.925226	1569	17.10782	1613	12.335137	944	41.865059	3332	32.084099	2678	38.526055	3194	2.80573468474647e-05	1.11599463817768	up	[P]	Inorganic ion transport and metabolism	Molecular Function: inward rectifier potassium channel activity (GO:0005242);; Cellular Component: plasma membrane (GO:0005886);; Biological Process: iron ion transport (GO:0006826);; Biological Process: cell adhesion (GO:0007155);; Biological Process: response to water deprivation (GO:0009414);; Biological Process: response to salt stress (GO:0009651);; Biological Process: meristem initiation (G…	K03549|0|brp:103857290|K03549 KUP system potassium uptake protein | (RefSeq) potassium transporter 1	--	--	--	K+ potassium transporter	Potassium transporter 1 OS=Arabidopsis thaliana (Mouse-ear cress) PE=1 SV=2	P	Inorganic ion transport and metabolism	PREDICTED: potassium transporter 1 [Brassica rapa]	molecular function: transporter activity (GO:0005215);; biological process: cellular process (GO:0009987);; biological process: single-organism process (GO:0044699);; biological process: localization (GO:0051179);; biological process: biological regulation (GO:0065007);; cellular component: cell (GO:0005623);; cellular component: membrane (GO:0016020);; cellular component: cell part (GO:0044464);…
evm.TU.BraA07003967	EVM%20prediction%20BraA07003967	6.087192	598	4.503438	504	10.625055	1034	50.873493	4815	33.801674	3364	34.380936	3400	4.44900781274887e-08	2.365800364305	up	[R]	General function prediction only	Molecular Function: iron ion binding (GO:0005506);; Molecular Function: protein binding (GO:0005515);; Cellular Component: mitochondrion (GO:0005739);; Cellular Component: cytosol (GO:0005829);; Biological Process: nitric oxide biosynthetic process (GO:0006809);; Molecular Function: electron carrier activity (GO:0009055);; Biological Process: response to light stimulus (GO:0009416);; Molecular Fu…	K10534|0|brp:103832206|K10534 nitrate reductase (NAD(P)H) [EC:1.7.1.1 1.7.1.2 1.7.1.3] | (RefSeq) nitrate reductase [NADH], clone PBNBR1405	Nitrogen metabolism (ko00910)	--	--	Mo-co oxidoreductase dimerisation domain;; Oxidoreductase molybdopterin binding domain;; Oxidoreductase FAD-binding domain;; Oxidoreductase NAD-binding domain;; Cytochrome b5-like Heme/Steroid binding domain	Nitrate reductase [NADH], clone PBNBR1405 GN=NIA1 OS=Brassica napus (Rape) PE=2 SV=1	R	General function prediction only	PREDICTED: nitrate reductase [NADH], clone PBNBR1405 [Brassica rapa]	molecular function: binding (GO:0005488);; cellular component: cell (GO:0005623);; cellular component: organelle (GO:0043226);; cellular component: cell part (GO:0044464);; biological process: metabolic process (GO:0008152);; biological process: cellular process (GO:0009987);; molecular function: electron carrier activity (GO:0009055);; biological process: response to stimulus (GO:0050896);; mole…
evm.TU.BraA09002425	EVM%20prediction%20BraA09002425	11.280757	119	5.584849	68	16.478071	173	50.514145	514	42.475906	455	40.687103	433	1.98067799241829e-05	1.87770900415329	up	--	--	Cellular Component: chloroplast (GO:0009507);;	--	--	--	--	--	--	S	Function unknown	PREDICTED: uncharacterized protein LOC103839499 [Brassica rapa]	cellular component: cell (GO:0005623);; cellular component: organelle (GO:0043226);; cellular component: cell part (GO:0044464)
evm.TU.BraA03002064	EVM%20prediction%20BraA03002064	15.764122	177	24.951515	319	17.704544	197	55.979939	605	60.134766	683	38.119537	430	0.00230805126324137	1.27531673868842	up	[B]	Chromatin structure and dynamics	Cellular Component: nucleosome (GO:0000786);; Molecular Function: DNA binding (GO:0003677);; Cellular Component: nucleolus (GO:0005730);; Cellular Component: vacuole (GO:0005773);; Biological Process: nucleosome assembly (GO:0006334);; Cellular Component: thylakoid (GO:0009579);; Molecular Function: protein heterodimerization activity (GO:0046982);;	K11254|8.9079e-51|zma:100282268|K11254 histone H4 | (RefSeq) pco082380(357), GRMZM2G056350, GRMZM2G332838; uncharacterized LOC100282268	--	[B]	Chromatin structure and dynamics	Core histone H2A/H2B/H3/H4;; TATA box binding protein associated factor (TAF)	Histone H4 OS=Glycine max (Soybean) PE=3 SV=1	R	General function prediction only	hypothetical protein ZEAMMB73_313798 [Zea mays]	cellular component: cell (GO:0005623);; cellular component: macromolecular complex (GO:0032991);; cellular component: organelle (GO:0043226);; cellular component: organelle part (GO:0044422);; cellular component: cell part (GO:0044464);; molecular function: binding (GO:0005488);; biological process: cellular process (GO:0009987);; biological process: cellular component organization or biogenesis …
evm.TU.BraA07002337	EVM%20prediction%20BraA07002337	12.649028	177	18.025099	288	14.231177	198	51.046688	689	69.690491	989	62.386776	880	3.82377406211261e-08	1.90467365518194	up	--	--	Molecular Function: protein binding (GO:0005515);; Cellular Component: chloroplast stroma (GO:0009570);; Biological Process: response to blue light (GO:0009637);; Biological Process: response to high light intensity (GO:0009644);; Biological Process: response to sucrose (GO:0009744);; Biological Process: response to red light (GO:0010114);; Biological Process: regulation of proton transport (GO:0…	--	--	--	--	CP12 domain	Calvin cycle protein CP12-2, chloroplastic (Precursor) GN=CP12-2 OS=Arabidopsis thaliana (Mouse-ear cress) PE=1 SV=1	R	General function prediction only	PREDICTED: calvin cycle protein CP12-2, chloroplastic-like [Brassica rapa]	molecular function: binding (GO:0005488);; cellular component: cell (GO:0005623);; cellular component: organelle (GO:0043226);; cellular component: organelle part (GO:0044422);; cellular component: cell part (GO:0044464);; biological process: response to stimulus (GO:0050896);; biological process: biological regulation (GO:0065007);; biological process: metabolic process (GO:0008152);; biological…
evm.TU.BraA03001904	EVM%20prediction%20BraA03001904	185.356628	5327	152.353577	4988	105.427132	3002	871.643616	24148	1631.515991	47529	1133.550293	32813	7.67452083844976e-07	2.91725581314023	up	--	--	Cellular Component: Golgi apparatus (GO:0005794);; Cellular Component: photosystem I (GO:0009522);; Cellular Component: photosystem II (GO:0009523);; Cellular Component: chloroplast thylakoid membrane (GO:0009535);; Biological Process: photosynthesis, light harvesting in photosystem II (GO:0009769);; Cellular Component: chloroplast envelope (GO:0009941);; Cellular Component: plastoglobule (GO:001…	K08912|0|brp:103857533|K08912 light-harvesting complex II chlorophyll a/b binding protein 1 | (RefSeq) chlorophyll a-b binding protein 1, chloroplastic	Photosynthesis - antenna proteins (ko00196)	--	--	Chlorophyll A-B binding protein	Chlorophyll a-b binding protein 1, chloroplastic (Precursor) GN=CAB1 OS=Sinapis alba (White mustard) PE=3 SV=1	O	Posttranslational modification, protein turnover, chaperones	RecName: Full=Chlorophyll a-b binding protein 1, chloroplastic; AltName: Full=LHCII type I CAB-1; Short=LHCP; Flags: Precursor [Sinapis alba]	cellular component: cell (GO:0005623);; cellular component: organelle (GO:0043226);; cellular component: cell part (GO:0044464);; cellular component: membrane (GO:0016020);; cellular component: macromolecular complex (GO:0032991);; cellular component: membrane part (GO:0044425);; cellular component: organelle part (GO:0044422);; biological process: metabolic process (GO:0008152);; biological proc…
evm.TU.BraA10001929	EVM%20prediction%20BraA10001929	4.957522	160	2.997426	102	5.264477	180	14.116169	417	14.475185	472	10.021445	322	0.00376080181654586	1.3768379698975	up	--	--	Cellular Component: nucleus (GO:0005634);; Cellular Component: plasma membrane (GO:0005886);;	--	--	--	--	--	--	S	Function unknown	PREDICTED: uncharacterized protein LOC103845844 isoform X2 [Brassica rapa]	cellular component: cell (GO:0005623);; cellular component: organelle (GO:0043226);; cellular component: cell part (GO:0044464);; cellular component: membrane (GO:0016020)
evm.TU.BraA10002522	EVM%20prediction%20BraA10002522	7.286966	277	4.610464	200	5.864623	221	19.291046	707	18.755854	723	24.264669	929	1.57985025223646e-06	1.69150344490459	up	--	--	Molecular Function: phospholipid binding (GO:0005543);;	--	--	--	--	ANTH domain	Putative clathrin assembly protein At5g10410 GN=At5g10410 OS=Arabidopsis thaliana (Mouse-ear cress) PE=2 SV=2	U	Intracellular trafficking, secretion, and vesicular transport	PREDICTED: putative clathrin assembly protein At5g10410 [Brassica rapa]	molecular function: binding (GO:0005488)
evm.TU.BraA05001897	EVM%20prediction%20BraA05001897	15.013755	1153	8.148742	710	9.848909	745	35.856011	2643	22.933808	1787	23.128983	1794	0.00946779891944915	1.19479680329949	up	[V]	Defense mechanisms	Molecular Function: ATP binding (GO:0005524);; Cellular Component: nucleus (GO:0005634);; Cellular Component: plasma membrane (GO:0005886);; Biological Process: obsolete ATP catabolic process (GO:0006200);; Biological Process: fatty acid catabolic process (GO:0009062);; Biological Process: response to salt stress (GO:0009651);; Biological Process: response to abscisic acid (GO:0009737);; Biologic…	--	--	--	--	ABC-2 type transporter;; ABC transporter;; AAA domain;; AAA domain	ABC transporter G family member 12 GN=F5D21.6 OS=Arabidopsis thaliana (Mouse-ear cress) PE=1 SV=1	Q	Secondary metabolites biosynthesis, transport and catabolism	PREDICTED: ABC transporter G family member 12 [Brassica rapa]	molecular function: binding (GO:0005488);; cellular component: cell (GO:0005623);; cellular component: organelle (GO:0043226);; cellular component: cell part (GO:0044464);; cellular component: membrane (GO:0016020);; biological process: metabolic process (GO:0008152);; biological process: cellular process (GO:0009987);; biological process: single-organism process (GO:0044699);; biological process…
evm.TU.BraA04001634	EVM%20prediction%20BraA04001634	10.687461	366	6.940588	271	18.156345	616	45.341396	1497	49.847298	1730	29.393192	1014	0.000342948382083741	1.67680154573457	up	--	--	Molecular Function: dicarboxylic acid transmembrane transporter activity (GO:0005310);; Cellular Component: mitochondrial inner membrane (GO:0005743);; Biological Process: dicarboxylic acid transport (GO:0006835);; Biological Process: mitochondrial transport (GO:0006839);; Biological Process: response to chitin (GO:0010200);; Biological Process: proton transport (GO:0015992);; Cellular Component:…	K15104|0|brp:103864359|K15104 solute carrier family 25 (mitochondrial oxoglutarate transporter), member 11 | (RefSeq) mitochondrial uncoupling protein 5	--	[C]	Energy production and conversion	Mitochondrial carrier protein	Mitochondrial uncoupling protein 5 GN=F14M13.10 OS=Arabidopsis thaliana (Mouse-ear cress) PE=2 SV=1	C	Energy production and conversion	BnaA04g12950D [Brassica napus]	molecular function: transporter activity (GO:0005215);; biological process: cellular process (GO:0009987);; biological process: single-organism process (GO:0044699);; biological process: localization (GO:0051179);; cellular component: cell (GO:0005623);; cellular component: membrane (GO:0016020);; cellular component: organelle (GO:0043226);; cellular component: organelle part (GO:0044422);; cellu…
evm.TU.BraA02003372	EVM%20prediction%20BraA02003372	1.222545	37	0.892417	41	0.968075	36	0	0	0.302247	13	0.050695	3	0.00107701519570405	-2.91351757400083	down	--	--	Cellular Component: nucleus (GO:0005634);; Molecular Function: zinc ion binding (GO:0008270);;	--	--	--	--	PLATZ transcription factor	--	R	General function prediction only	PREDICTED: uncharacterized protein LOC103854038 isoform X2 [Brassica rapa]	cellular component: cell (GO:0005623);; cellular component: organelle (GO:0043226);; cellular component: cell part (GO:0044464);; molecular function: binding (GO:0005488)
evm.TU.BraA01001445	EVM%20prediction%20BraA01001445	33.115324	1215	57.537671	2394	27.72287	1014	88.282752	3097	111.499059	4128	102.281011	3728	6.18614610607407e-05	1.21889932315043	up	--	--	Biological Process: maltose metabolic process (GO:0000023);; Biological Process: pentose-phosphate shunt (GO:0006098);; Biological Process: rRNA processing (GO:0006364);; Cellular Component: chloroplast thylakoid membrane (GO:0009535);; Biological Process: response to blue light (GO:0009637);; Biological Process: photosynthetic electron transport in photosystem I (GO:0009773);; Biological Process…	--	--	--	--	--	PGR5-like protein 1A, chloroplastic (Precursor) GN=PGRL1A OS=Arabidopsis thaliana (Mouse-ear cress) PE=1 SV=1	S	Function unknown	PREDICTED: PGR5-like protein 1A, chloroplastic isoform X1 [Brassica rapa]	biological process: metabolic process (GO:0008152);; biological process: cellular process (GO:0009987);; biological process: single-organism process (GO:0044699);; cellular component: cell (GO:0005623);; cellular component: membrane (GO:0016020);; cellular component: organelle (GO:0043226);; cellular component: organelle part (GO:0044422);; cellular component: cell part (GO:0044464);; biological …
evm.TU.BraA10002022	EVM%20prediction%20BraA10002022	41.618394	2818	39.967985	3151	50.616619	3371	21.663252	1454	21.026547	1485	25.04246	1768	8.80201038447596e-05	-1.04655441385767	down	--	--	Molecular Function: transporter activity (GO:0005215);; Cellular Component: cytoplasm (GO:0005737);; Biological Process: transport (GO:0006810);; Biological Process: autophagy (GO:0006914);; Biological Process: leaf senescence (GO:0010150);; Biological Process: response to starvation (GO:0042594);; Biological Process: defense response to fungus (GO:0050832);;	K08339|0|brp:103846258|K08339 autophagy-related protein 5 | (RefSeq) autophagy protein 5-like	Regulation of autophagy (ko04140)	[O]	Posttranslational modification, protein turnover, chaperones	Autophagy protein Apg5;; Myb-like DNA-binding domain	Autophagy protein 5 GN=MKP11_14 OS=Arabidopsis thaliana (Mouse-ear cress) PE=2 SV=1	O	Posttranslational modification, protein turnover, chaperones	PREDICTED: autophagy protein 5-like [Brassica rapa]	molecular function: transporter activity (GO:0005215);; cellular component: cell (GO:0005623);; cellular component: cell part (GO:0044464);; biological process: localization (GO:0051179);; biological process: metabolic process (GO:0008152);; biological process: cellular process (GO:0009987);; biological process: multicellular organismal process (GO:0032501);; biological process: developmental pro…
evm.TU.BraA08003205	EVM%20prediction%20BraA08003205	4.926388	197	6.701309	310	3.030641	123	21.528513	829	42.222138	1707	30.019028	1203	4.13651775857171e-05	2.53499643118968	up	[P]	Inorganic ion transport and metabolism	Biological Process: MAPK cascade (GO:0000165);; Molecular Function: NADPH dehydrogenase activity (GO:0003959);; Molecular Function: ferredoxin-NADP+ reductase activity (GO:0004324);; Cellular Component: cytosol (GO:0005829);; Biological Process: pentose-phosphate shunt (GO:0006098);; Biological Process: rRNA processing (GO:0006364);; Biological Process: protein targeting to membrane (GO:0006612);…	K02641|0|brp:103835814|K02641 ferredoxin--NADP+ reductase [EC:1.18.1.2] | (RefSeq) ferredoxin--NADP reductase, leaf isozyme 2, chloroplastic	Photosynthesis (ko00195)	--	--	Oxidoreductase NAD-binding domain;; FAD binding domain;; Oxidoreductase FAD-binding domain	Ferredoxin--NADP reductase, leaf isozyme 2, chloroplastic (Precursor) GN=T20H2.20 OS=Arabidopsis thaliana (Mouse-ear cress) PE=1 SV=1	P	Inorganic ion transport and metabolism	PREDICTED: ferredoxin--NADP reductase, leaf isozyme 2, chloroplastic [Brassica rapa]	biological process: metabolic process (GO:0008152);; biological process: cellular process (GO:0009987);; biological process: signaling (GO:0023052);; biological process: single-organism process (GO:0044699);; biological process: response to stimulus (GO:0050896);; biological process: biological regulation (GO:0065007);; molecular function: catalytic activity (GO:0003824);; cellular component: cel…
evm.TU.BraA04002224	EVM%20prediction%20BraA04002224	65.88546	951	72.997154	1200	43.966393	629	199.019791	2768	368.697693	5391	192.661453	2799	0.00641323239851628	1.93394176480556	up	--	--	Biological Process: rRNA processing (GO:0006364);; Cellular Component: photosystem II (GO:0009523);; Cellular Component: chloroplast thylakoid membrane (GO:0009535);; Biological Process: plastid organization (GO:0009657);; Biological Process: photosystem II assembly (GO:0010207);; Biological Process: photosystem II stabilization (GO:0042549);;	K02721|2.26356e-53|brp:103865053|K02721 photosystem II PsbW protein | (RefSeq) photosystem II reaction center W protein, chloroplastic	Photosynthesis (ko00195)	--	--	Photosystem II reaction centre W protein (PsbW)	Photosystem II reaction center W protein, chloroplastic (Precursor) GN=PSBW OS=Arabidopsis thaliana (Mouse-ear cress) PE=1 SV=2	S	Function unknown	BnaA04g17660D [Brassica napus]	biological process: metabolic process (GO:0008152);; biological process: cellular process (GO:0009987);; cellular component: cell (GO:0005623);; cellular component: membrane (GO:0016020);; cellular component: macromolecular complex (GO:0032991);; cellular component: membrane part (GO:0044425);; cellular component: cell part (GO:0044464);; cellular component: organelle (GO:0043226);; cellular comp…
evm.TU.BraA10002909	EVM%20prediction%20BraA10002909	5.752903	187	3.221434	124	5.388405	174	22.532621	708	18.22246	600	28.174201	923	1.23538365303528e-08	2.13160262354199	up	[C]	Energy production and conversion	Biological Process: MAPK cascade (GO:0000165);; Molecular Function: magnesium ion binding (GO:0000287);; Molecular Function: inorganic diphosphatase activity (GO:0004427);; Cellular Component: cytosol (GO:0005829);; Biological Process: protein targeting to membrane (GO:0006612);; Biological Process: phosphate-containing compound metabolic process (GO:0006796);; Biological Process: response to col…	K01507|0|brp:103847222|K01507 inorganic pyrophosphatase [EC:3.6.1.1] | (RefSeq) soluble inorganic pyrophosphatase 6, chloroplastic-like	Oxidative phosphorylation (ko00190)	[C]	Energy production and conversion	Inorganic pyrophosphatase	Soluble inorganic pyrophosphatase 1, chloroplastic (Precursor) GN=At5g09650 OS=Arabidopsis thaliana (Mouse-ear cress) PE=1 SV=1	C	Energy production and conversion	PREDICTED: soluble inorganic pyrophosphatase 1, chloroplastic-like [Brassica rapa]	biological process: metabolic process (GO:0008152);; biological process: cellular process (GO:0009987);; biological process: signaling (GO:0023052);; biological process: single-organism process (GO:0044699);; biological process: response to stimulus (GO:0050896);; biological process: biological regulation (GO:0065007);; molecular function: binding (GO:0005488);; molecular function: catalytic acti…
evm.TU.BraA06000320	EVM%20prediction%20BraA06000320	4.864233	259	2.185434	136	3.453995	183	11.954415	616	14.030545	753	20.32418	1080	4.81248747214726e-05	2.00666423458137	up	--	--	Biological Process: MAPK cascade (GO:0000165);; Biological Process: respiratory burst involved in defense response (GO:0002679);; Molecular Function: copper ion binding (GO:0005507);; Cellular Component: cytosol (GO:0005829);; Biological Process: protein targeting to membrane (GO:0006612);; Biological Process: fatty acid beta-oxidation (GO:0006635);; Biological Process: membrane fusion (GO:000694…	--	--	[P]	Inorganic ion transport and metabolism	Domain of unknown function (DUF1984);; Phytochelatin synthase	Glutathione gamma-glutamylcysteinyltransferase 1 OS=Arabidopsis thaliana (Mouse-ear cress) PE=1 SV=1	P	Inorganic ion transport and metabolism	BnaA02g22480D [Brassica napus]	biological process: metabolic process (GO:0008152);; biological process: cellular process (GO:0009987);; biological process: signaling (GO:0023052);; biological process: single-organism process (GO:0044699);; biological process: response to stimulus (GO:0050896);; biological process: biological regulation (GO:0065007);; biological process: immune system process (GO:0002376);; molecular function: …
evm.TU.BraA09003607	EVM%20prediction%20BraA09003607	94.671997	2252	105.39016	2856	58.723312	1384	338.496765	7763	556.677429	13423	328.323425	7867	0.000127838085145656	2.12035718543421	up	--	--	Cellular Component: chloroplast thylakoid membrane (GO:0009535);; Cellular Component: photosystem I reaction center (GO:0009538);; Cellular Component: chloroplast envelope (GO:0009941);; Cellular Component: plastoglobule (GO:0010287);; Biological Process: photosynthesis (GO:0015979);; Biological Process: cysteine biosynthetic process (GO:0019344);;	K02694|3.533e-139|brp:103840252|K02694 photosystem I subunit III | (RefSeq) photosystem I reaction center subunit III, chloroplastic	Photosynthesis (ko00195)	--	--	Photosystem I reaction centre subunit III	Photosystem I reaction center subunit III, chloroplastic (Precursor) GN=PSAF OS=Arabidopsis thaliana (Mouse-ear cress) PE=1 SV=1	G	Carbohydrate transport and metabolism	BnaC05g25250D [Brassica napus]	cellular component: cell (GO:0005623);; cellular component: membrane (GO:0016020);; cellular component: organelle (GO:0043226);; cellular component: organelle part (GO:0044422);; cellular component: cell part (GO:0044464);; cellular component: macromolecular complex (GO:0032991);; cellular component: membrane part (GO:0044425);; biological process: metabolic process (GO:0008152);; biological proc…
evm.TU.BraA07004182	EVM%20prediction%20BraA07004182	12.86959	426	10.762336	406	10.28256	337	48.957363	1560	36.31797	1217	30.97649	1032	6.62391190644108e-06	1.65505570103809	up	--	--	Biological Process: response to oxidative stress (GO:0006979);; Cellular Component: membrane (GO:0016020);;	--	--	--	--	TPR repeat;; Tetratricopeptide repeat;; Tetratricopeptide repeat	--	R	General function prediction only	PREDICTED: uncharacterized protein LOC103832500 [Brassica rapa]	biological process: response to stimulus (GO:0050896);; cellular component: membrane (GO:0016020)
evm.TU.BraA06001294	EVM%20prediction%20BraA06001294	2.556783	120	2.756227	146	3.548691	135	9.336358	368	11.752524	468	8.324202	356	0.00178663469825825	1.51714742177207	up	[MG]	Cell wall/membrane/envelope biogenesis;; Carbohydrate transport and metabolism	Molecular Function: nucleotide binding (GO:0000166);; Molecular Function: alcohol dehydrogenase (NAD) activity (GO:0004022);; Biological Process: lignin biosynthetic process (GO:0009809);; Molecular Function: cinnamyl-alcohol dehydrogenase activity (GO:0045551);; Molecular Function: coenzyme binding (GO:0050662);;	--	--	--	--	NAD dependent epimerase/dehydratase family;; NADH(P)-binding;; 3-beta hydroxysteroid dehydrogenase/isomerase family;; Male sterility protein;; NmrA-like family;; short chain dehydrogenase;; Polysaccharide biosynthesis protein	Tetraketide alpha-pyrone reductase 1 GN=F23E12.20 OS=Arabidopsis thaliana (Mouse-ear cress) PE=2 SV=1	M	Cell wall/membrane/envelope biogenesis	PREDICTED: cinnamoyl-CoA reductase 1-like [Brassica rapa]	molecular function: binding (GO:0005488);; molecular function: catalytic activity (GO:0003824);; biological process: metabolic process (GO:0008152);; biological process: single-organism process (GO:0044699);; biological process: cellular process (GO:0009987)
evm.TU.BraA07004137	EVM%20prediction%20BraA07004137	12.024836	435	2.761777	136	16.057539	578	31.595309	1334	37.397588	1522	34.098558	1295	2.25784902501046e-09	1.75379278253405	up	--	--	Biological Process: MAPK cascade (GO:0000165);; Biological Process: response to molecule of bacterial origin (GO:0002237);; Biological Process: respiratory burst involved in defense response (GO:0002679);; Molecular Function: transcription factor activity, sequence-specific DNA binding (GO:0003700);; Molecular Function: protein binding (GO:0005515);; Cellular Component: nucleus (GO:0005634);; Bio…	--	--	--	--	WRKY DNA -binding domain	Probable WRKY transcription factor 40 GN=WRKY40 OS=Arabidopsis thaliana (Mouse-ear cress) PE=1 SV=1	K	Transcription	PREDICTED: probable WRKY transcription factor 40 [Brassica rapa]	biological process: metabolic process (GO:0008152);; biological process: cellular process (GO:0009987);; biological process: signaling (GO:0023052);; biological process: single-organism process (GO:0044699);; biological process: response to stimulus (GO:0050896);; biological process: biological regulation (GO:0065007);; biological process: immune system process (GO:0002376);; molecular function: …
evm.TU.BraA02004267	EVM%20prediction%20BraA02004267	28.251138	1982	26.412537	2117	37.148574	2583	10.741168	727	15.365007	1111	12.574514	891	4.87799008469048e-06	-1.35846130915748	down	--	--	Cellular Component: intracellular membrane-bounded organelle (GO:0043231);;	--	--	--	--	NYN domain;; Zinc-finger of C2H2 type;; Zinc-finger double-stranded RNA-binding	--	R	General function prediction only	PREDICTED: uncharacterized protein LOC103854945 isoform X2 [Brassica rapa]	cellular component: cell (GO:0005623);; cellular component: organelle (GO:0043226);; cellular component: cell part (GO:0044464)
evm.TU.BraA10000176	EVM%20prediction%20BraA10000176	22.387162	605	16.029787	521	25.677026	737	8.408685	227	12.381235	356	12.380645	339	0.00705218655271792	-1.08835812438496	down	[R]	General function prediction only	Biological Process: protein folding (GO:0006457);; Biological Process: response to heat (GO:0009408);; Biological Process: response to high light intensity (GO:0009644);; Cellular Component: integral component of membrane (GO:0016021);; Molecular Function: glutamate binding (GO:0016595);; Biological Process: response to hydrogen peroxide (GO:0042542);;	K06890|9.07637e-165|brp:103844530|K06890 uncharacterized protein | (RefSeq) BI1-like protein	--	[T]	Signal transduction mechanisms	Inhibitor of apoptosis-promoting Bax1	BI1-like protein GN=At4g15470 OS=Arabidopsis thaliana (Mouse-ear cress) PE=2 SV=1	T	Signal transduction mechanisms	PREDICTED: BI1-like protein [Brassica rapa]	biological process: metabolic process (GO:0008152);; biological process: cellular process (GO:0009987);; biological process: response to stimulus (GO:0050896);; cellular component: membrane (GO:0016020);; cellular component: membrane part (GO:0044425);; molecular function: binding (GO:0005488)
evm.TU.BraA02002677	EVM%20prediction%20BraA02002677	29.538328	1510	33.166521	1892	43.784741	2162	16.197947	799	20.464256	1034	16.868079	852	0.000185232578234451	-1.1118023636671	down	--	--	Biological Process: signal transduction (GO:0007165);; Biological Process: metabolic process (GO:0008152);; Molecular Function: glucuronosyltransferase activity (GO:0015020);; Biological Process: proline transport (GO:0015824);; Biological Process: cellular response to stress (GO:0033554);; Molecular Function: UDP-glucosyltransferase activity (GO:0035251);; Biological Process: cellular response t…	--	--	--	--	UDP-glucoronosyl and UDP-glucosyl transferase	UDP-glycosyltransferase 85A4 GN=UGT85A4 OS=Arabidopsis thaliana (Mouse-ear cress) PE=2 SV=1	CG	Energy production and conversion;; Carbohydrate transport and metabolism	PREDICTED: UDP-glycosyltransferase 85A4 [Brassica rapa]	biological process: cellular process (GO:0009987);; biological process: response to stimulus (GO:0050896);; biological process: biological regulation (GO:0065007);; biological process: metabolic process (GO:0008152);; molecular function: catalytic activity (GO:0003824);; biological process: single-organism process (GO:0044699);; biological process: localization (GO:0051179)
evm.TU.BraA04000974	EVM%20prediction%20BraA04000974	0.179434	11	0.187643	12	0.036223	3	1.006461	55	0.694262	40	0.694978	39	0.0087765717054191	2.34198796587314	up	[L]	Replication, recombination and repair	Molecular Function: DNA binding (GO:0003677);; Cellular Component: nucleus (GO:0005634);; Biological Process: base-excision repair (GO:0006284);; Biological Process: DNA methylation (GO:0006306);; Molecular Function: hydrolase activity (GO:0016787);;	K03575|0|brp:103849063|K03575 A/G-specific adenine glycosylase [EC:3.2.2.-] | (RefSeq) adenine DNA glycosylase	Base excision repair (ko03410)	--	--	HhH-GPD superfamily base excision DNA repair protein;; NUDIX domain;; Helix-hairpin-helix motif	A/G-specific adenine DNA glycosylase GN=MYH OS=Arabidopsis thaliana (Mouse-ear cress) PE=3 SV=1	L	Replication, recombination and repair	BnaA04g07280D [Brassica napus]	molecular function: binding (GO:0005488);; cellular component: cell (GO:0005623);; cellular component: organelle (GO:0043226);; cellular component: cell part (GO:0044464);; biological process: metabolic process (GO:0008152);; biological process: cellular process (GO:0009987);; biological process: single-organism process (GO:0044699);; biological process: response to stimulus (GO:0050896);; biolog…
evm.TU.BraA03003316	EVM%20prediction%20BraA03003316	0.367233	20	0.069803	5	0.401167	22	2.308436	100	2.597936	144	2.016761	95	0.000215900129456942	2.74760723129778	up	--	--	Molecular Function: DNA binding (GO:0003677);; Molecular Function: nuclease activity (GO:0004518);; Cellular Component: nucleus (GO:0005634);; Cellular Component: cytosol (GO:0005829);; Molecular Function: zinc ion binding (GO:0008270);; Molecular Function: phytochrome binding (GO:0010313);; Biological Process: negative regulation of translation (GO:0017148);; Molecular Function: mRNA 5'-UTR bind…	--	--	--	--	Zinc finger C-x8-C-x5-C-x3-H type (and similar)	Zinc finger CCCH domain-containing protein 33 GN=ZFN1 OS=Arabidopsis thaliana (Mouse-ear cress) PE=1 SV=1	R	General function prediction only	PREDICTED: zinc finger CCCH domain-containing protein 33-like isoform X1 [Brassica rapa]	molecular function: binding (GO:0005488);; molecular function: catalytic activity (GO:0003824);; biological process: metabolic process (GO:0008152);; cellular component: cell (GO:0005623);; cellular component: organelle (GO:0043226);; cellular component: cell part (GO:0044464);; biological process: biological regulation (GO:0065007);; biological process: cellular process (GO:0009987)
evm.TU.BraA09003965	EVM%20prediction%20BraA09003965	1.410562	63	1.780561	90	1.699001	76	6.463397	277	6.069037	272	4.410578	196	0.0057772441895548	1.65621462770251	up	--	--	Molecular Function: DNA binding (GO:0003677);; Molecular Function: transcription factor activity, sequence-specific DNA binding (GO:0003700);; Cellular Component: nucleus (GO:0005634);; Biological Process: leaf shaping (GO:0010358);; Biological Process: positive regulation of transcription, DNA-templated (GO:0045893);; Biological Process: regulation of timing of transition from vegetative to repr…	--	--	--	--	SBP domain	Squamosa promoter-binding-like protein 11 GN=SPL11 OS=Arabidopsis thaliana (Mouse-ear cress) PE=2 SV=2	K	Transcription	PREDICTED: squamosa promoter-binding-like protein 11 [Brassica rapa]	molecular function: binding (GO:0005488);; molecular function: nucleic acid binding transcription factor activity (GO:0001071);; biological process: biological regulation (GO:0065007);; cellular component: cell (GO:0005623);; cellular component: organelle (GO:0043226);; cellular component: cell part (GO:0044464);; biological process: developmental process (GO:0032502);; biological process: single…
Brassica_rapa_newGene_1141	--	182.803658	8980	180.644608	9925	119.951088	5931	88.095276	4199	75.377678	3803	90.898548	4563	0.000486131628810427	-1.02505452211007	down	[G]	Carbohydrate transport and metabolism	Molecular Function: mRNA binding (GO:0003729);; Cellular Component: vacuole (GO:0005773);; Cellular Component: integral component of plasma membrane (GO:0005887);; Biological Process: water transport (GO:0006833);; Biological Process: response to water deprivation (GO:0009414);; Cellular Component: plasmodesma (GO:0009506);; Cellular Component: chloroplast (GO:0009507);; Biological Process: respo…	K09872|1.23168e-178|brp:103867220|K09872 aquaporin PIP | (RefSeq) aquaporin PIP2-2	--	[G]	Carbohydrate transport and metabolism	Major intrinsic protein	Aquaporin PIP2-2 OS=Arabidopsis thaliana OX=3702 GN=PIP2-2 PE=1 SV=2	G	Carbohydrate transport and metabolism	PREDICTED: aquaporin PIP2-2 [Brassica rapa]	molecular function: binding (GO:0005488);; cellular component: cell (GO:0005623);; cellular component: organelle (GO:0043226);; cellular component: cell part (GO:0044464);; cellular component: membrane (GO:0016020);; cellular component: membrane part (GO:0044425);; biological process: single-organism process (GO:0044699);; biological process: localization (GO:0051179);; biological process: respon…
evm.TU.BraA01000355	EVM%20prediction%20BraA01000355	12.445324	662	20.009043	1296	15.042124	826	6.581213	408	6.116993	333	7.175492	395	0.00199750046297846	-1.32429212948921	down	[P]	Inorganic ion transport and metabolism	Molecular Function: catalase activity (GO:0004096);; Molecular Function: protein binding (GO:0005515);; Cellular Component: nucleus (GO:0005634);; Cellular Component: mitochondrion (GO:0005739);; Cellular Component: peroxisome (GO:0005777);; Biological Process: starch metabolic process (GO:0005982);; Biological Process: fatty acid beta-oxidation (GO:0006635);; Biological Process: cellular respons…	K03781|0|brp:103831878|K03781 catalase [EC:1.11.1.6] | (RefSeq) catalase-2	Tryptophan metabolism (ko00380);; Glyoxylate and dicarboxylate metabolism (ko00630);; Carbon metabolism (ko01200);; Peroxisome (ko04146)	--	--	Catalase;; Catalase-related immune-responsive	Catalase-2 GN=M4E13.140 OS=Arabidopsis thaliana (Mouse-ear cress) PE=2 SV=3	P	Inorganic ion transport and metabolism	PREDICTED: catalase-2 [Brassica rapa]	molecular function: catalytic activity (GO:0003824);; molecular function: antioxidant activity (GO:0016209);; biological process: metabolic process (GO:0008152);; biological process: single-organism process (GO:0044699);; molecular function: binding (GO:0005488);; cellular component: cell (GO:0005623);; cellular component: organelle (GO:0043226);; cellular component: cell part (GO:0044464);; biol…
evm.TU.BraA02001111	EVM%20prediction%20BraA02001111	111.840553	2011	112.60495	2306	120.049995	2138	319.334015	5534	288.434326	5256	346.424927	6273	9.4231727271586e-08	1.34966970360596	up	--	--	Cellular Component: nucleus (GO:0005634);;	--	--	--	--	Senescence regulator	--	S	Function unknown	PREDICTED: uncharacterized protein LOC103851491 [Brassica rapa]	cellular component: cell (GO:0005623);; cellular component: organelle (GO:0043226);; cellular component: cell part (GO:0044464)
evm.TU.BraA09006050	EVM%20prediction%20BraA09006050	6.155623	914	5.256754	837	9.45226	1116	2.411505	349	4.229941	634	2.416462	343	0.00342730786962399	-1.18516946978256	down	--	--	Cellular Component: nucleus (GO:0005634);; Biological Process: gibberellic acid mediated signaling pathway (GO:0009740);; Biological Process: seed dormancy process (GO:0010162);;	--	--	--	--	Domain of unknown function (DUF4378);; DUF761-associated sequence motif	Protein LONGIFOLIA 2 OS=Arabidopsis thaliana (Mouse-ear cress) PE=1 SV=1	S	Function unknown	PREDICTED: protein LONGIFOLIA 1-like [Brassica rapa]	cellular component: cell (GO:0005623);; cellular component: organelle (GO:0043226);; cellular component: cell part (GO:0044464);; biological process: cellular process (GO:0009987);; biological process: signaling (GO:0023052);; biological process: single-organism process (GO:0044699);; biological process: response to stimulus (GO:0050896);; biological process: biological regulation (GO:0065007);; …
evm.TU.BraA08001520	EVM%20prediction%20BraA08001520	0.812653	48	0.622611	42	0.619945	40	2.071434	139	3.681147	251	2.24574	131	0.00380626907875571	1.93789208608609	up	--	--	Cellular Component: nucleus (GO:0005634);;	--	--	--	--	CCT motif	Zinc finger protein CONSTANS-LIKE 5 GN=COL5 OS=Arabidopsis thaliana (Mouse-ear cress) PE=2 SV=2	S	Function unknown	PREDICTED: putative zinc finger protein CONSTANS-LIKE 11 isoform X1 [Brassica rapa]	cellular component: cell (GO:0005623);; cellular component: organelle (GO:0043226);; cellular component: cell part (GO:0044464)
Brassica_rapa_newGene_1683	--	1.597609	72	1.954142	100	2.521496	112	0.458146	20	0.394975	18	0.568478	26	0.00489294587496401	-2.20521587431081	down	--	--	--	--	--	--	--	--	--	--	--	BnaC09g36410D [Brassica napus]	--
evm.TU.BraA08003656	EVM%20prediction%20BraA08003656	217.400899	4471	308.16161	7426	277.8288	5817	106.065502	2170	149.630224	3156	114.512751	2387	1.84722731627747e-05	-1.24624948955694	down	--	--	Molecular Function: transcription factor activity, sequence-specific DNA binding (GO:0003700);; Cellular Component: cytoplasm (GO:0005737);; Cellular Component: plasma membrane (GO:0005886);; Biological Process: regulation of transcription, DNA-templated (GO:0006355);; Biological Process: membrane fusion (GO:0006944);; Molecular Function: zinc ion binding (GO:0008270);; Molecular Function: actin …	--	--	--	--	LIM domain	LIM domain-containing protein WLIM1 {ECO:0000305} OS=Arabidopsis thaliana (Mouse-ear cress) PE=1 SV=1	TZ	Signal transduction mechanisms;; Cytoskeleton	PREDICTED: pollen-specific protein SF3-like [Brassica rapa]	molecular function: nucleic acid binding transcription factor activity (GO:0001071);; biological process: biological regulation (GO:0065007);; cellular component: cell (GO:0005623);; cellular component: cell part (GO:0044464);; cellular component: membrane (GO:0016020);; molecular function: binding (GO:0005488);; biological process: cellular process (GO:0009987);; biological process: single-organ…
evm.TU.BraA07003361	EVM%20prediction%20BraA07003361	0	0	0.216237	11	0	0	1.26724	55	0.873481	40	1.036821	47	4.98225529444845e-05	3.76552955500183	up	--	--	Cellular Component: nucleus (GO:0005634);; Cellular Component: Golgi apparatus (GO:0005794);; Biological Process: response to nitrate (GO:0010167);; Biological Process: xyloglucan metabolic process (GO:0010411);; Biological Process: nitrate transport (GO:0015706);;	--	--	--	--	GDSL/SGNH-like Acyl-Esterase family found in Pmr5 and Cas1p;; PMR5 N terminal Domain	Protein ALTERED XYLOGLUCAN 4 GN=F20P5.5 OS=Arabidopsis thaliana (Mouse-ear cress) PE=1 SV=1	S	Function unknown	PREDICTED: protein ALTERED XYLOGLUCAN 4 [Brassica rapa]	cellular component: cell (GO:0005623);; cellular component: organelle (GO:0043226);; cellular component: cell part (GO:0044464);; biological process: response to stimulus (GO:0050896);; biological process: metabolic process (GO:0008152);; biological process: cellular process (GO:0009987);; biological process: single-organism process (GO:0044699);; biological process: localization (GO:0051179)
evm.TU.BraA01004078	EVM%20prediction%20BraA01004078	7.155654	270	4.37408	188	7.928037	296	0.740334	27	2.430199	93	1.239684	48	0.000124890044923638	-2.25305878401483	down	--	--	Cellular Component: nucleus (GO:0005634);; Biological Process: determination of bilateral symmetry (GO:0009855);; Biological Process: polarity specification of adaxial/abaxial axis (GO:0009944);; Biological Process: meristem initiation (GO:0010014);; Biological Process: regulation of meristem growth (GO:0010075);;	--	--	--	--	--	--	S	Function unknown	PREDICTED: uncharacterized protein LOC103842430 [Brassica rapa]	cellular component: cell (GO:0005623);; cellular component: organelle (GO:0043226);; cellular component: cell part (GO:0044464);; biological process: multicellular organismal process (GO:0032501);; biological process: developmental process (GO:0032502);; biological process: single-organism process (GO:0044699);; biological process: biological regulation (GO:0065007)
evm.TU.BraA04001584	EVM%20prediction%20BraA04001584	38.02219	749	16.927689	380	21.113157	412	102.320145	1943	74.431267	1487	88.296913	1752	5.92260619517806e-08	1.68332756884055	up	--	--	Cellular Component: extracellular region (GO:0005576);; Cellular Component: vacuolar membrane (GO:0005774);; Cellular Component: cytosol (GO:0005829);; Cellular Component: plasma membrane (GO:0005886);; Biological Process: protein targeting to vacuole (GO:0006623);; Cellular Component: chloroplast thylakoid membrane (GO:0009535);; Biological Process: response to wounding (GO:0009611);; Biological…	--	--	--	--	PLAT/LH2 domain;; Embryo-specific protein 3, (ATS3)	--	R	General function prediction only	PREDICTED: uncharacterized protein LOC103864324 [Brassica rapa]	cellular component: extracellular region (GO:0005576);; cellular component: cell (GO:0005623);; cellular component: membrane (GO:0016020);; cellular component: organelle (GO:0043226);; cellular component: organelle part (GO:0044422);; cellular component: cell part (GO:0044464);; biological process: single-organism process (GO:0044699);; biological process: localization (GO:0051179);; biological p…
evm.TU.BraA03001589	EVM%20prediction%20BraA03001589	13.357785	548	5.814367	297	10.703858	445	27.801063	1145	27.288284	1152	27.818994	1177	9.79798803900484e-06	1.3544622015689	up	--	--	Cellular Component: mitochondrion (GO:0005739);; Biological Process: water transport (GO:0006833);; Biological Process: response to salt stress (GO:0009651);; Biological Process: response to fructose (GO:0009750);; Biological Process: cellular cation homeostasis (GO:0030003);; Biological Process: root hair elongation (GO:0048767);; Molecular Function: chaperone binding (GO:0051087);; Biological P…	--	--	--	--	BAG domain	BAG family molecular chaperone regulator 1 GN=BAG1 OS=Arabidopsis thaliana (Mouse-ear cress) PE=1 SV=1	T	Signal transduction mechanisms	PREDICTED: BAG family molecular chaperone regulator 1-like [Brassica rapa]	cellular component: cell (GO:0005623);; cellular component: organelle (GO:0043226);; cellular component: cell part (GO:0044464);; biological process: single-organism process (GO:0044699);; biological process: localization (GO:0051179);; biological process: response to stimulus (GO:0050896);; biological process: cellular process (GO:0009987);; biological process: biological regulation (GO:0065007)…
evm.TU.BraA05004425	EVM%20prediction%20BraA05004425	7.270626	408	3.649977	250	5.612779	293	21.415145	1228	12.677723	741	23.102354	1329	0.000707081967598642	1.73062005562598	up	[T]	Signal transduction mechanisms	Molecular Function: protein serine/threonine phosphatase activity (GO:0004722);; Cellular Component: cytoplasm (GO:0005737);; Biological Process: protein dephosphorylation (GO:0006470);; Biological Process: abscisic acid-activated signaling pathway (GO:0009738);; Biological Process: response to chitin (GO:0010200);; Biological Process: endoplasmic reticulum unfolded protein response (GO:0030968);…	K06269|0|brp:103870808|K06269 serine/threonine-protein phosphatase PP1 catalytic subunit [EC:3.1.3.16] | (RefSeq) serine/threonine-protein phosphatase PP1 isozyme 9-like	mRNA surveillance pathway (ko03015)	[TR]	Signal transduction mechanisms;; General function prediction only	Calcineurin-like phosphoesterase	Serine/threonine-protein phosphatase PP1 isozyme 9 GN=TOPP9 OS=Arabidopsis thaliana (Mouse-ear cress) PE=2 SV=1	T	Signal transduction mechanisms	BnaC05g46210D [Brassica napus]	molecular function: catalytic activity (GO:0003824);; biological process: metabolic process (GO:0008152);; biological process: cellular process (GO:0009987);; cellular component: cell (GO:0005623);; cellular component: cell part (GO:0044464);; biological process: signaling (GO:0023052);; biological process: single-organism process (GO:0044699);; biological process: response to stimulus (GO:005089…
evm.TU.BraA06001250	EVM%20prediction%20BraA06001250	21.525059	536	15.725164	446	26.710577	658	9.597585	231	9.426444	238	10.739151	269	0.00362780192199245	-1.22212770065567	down	--	--	Molecular Function: transcription factor activity, sequence-specific DNA binding (GO:0003700);; Cellular Component: cytosol (GO:0005829);; Biological Process: regulation of transcription, DNA-templated (GO:0006355);; Cellular Component: CCAAT-binding factor complex (GO:0016602);; Molecular Function: sequence-specific DNA binding (GO:0043565);; Molecular Function: protein heterodimerization activi…	--	--	[K]	Transcription	Histone-like transcription factor (CBF/NF-Y) and archaeal histone;; Core histone H2A/H2B/H3/H4	Nuclear transcription factor Y subunit C-9 GN=F7G19.16 OS=Arabidopsis thaliana (Mouse-ear cress) PE=2 SV=1	K	Transcription	BnaA06g05230D [Brassica napus]	molecular function: nucleic acid binding transcription factor activity (GO:0001071);; biological process: biological regulation (GO:0065007);; cellular component: cell (GO:0005623);; cellular component: cell part (GO:0044464);; cellular component: macromolecular complex (GO:0032991);; cellular component: organelle (GO:0043226);; cellular component: organelle part (GO:0044422);; molecular function…
evm.TU.BraA04002605	EVM%20prediction%20BraA04002605	1.654817	74	0.539074	28	3.117189	138	9.530833	409	5.740509	259	6.762139	303	0.000451848927322174	1.92214093010254	up	[O]	Posttranslational modification, protein turnover, chaperones	Cellular Component: ubiquitin ligase complex (GO:0000151);; Biological Process: MAPK cascade (GO:0000165);; Biological Process: respiratory burst involved in defense response (GO:0002679);; Molecular Function: ubiquitin-protein transferase activity (GO:0004842);; Cellular Component: cytosol (GO:0005829);; Biological Process: protein targeting to membrane (GO:0006612);; Biological Process: membran…	--	--	[O]	Posttranslational modification, protein turnover, chaperones	U-box domain;; Zinc-finger of the MIZ type in Nse subunit	E3 ubiquitin-protein ligase PUB23 GN=PUB23 OS=Arabidopsis thaliana (Mouse-ear cress) PE=1 SV=1	O	Posttranslational modification, protein turnover, chaperones	PREDICTED: E3 ubiquitin-protein ligase PUB23-like [Brassica rapa]	cellular component: cell (GO:0005623);; cellular component: macromolecular complex (GO:0032991);; cellular component: cell part (GO:0044464);; biological process: metabolic process (GO:0008152);; biological process: cellular process (GO:0009987);; biological process: signaling (GO:0023052);; biological process: single-organism process (GO:0044699);; biological process: response to stimulus (GO:00…
evm.TU.BraSca000765	EVM%20prediction%20BraSca000765	9.453757	147	24.648861	455	5.420491	88	0	0	0	0	0	0	0.000120812819189774	-Inf	down	--	--	Molecular Function: protein binding (GO:0005515);; Cellular Component: extracellular region (GO:0005576);; Biological Process: tryptophan catabolic process (GO:0006569);; Biological Process: response to desiccation (GO:0009269);; Biological Process: response to cold (GO:0009409);; Biological Process: systemic acquired resistance (GO:0009627);; Biological Process: response to salt stress (GO:00096…	--	--	--	--	Glycine rich protein family	Glycine-rich protein 3 (Precursor) GN=GRP3 OS=Arabidopsis thaliana (Mouse-ear cress) PE=1 SV=1	R	General function prediction only	PREDICTED: glycine-rich protein 3 short isoform-like [Brassica rapa]	molecular function: binding (GO:0005488);; cellular component: extracellular region (GO:0005576);; biological process: metabolic process (GO:0008152);; biological process: cellular process (GO:0009987);; biological process: single-organism process (GO:0044699);; biological process: response to stimulus (GO:0050896);; biological process: immune system process (GO:0002376);; biological process: mul…
evm.TU.BraSca001186	EVM%20prediction%20BraSca001186	39.333794	712	61.020855	1257	48.949425	877	85.162979	1485	121.693481	2231	124.554245	2269	0.00183472563688278	1.02937233358528	up	--	--	Biological Process: rRNA processing (GO:0006364);; Cellular Component: chloroplast thylakoid lumen (GO:0009543);; Biological Process: plastid organization (GO:0009657);; Biological Process: photosystem II repair (GO:0010206);; Biological Process: photosystem II assembly (GO:0010207);; Cellular Component: chloroplast photosystem II (GO:0030095);; Biological Process: regulation of protein dephospho…	K08902|1.0258e-63|brp:103844493|K08902 photosystem II Psb27 protein | (RefSeq) photosystem II repair protein PSB27-H1, chloroplastic	Photosynthesis (ko00195)	--	--	Photosystem II Pbs27	Photosystem II repair protein PSB27-H1, chloroplastic (Precursor) OS=Arabidopsis thaliana (Mouse-ear cress) PE=1 SV=1	H	Coenzyme transport and metabolism	PREDICTED: photosystem II repair protein PSB27-H1, chloroplastic [Brassica rapa]	biological process: metabolic process (GO:0008152);; biological process: cellular process (GO:0009987);; cellular component: cell (GO:0005623);; cellular component: organelle (GO:0043226);; cellular component: organelle part (GO:0044422);; cellular component: cell part (GO:0044464);; biological process: cellular component organization or biogenesis (GO:0071840);; cellular component: membrane (GO:…
evm.TU.BraA04000417	EVM%20prediction%20BraA04000417	1.451488	51	0.578511	26	0.608916	20	5.357051	177	8.353529	267	4.395893	145	7.66598898157343e-05	2.53358164611289	up	--	--	Biological Process: MAPK cascade (GO:0000165);; Biological Process: response to hypoxia (GO:0001666);; Biological Process: respiratory burst involved in defense response (GO:0002679);; Molecular Function: transcription factor activity, sequence-specific DNA binding (GO:0003700);; Molecular Function: protein binding (GO:0005515);; Cellular Component: nucleus (GO:0005634);; Biological Process: prot…	--	--	--	--	WRKY DNA -binding domain	Probable WRKY transcription factor 70 GN=WRKY70 OS=Arabidopsis thaliana (Mouse-ear cress) PE=2 SV=1	K	Transcription	PREDICTED: probable WRKY transcription factor 70 [Brassica rapa]	biological process: metabolic process (GO:0008152);; biological process: cellular process (GO:0009987);; biological process: signaling (GO:0023052);; biological process: single-organism process (GO:0044699);; biological process: response to stimulus (GO:0050896);; biological process: biological regulation (GO:0065007);; biological process: immune system process (GO:0002376);; molecular function: …
evm.TU.BraA03004719	EVM%20prediction%20BraA03004719	25.986118	2809	31.087381	3087	24.606138	2436	17.633565	1450	17.098087	1434	16.243201	1384	0.000151457724240563	-1.01427679330923	down	[T]	Signal transduction mechanisms	Molecular Function: phosphorelay response regulator activity (GO:0000156);; Biological Process: phosphorelay signal transduction system (GO:0000160);; Molecular Function: transcription factor activity, sequence-specific DNA binding (GO:0003700);; Molecular Function: protein binding (GO:0005515);; Cellular Component: nucleus (GO:0005634);; Biological Process: regulation of transcription, DNA-templ…	K12127|0|brp:103860589|K12127 pseudo-response regulator 1 | (RefSeq) two-component response regulator-like APRR1	Circadian rhythm - plant (ko04712)	--	--	Response regulator receiver domain;; CCT motif	Two-component response regulator-like APRR1 GN=MFB13.16 OS=Arabidopsis thaliana (Mouse-ear cress) PE=1 SV=1	K	Transcription	PREDICTED: two-component response regulator-like APRR1 isoform X2 [Brassica rapa]	molecular function: molecular transducer activity (GO:0060089);; biological process: cellular process (GO:0009987);; biological process: signaling (GO:0023052);; biological process: single-organism process (GO:0044699);; biological process: response to stimulus (GO:0050896);; biological process: biological regulation (GO:0065007);; molecular function: nucleic acid binding transcription factor act…
evm.TU.BraA07004198	EVM%20prediction%20BraA07004198	24.575444	891	20.373076	855	21.954703	804	12.704781	444	12.065448	445	11.860116	436	0.00480418979719125	-1.00057138086643	down	[CHR]	Energy production and conversion;; Coenzyme transport and metabolism;; General function prediction only	Cellular Component: cytosol (GO:0005829);; Biological Process: oxidative photosynthetic carbon pathway (GO:0009854);; Molecular Function: hydroxypyruvate reductase activity (GO:0016618);; Molecular Function: glyoxylate reductase (NADP) activity (GO:0030267);; Molecular Function: NAD binding (GO:0051287);; Biological Process: oxidation-reduction process (GO:0055114);;	K15919|0|brp:103832507|K15919 hydroxypyruvate reductase 2 | (RefSeq) glyoxylate/hydroxypyruvate reductase A HPR2-like	Glycine, serine and threonine metabolism (ko00260);; Glyoxylate and dicarboxylate metabolism (ko00630);; Carbon metabolism (ko01200)	--	--	D-isomer specific 2-hydroxyacid dehydrogenase, NAD binding domain;; D-isomer specific 2-hydroxyacid dehydrogenase, catalytic domain	Glyoxylate/hydroxypyruvate reductase A HPR2 GN=HPR2 OS=Arabidopsis thaliana (Mouse-ear cress) PE=1 SV=1	E	Amino acid transport and metabolism	BnaA07g35930D [Brassica napus]	cellular component: cell (GO:0005623);; cellular component: cell part (GO:0044464);; biological process: metabolic process (GO:0008152);; biological process: cellular process (GO:0009987);; molecular function: catalytic activity (GO:0003824);; biological process: single-organism process (GO:0044699);; molecular function: binding (GO:0005488)
evm.TU.BraA08002407	EVM%20prediction%20BraA08002407	0.126984	4	0.144669	4	0.206217	5	5.470473	126	9.642494	233	10.870276	261	1.8177637745394e-12	5.50524105751908	up	--	--	Cellular Component: chloroplast thylakoid membrane (GO:0009535);; Cellular Component: chloroplast envelope (GO:0009941);; Biological Process: NADH dehydrogenase complex (plastoquinone) assembly (GO:0010258);; Cellular Component: NAD(P)H dehydrogenase complex (plastoquinone) (GO:0010598);; Molecular Function: oxidoreductase activity, acting on NAD(P)H, quinone or similar compound as acceptor (GO:0…	--	--	--	--	Cyanobacterial and plastid NDH-1 subunit M	NAD(P)H-quinone oxidoreductase subunit M, chloroplastic (Precursor) GN=ndhM OS=Arabidopsis thaliana (Mouse-ear cress) PE=2 SV=1	C	Energy production and conversion	PREDICTED: NAD(P)H-quinone oxidoreductase subunit M, chloroplastic [Brassica rapa]	cellular component: cell (GO:0005623);; cellular component: membrane (GO:0016020);; cellular component: organelle (GO:0043226);; cellular component: organelle part (GO:0044422);; cellular component: cell part (GO:0044464);; biological process: cellular component organization or biogenesis (GO:0071840);; cellular component: macromolecular complex (GO:0032991);; cellular component: membrane part (G…
evm.TU.BraA03000365	EVM%20prediction%20BraA03000365	4.171176	106	5.707777	165	4.461627	112	16.232061	396	26.511402	680	19.979507	510	2.62385388771846e-06	2.0042798065249	up	--	--	Biological Process: MAPK cascade (GO:0000165);; Molecular Function: transcription factor activity, sequence-specific DNA binding (GO:0003700);; Molecular Function: protein binding (GO:0005515);; Cellular Component: nucleus (GO:0005634);; Biological Process: protein targeting to membrane (GO:0006612);; Biological Process: response to bacterium (GO:0009617);; Biological Process: systemic acquired r…	K16221|8.9838e-95|brp:103855775|K16221 transcription factor TCP21 (protein CCA1 HIKING EXPEDITION) | (RefSeq) transcription factor TCP21	Circadian rhythm - plant (ko04712)	--	--	TCP family transcription factor	Transcription factor TCP21 GN=F8L15.60 OS=Arabidopsis thaliana (Mouse-ear cress) PE=1 SV=1	S	Function unknown	PREDICTED: transcription factor TCP21 [Brassica rapa]	biological process: metabolic process (GO:0008152);; biological process: cellular process (GO:0009987);; biological process: signaling (GO:0023052);; biological process: single-organism process (GO:0044699);; biological process: response to stimulus (GO:0050896);; biological process: biological regulation (GO:0065007);; molecular function: nucleic acid binding transcription factor activity (GO:00…
evm.TU.BraA04000778	EVM%20prediction%20BraA04000778	4.321473	423	3.077538	343	2.889733	281	0.904852	86	1.011311	101	0.586822	58	2.20427225431661e-05	-2.15238681817837	down	--	--	--	--	--	[R]	General function prediction only	Reverse transcriptase (RNA-dependent DNA polymerase);; gag-polypeptide of LTR copia-type;; Integrase core domain;; GAG-pre-integrase domain;; Retrotransposon gag protein	Endonuclease OS=Nicotiana tabacum (Common tobacco) PE=2 SV=1	R	General function prediction only	PREDICTED: uncharacterized protein LOC103835509 [Brassica rapa]	--
evm.TU.BraA06001690	EVM%20prediction%20BraA06001690	1.933689	31	0.948245	17	3.198673	50	14.403747	219	6.571768	105	12.476318	198	0.000926845555658955	2.33168040838901	up	--	--	Cellular Component: mitochondrion (GO:0005739);; Cellular Component: chloroplast (GO:0009507);; Biological Process: defense response to fungus (GO:0050832);;	--	--	--	--	--	--	S	Function unknown	PREDICTED: uncharacterized protein LOC103872292 [Brassica rapa]	cellular component: cell (GO:0005623);; cellular component: organelle (GO:0043226);; cellular component: cell part (GO:0044464);; biological process: response to stimulus (GO:0050896);; biological process: multi-organism process (GO:0051704)
evm.TU.BraA07001973	EVM%20prediction%20BraA07001973	63.923379	1668	95.220657	2827	50.227771	1298	302.389974	7598	445.524338	11843	361.217947	9533	1.58951887599608e-11	2.28974587887732	up	--	--	Biological Process: rRNA processing (GO:0006364);; Cellular Component: chloroplast thylakoid membrane (GO:0009535);; Biological Process: response to blue light (GO:0009637);; Biological Process: response to high light intensity (GO:0009644);; Biological Process: response to sucrose (GO:0009744);; Biological Process: photosynthesis, light harvesting in photosystem I (GO:0009768);; Cellular Compone…	K08907|1.45734e-168|brp:103829997|K08907 light-harvesting complex I chlorophyll a/b binding protein 1 | (RefSeq) chlorophyll a-b binding protein 6, chloroplastic	Photosynthesis - antenna proteins (ko00196)	--	--	Chlorophyll A-B binding protein	Chlorophyll a-b binding protein 6, chloroplastic (Precursor) GN=F28P10.130 OS=Arabidopsis thaliana (Mouse-ear cress) PE=1 SV=1	R	General function prediction only	PREDICTED: chlorophyll a-b binding protein 6, chloroplastic isoform X1 [Brassica rapa]	biological process: metabolic process (GO:0008152);; biological process: cellular process (GO:0009987);; cellular component: cell (GO:0005623);; cellular component: membrane (GO:0016020);; cellular component: organelle (GO:0043226);; cellular component: organelle part (GO:0044422);; cellular component: cell part (GO:0044464);; biological process: response to stimulus (GO:0050896);; biological pro…
evm.TU.BraA07000395	EVM%20prediction%20BraA07000395	2.537429	144	3.855586	199	2.760118	155	10.621812	499	11.75207	586	12.57371	554	6.34946453574891e-05	1.67148678543724	up	--	--	Biological Process: MAPK cascade (GO:0000165);; Molecular Function: DNA binding (GO:0003677);; Molecular Function: transcription factor activity, sequence-specific DNA binding (GO:0003700);; Cellular Component: nucleus (GO:0005634);; Biological Process: regulation of transcription, DNA-templated (GO:0006355);; Biological Process: defense response, incompatible interaction (GO:0009814);; Biologica…	--	--	--	--	No apical meristem (NAM) protein	Putative NAC domain-containing protein 94 GN=ANAC094 OS=Arabidopsis thaliana (Mouse-ear cress) PE=3 SV=1	S	Function unknown	PREDICTED: NAC transcription factor 29-like [Brassica rapa]	biological process: metabolic process (GO:0008152);; biological process: cellular process (GO:0009987);; biological process: signaling (GO:0023052);; biological process: single-organism process (GO:0044699);; biological process: response to stimulus (GO:0050896);; biological process: biological regulation (GO:0065007);; molecular function: binding (GO:0005488);; molecular function: nucleic acid b…
evm.TU.BraA03003039	EVM%20prediction%20BraA03003039	56.492062	1210	39.54855	965	39.984688	849	127.156395	2626	110.360924	2397	101.689949	2194	6.94860044057803e-06	1.19874003344039	up	--	--	Biological Process: cytokinesis (GO:0000910);; Molecular Function: receptor activity (GO:0004872);; Cellular Component: endoplasmic reticulum lumen (GO:0005788);; Cellular Component: chloroplast (GO:0009507);; Biological Process: unidimensional cell growth (GO:0009826);; Molecular Function: auxin binding (GO:0010011);; Biological Process: positive regulation of DNA endoreduplication (GO:0032877);…	--	--	--	--	Auxin binding protein;; Cupin domain	Auxin-binding protein 1 (Precursor) GN=ERABP1 OS=Arabidopsis thaliana (Mouse-ear cress) PE=1 SV=1	T	Signal transduction mechanisms	PREDICTED: auxin-binding protein 1-like [Brassica rapa]	biological process: cellular process (GO:0009987);; biological process: single-organism process (GO:0044699);; molecular function: receptor activity (GO:0004872);; cellular component: cell (GO:0005623);; cellular component: membrane-enclosed lumen (GO:0031974);; cellular component: organelle (GO:0043226);; cellular component: organelle part (GO:0044422);; cellular component: cell part (GO:0044464…
evm.TU.BraA05000438	EVM%20prediction%20BraA05000438	0.143508	5	0	0	0.123707	4	1.555619	42	3.697028	105	1.226879	35	0.00560619650646186	4.21134383322811	up	[E]	Amino acid transport and metabolism	Molecular Function: 3-isopropylmalate dehydratase activity (GO:0003861);; Cellular Component: mitochondrion (GO:0005739);; Biological Process: glycolytic process (GO:0006096);; Biological Process: water transport (GO:0006833);; Biological Process: hyperosmotic response (GO:0006972);; Biological Process: Golgi organization (GO:0007030);; Biological Process: leucine biosynthetic process (GO:0009098…	K01704|8.43044e-152|brp:103866695|K01704 3-isopropylmalate/(R)-2-methylmalate dehydratase small subunit [EC:4.2.1.33 4.2.1.35] | (RefSeq) 3-isopropylmalate dehydratase small subunit 1	Valine, leucine and isoleucine biosynthesis (ko00290);; C5-Branched dibasic acid metabolism (ko00660);; 2-Oxocarboxylic acid metabolism (ko01210);; Biosynthesis of amino acids (ko01230)	--	--	Aconitase C-terminal domain	3-isopropylmalate dehydratase small subunit 1 (Precursor) GN=IPMI2 OS=Arabidopsis thaliana (Mouse-ear cress) PE=1 SV=1	E	Amino acid transport and metabolism	PREDICTED: 3-isopropylmalate dehydratase small subunit 1 [Brassica rapa]	molecular function: catalytic activity (GO:0003824);; biological process: metabolic process (GO:0008152);; cellular component: cell (GO:0005623);; cellular component: organelle (GO:0043226);; cellular component: cell part (GO:0044464);; biological process: cellular process (GO:0009987);; biological process: single-organism process (GO:0044699);; biological process: localization (GO:0051179);; bio…
Brassica_rapa_newGene_3669	--	62.773109	2559	45.60387	2118	68.193825	2754	178.003525	6994	146.413391	6050	150.622849	6184	2.26906148883447e-07	1.30731115687088	up	[Q]	Secondary metabolites biosynthesis, transport and catabolism	Molecular Function: lactoylglutathione lyase activity (GO:0004462);; Cellular Component: mitochondrion (GO:0005739);; Cellular Component: vacuole (GO:0005773);; Cellular Component: peroxisome (GO:0005777);; Cellular Component: cytosol (GO:0005829);; Cellular Component: plasma membrane (GO:0005886);; Biological Process: carbohydrate metabolic process (GO:0005975);; Cellular Component: chloroplast …	K01759|0|bna:106362166|K01759 lactoylglutathione lyase [EC:4.4.1.5] | (RefSeq) putative lactoylglutathione lyase	Pyruvate metabolism (ko00620)	[G]	Carbohydrate transport and metabolism	Glyoxalase/Bleomycin resistance protein/Dioxygenase superfamily;; Glyoxalase/Bleomycin resistance protein/Dioxygenase superfamily;; Glyoxalase-like domain;; CppA N-terminal	Putative lactoylglutathione lyase OS=Brassica oleracea var. gemmifera OX=178616 PE=2 SV=1	E	Amino acid transport and metabolism	putative lactoylglutathione lyase [Brassica napus]	molecular function: catalytic activity (GO:0003824);; biological process: metabolic process (GO:0008152);; cellular component: cell (GO:0005623);; cellular component: organelle (GO:0043226);; cellular component: cell part (GO:0044464);; cellular component: membrane (GO:0016020);; cellular component: organelle part (GO:0044422);; biological process: cellular process (GO:0009987);; biological proce…
evm.TU.BraA02002090	EVM%20prediction%20BraA02002090	64.463231	5479	112.573818	9849	93.886981	7164	53.346016	4007	48.81897	3773	48.929935	3753	0.00181568492511677	-1.00156177115795	down	[R]	General function prediction only	Cellular Component: nucleus (GO:0005634);;	--	--	--	--	Divergent CRAL/TRIO domain;; Macro domain;; CRAL/TRIO domain	--	BK	Chromatin structure and dynamics;; Transcription	PREDICTED: protein GDAP2 homolog [Brassica rapa]	cellular component: cell (GO:0005623);; cellular component: organelle (GO:0043226);; cellular component: cell part (GO:0044464)
evm.TU.BraA02003200	EVM%20prediction%20BraA02003200	3.019114	501	4.434837	876	4.464421	741	1.162091	71	0.884243	117	2.401991	350	8.63727976767279e-05	-2.02820881919188	down	--	--	--	--	--	--	--	--	--	--	--	PREDICTED: uncharacterized protein LOC103849498 [Brassica rapa]	--
evm.TU.BraA10000206	EVM%20prediction%20BraA10000206	3.496384	146	3.064302	146	2.365907	98	9.644013	387	8.611486	363	8.271479	347	0.00460186132978071	1.44554740925292	up	--	--	Cellular Component: mitochondrion (GO:0005739);; Biological Process: signal transduction (GO:0007165);;	--	--	--	--	Leucine Rich repeats (2 copies);; Leucine Rich Repeat;; Leucine rich repeat;; Leucine rich repeat;; Leucine rich repeat N-terminal domain;; Leucine Rich repeat	DNA-damage-repair/toleration protein DRT100 (Precursor) OS=Arabidopsis thaliana (Mouse-ear cress) PE=2 SV=2	R	General function prediction only	PREDICTED: LRR receptor-like serine/threonine-protein kinase ERL1 [Brassica rapa]	cellular component: cell (GO:0005623);; cellular component: organelle (GO:0043226);; cellular component: cell part (GO:0044464);; biological process: cellular process (GO:0009987);; biological process: response to stimulus (GO:0050896);; biological process: biological regulation (GO:0065007)
evm.TU.BraA07003529	EVM%20prediction%20BraA07003529	0.940803	48	0.612026	36	0.704427	36	3.693737	181	3.845598	199	3.428818	176	0.000980270529241392	2.14949349088723	up	[OU]	Posttranslational modification, protein turnover, chaperones;; Intracellular trafficking, secretion, and vesicular transport	Molecular Function: protein disulfide isomerase activity (GO:0003756);; Cellular Component: nucleus (GO:0005634);; Cellular Component: endoplasmic reticulum membrane (GO:0005789);; Biological Process: protein folding (GO:0006457);; Biological Process: ER-nucleus signaling pathway (GO:0006984);; Molecular Function: oxidoreductase activity, acting on a sulfur group of donors, disulfide as acceptor …	K10950|0|brp:103831735|K10950 ERO1-like protein alpha [EC:1.8.4.-] | (RefSeq) endoplasmic reticulum oxidoreductin-1	Protein processing in endoplasmic reticulum (ko04141)	[OU]	Posttranslational modification, protein turnover, chaperones;; Intracellular trafficking, secretion, and vesicular transport	Endoplasmic Reticulum Oxidoreductin 1 (ERO1)	Endoplasmic reticulum oxidoreductin-1 (Precursor) GN=T9N14.18 OS=Arabidopsis thaliana (Mouse-ear cress) PE=1 SV=1	O	Posttranslational modification, protein turnover, chaperones	PREDICTED: endoplasmic reticulum oxidoreductin-1 [Brassica rapa]	molecular function: catalytic activity (GO:0003824);; biological process: metabolic process (GO:0008152);; cellular component: cell (GO:0005623);; cellular component: organelle (GO:0043226);; cellular component: cell part (GO:0044464);; cellular component: membrane (GO:0016020);; cellular component: organelle part (GO:0044422);; cellular component: membrane part (GO:0044425);; biological process:…
evm.TU.BraA02000195	EVM%20prediction%20BraA02000195	11.659947	470	8.314697	382	5.800068	232	55.306334	2155	32.534339	1331	47.856397	1946	5.31439655278792e-07	2.28035743401455	up	[R]	General function prediction only	Molecular Function: iron ion binding (GO:0005506);; Cellular Component: cytoplasm (GO:0005737);; Biological Process: response to wounding (GO:0009611);; Biological Process: response to fungus (GO:0009620);; Biological Process: jasmonic acid biosynthetic process (GO:0009695);; Biological Process: jasmonic acid mediated signaling pathway (GO:0009867);; Molecular Function: oxidoreductase activity, a…	--	--	--	--	non-haem dioxygenase in morphine synthesis N-terminal;; 2OG-Fe(II) oxygenase superfamily	Codeine O-demethylase GN=CODM OS=Papaver somniferum (Opium poppy) PE=1 SV=1	Q	Secondary metabolites biosynthesis, transport and catabolism	PREDICTED: flavonol synthase/flavanone 3-hydroxylase isoform X2 [Brassica rapa]	molecular function: binding (GO:0005488);; cellular component: cell (GO:0005623);; cellular component: cell part (GO:0044464);; biological process: response to stimulus (GO:0050896);; biological process: multi-organism process (GO:0051704);; biological process: metabolic process (GO:0008152);; biological process: cellular process (GO:0009987);; biological process: single-organism process (GO:0044…
evm.TU.BraA03002969	EVM%20prediction%20BraA03002969	129.526975	10993	91.574936	8918	99.415854	8433	325.775307	26802	225.225022	19540	255.727482	21998	4.56017237829398e-05	1.21475299159975	up	[S]	Function unknown	Biological Process: maltose metabolic process (GO:0000023);; Cellular Component: plasma membrane (GO:0005886);; Biological Process: plant-type cell wall organization (GO:0009664);; Biological Process: plant-type cell wall biogenesis (GO:0009832);; Biological Process: starch biosynthetic process (GO:0019252);; Biological Process: positive regulation of catalytic activity (GO:0043085);;	--	--	[R]	General function prediction only	Domain of unknown function DUF221;; Late exocytosis, associated with Golgi transport;; Domain of unknown function (DUF4463)	Protein OSCA1 {ECO:0000303|PubMed:25162526} OS=Arabidopsis thaliana (Mouse-ear cress) PE=1 SV=1	S	Function unknown	BnaA03g25360D [Brassica napus]	biological process: metabolic process (GO:0008152);; biological process: cellular process (GO:0009987);; biological process: single-organism process (GO:0044699);; cellular component: cell (GO:0005623);; cellular component: membrane (GO:0016020);; cellular component: cell part (GO:0044464);; biological process: cellular component organization or biogenesis (GO:0071840);; biological process: biolo…
evm.TU.BraA07001934	EVM%20prediction%20BraA07001934	1.154557	33	0.749196	24	1.010051	29	5.292043	144	8.464973	242	4.195518	119	0.000300971338491364	2.48167976824974	up	--	--	Cellular Component: extracellular region (GO:0005576);; Biological Process: calcium ion transport (GO:0006816);; Biological Process: syncytium formation (GO:0006949);; Biological Process: microtubule nucleation (GO:0007020);; Biological Process: Golgi organization (GO:0007030);; Cellular Component: plant-type cell wall (GO:0009505);; Biological Process: response to salt stress (GO:0009651);; Biol…	--	--	--	--	Rare lipoprotein A (RlpA)-like double-psi beta-barrel;; Pollen allergen	Expansin-A6 (Precursor) GN=T9I4.3 OS=Arabidopsis thaliana (Mouse-ear cress) PE=2 SV=2	R	General function prediction only	BnaA07g14280D [Brassica napus]	cellular component: extracellular region (GO:0005576);; biological process: single-organism process (GO:0044699);; biological process: localization (GO:0051179);; biological process: cellular process (GO:0009987);; biological process: developmental process (GO:0032502);; biological process: cellular component organization or biogenesis (GO:0071840);; cellular component: cell (GO:0005623);; cellul…
evm.TU.BraA03001724	EVM%20prediction%20BraA03001724	14.352909	323	14.636754	380	19.243591	428	48.776348	1046	51.916288	1177	41.116149	930	8.91347085624775e-06	1.42015447771744	up	[O]	Posttranslational modification, protein turnover, chaperones	Biological Process: sulfur amino acid metabolic process (GO:0000096);; Molecular Function: glutathione transferase activity (GO:0004364);; Molecular Function: glutathione peroxidase activity (GO:0004602);; Molecular Function: copper ion binding (GO:0005507);; Cellular Component: cell wall (GO:0005618);; Cellular Component: vacuole (GO:0005773);; Cellular Component: cytosol (GO:0005829);; Cellular…	K00799|1.07106e-138|brp:103857342|K00799 glutathione S-transferase [EC:2.5.1.18] | (RefSeq) glutathione S-transferase F10	Glutathione metabolism (ko00480)	--	--	Glutathione S-transferase, N-terminal domain;; Glutathione S-transferase, N-terminal domain;; Glutathione S-transferase, N-terminal domain;; Glutathione S-transferase, C-terminal domain	Glutathione S-transferase F10 GN=F7F1.8 OS=Arabidopsis thaliana (Mouse-ear cress) PE=1 SV=3	O	Posttranslational modification, protein turnover, chaperones	PREDICTED: glutathione S-transferase F10 [Brassica rapa]	biological process: metabolic process (GO:0008152);; biological process: cellular process (GO:0009987);; biological process: single-organism process (GO:0044699);; molecular function: catalytic activity (GO:0003824);; molecular function: antioxidant activity (GO:0016209);; molecular function: binding (GO:0005488);; cellular component: cell (GO:0005623);; cellular component: cell part (GO:0044464)…
evm.TU.BraA02002343	EVM%20prediction%20BraA02002343	0.4871	35	0.149366	13	0.130426	9	4.374403	277	2.182921	151	2.021782	138	0.000409462915318847	3.25189568039065	up	[E]	Amino acid transport and metabolism	Cellular Component: extracellular region (GO:0005576);; Biological Process: alcohol metabolic process (GO:0006066);; Biological Process: cell-cell signaling (GO:0007267);; Molecular Function: choline dehydrogenase activity (GO:0008812);; Biological Process: embryo sac development (GO:0009553);; Biological Process: fatty acid omega-oxidation (GO:0010430);; Molecular Function: mandelonitrile lyase …	K15403|0|brp:103852814|K15403 fatty acid omega-hydroxy dehydrogenase [EC:1.1.-.-] | (RefSeq) protein HOTHEAD-like	Cutin, suberine and wax biosynthesis (ko00073)	--	--	GMC oxidoreductase;; GMC oxidoreductase;; FAD binding domain	Protein HOTHEAD (Precursor) GN=F3N23.17 OS=Arabidopsis thaliana (Mouse-ear cress) PE=1 SV=1	R	General function prediction only	PREDICTED: protein HOTHEAD-like [Brassica rapa]	cellular component: extracellular region (GO:0005576);; biological process: metabolic process (GO:0008152);; biological process: single-organism process (GO:0044699);; biological process: cellular process (GO:0009987);; biological process: signaling (GO:0023052);; molecular function: catalytic activity (GO:0003824);; biological process: multicellular organismal process (GO:0032501);; biological p…
evm.TU.BraA09004830	EVM%20prediction%20BraA09004830	10.977435	370	10.066151	387	10.530797	351	61.71119	2014	46.621001	1589	71.34311	2434	2.74776145845264e-11	2.39381372948327	up	[E]	Amino acid transport and metabolism	Biological Process: tryptophan biosynthetic process (GO:0000162);; Biological Process: MAPK cascade (GO:0000165);; Molecular Function: tryptophan synthase activity (GO:0004834);; Molecular Function: calcium ion binding (GO:0005509);; Molecular Function: protein binding (GO:0005515);; Cellular Component: nucleus (GO:0005634);; Cellular Component: vacuole (GO:0005773);; Cellular Component: peroxiso…	K01695|0|brp:103841367|K01695 tryptophan synthase alpha chain [EC:4.2.1.20] | (RefSeq) tryptophan synthase alpha chain, chloroplastic	Glycine, serine and threonine metabolism (ko00260);; Phenylalanine, tyrosine and tryptophan biosynthesis (ko00400);; Biosynthesis of amino acids (ko01230)	--	--	Tryptophan synthase alpha chain;; Histidine biosynthesis protein;; PcrB family	Tryptophan synthase alpha chain, chloroplastic (Precursor) GN=T14E10.210 OS=Arabidopsis thaliana (Mouse-ear cress) PE=1 SV=1	E	Amino acid transport and metabolism	PREDICTED: tryptophan synthase alpha chain, chloroplastic [Brassica rapa]	biological process: metabolic process (GO:0008152);; biological process: cellular process (GO:0009987);; biological process: single-organism process (GO:0044699);; biological process: signaling (GO:0023052);; biological process: response to stimulus (GO:0050896);; biological process: biological regulation (GO:0065007);; molecular function: catalytic activity (GO:0003824);; molecular function: bin…
evm.TU.BraA08000693	EVM%20prediction%20BraA08000693	31.038494	742	34.025079	941	25.784567	615	117.550264	2827	205.995688	5075	144.972411	3479	3.03516162922621e-06	2.25913068083644	up	--	--	Biological Process: rRNA processing (GO:0006364);; Cellular Component: chloroplast thylakoid membrane (GO:0009535);; Cellular Component: photosystem I reaction center (GO:0009538);; Biological Process: plastid organization (GO:0009657);; Cellular Component: chloroplast envelope (GO:0009941);; Biological Process: photosystem II assembly (GO:0010207);; Cellular Component: plastoglobule (GO:0010287)…	K02699|5.43879e-130|eus:EUTSA_v10026195mg|K02699 photosystem I subunit XI | (RefSeq) hypothetical protein	Photosynthesis (ko00195)	--	--	Photosystem I reaction centre subunit XI	Photosystem I reaction center subunit XI, chloroplastic (Precursor) GN=PSAL OS=Arabidopsis thaliana (Mouse-ear cress) PE=1 SV=2	G	Carbohydrate transport and metabolism	BnaA08g04820D [Brassica napus]	biological process: metabolic process (GO:0008152);; biological process: cellular process (GO:0009987);; cellular component: cell (GO:0005623);; cellular component: membrane (GO:0016020);; cellular component: organelle (GO:0043226);; cellular component: organelle part (GO:0044422);; cellular component: cell part (GO:0044464);; cellular component: macromolecular complex (GO:0032991);; cellular com…
evm.TU.BraA06004889	EVM%20prediction%20BraA06004889	7.042196	185	6.154715	185	5.66655	148	18.966988	481	16.001167	426	17.967806	476	0.002678235334697	1.36662873912602	up	--	--	Cellular Component: mitochondrion (GO:0005739);; Cellular Component: chloroplast (GO:0009507);;	--	--	--	--	--	--	S	Function unknown	PREDICTED: uncharacterized protein LOC103827971 [Brassica rapa]	cellular component: cell (GO:0005623);; cellular component: organelle (GO:0043226);; cellular component: cell part (GO:0044464)
evm.TU.BraA10000531	EVM%20prediction%20BraA10000531	138.03479	3922	175.519424	5681	100.321365	2824	324.965454	8902	479.68515	13817	338.875793	9700	0.000308074425613303	1.34552459186792	up	--	--	Biological Process: MAPK cascade (GO:0000165);; Molecular Function: calcium ion binding (GO:0005509);; Biological Process: rRNA processing (GO:0006364);; Biological Process: protein targeting to membrane (GO:0006612);; Molecular Function: poly(U) RNA binding (GO:0008266);; Biological Process: response to cold (GO:0009409);; Cellular Component: chloroplast thylakoid lumen (GO:0009543);; Cellular C…	K02717|1.33388e-159|brp:103844017|K02717 photosystem II oxygen-evolving enhancer protein 2 | (RefSeq) oxygen-evolving enhancer protein 2, chloroplastic-like	Photosynthesis (ko00195)	--	--	PsbP	Oxygen-evolving enhancer protein 2, chloroplastic (Precursor) GN=PSBP OS=Sinapis alba (White mustard) PE=2 SV=2	R	General function prediction only	BnaA10g04360D [Brassica napus]	biological process: metabolic process (GO:0008152);; biological process: cellular process (GO:0009987);; biological process: signaling (GO:0023052);; biological process: single-organism process (GO:0044699);; biological process: response to stimulus (GO:0050896);; biological process: biological regulation (GO:0065007);; molecular function: binding (GO:0005488);; biological process: localization (…
evm.TU.BraA05001589	EVM%20prediction%20BraA05001589	4.728684	239	12.212856	701	7.320835	366	25.744726	1251	27.317396	1395	20.154177	1023	2.26489559001525e-05	1.46889390629037	up	--	--	Biological Process: maltose metabolic process (GO:0000023);; Cellular Component: chloroplast (GO:0009507);; Biological Process: starch biosynthetic process (GO:0019252);;	--	--	--	--	Tetratricopeptide repeat;; Tetratricopeptide repeat;; TPR repeat;; Tetratricopeptide repeat;; Tetratricopeptide repeat	--	R	General function prediction only	PREDICTED: uncharacterized protein LOC103868016 [Brassica rapa]	biological process: metabolic process (GO:0008152);; biological process: cellular process (GO:0009987);; biological process: single-organism process (GO:0044699);; cellular component: cell (GO:0005623);; cellular component: organelle (GO:0043226);; cellular component: cell part (GO:0044464)
evm.TU.BraA09005863	EVM%20prediction%20BraA09005863	101.052658	2447	109.862221	3031	119.501526	2867	43.2971	1011	45.974957	1129	53.430042	1304	2.79323047473341e-07	-1.33093502600191	down	--	--	Cellular Component: nucleus (GO:0005634);; Biological Process: protein targeting to membrane (GO:0006612);; Biological Process: positive regulation of flavonoid biosynthetic process (GO:0009963);; Biological Process: regulation of plant-type hypersensitive response (GO:0010363);;	--	--	--	--	--	--	S	Function unknown	PREDICTED: uncharacterized protein LOC103842512 [Brassica rapa]	cellular component: cell (GO:0005623);; cellular component: organelle (GO:0043226);; cellular component: cell part (GO:0044464);; biological process: single-organism process (GO:0044699);; biological process: localization (GO:0051179);; biological process: cellular component organization or biogenesis (GO:0071840);; biological process: biological regulation (GO:0065007)
evm.TU.BraA02000741	EVM%20prediction%20BraA02000741	1.561838	73	1.766259	89	6.021656	272	0	0	0	0	0	0	0.000534927216832174	-Inf	down	--	--	Cellular Component: cell wall (GO:0005618);; Biological Process: metabolic process (GO:0008152);; Molecular Function: peptidase activity (GO:0008233);; Biological Process: regulation of meristem growth (GO:0010075);; Biological Process: programmed cell death involved in cell development (GO:0010623);;	K16290|1.20615e-35|brp:103835773|K16290 xylem cysteine proteinase [EC:3.4.22.-] | (RefSeq) cysteine protease XCP2	--	--	--	Papain family cysteine protease	Xylem cysteine proteinase 2 (Precursor) GN=XCP2 OS=Arabidopsis thaliana (Mouse-ear cress) PE=2 SV=2	O	Posttranslational modification, protein turnover, chaperones	BnaA08g21600D [Brassica napus]	cellular component: cell (GO:0005623);; cellular component: cell part (GO:0044464);; biological process: metabolic process (GO:0008152);; molecular function: catalytic activity (GO:0003824);; biological process: biological regulation (GO:0065007);; biological process: cellular process (GO:0009987);; biological process: developmental process (GO:0032502);; biological process: single-organism proce…
evm.TU.BraA02000089	EVM%20prediction%20BraA02000089	19.941778	1509	17.402299	1529	14.326917	1128	44.498769	3339	38.154224	2945	44.122812	3310	1.04304015111024e-05	1.1554944553247	up	--	--	Cellular Component: extracellular region (GO:0005576);;	--	--	--	--	--	--	R	General function prediction only	PREDICTED: uncharacterized protein LOC103850475 [Brassica rapa]	cellular component: extracellular region (GO:0005576)
evm.TU.BraA08000827	EVM%20prediction%20BraA08000827	7.142147	137	7.414754	158	8.481791	157	16.792897	293	33.046441	620	30.018429	551	0.00313417448342471	1.63195386762949	up	[E]	Amino acid transport and metabolism	Molecular Function: glycine dehydrogenase (decarboxylating) activity (GO:0004375);; Cellular Component: mitochondrion (GO:0005739);; Cellular Component: glycine cleavage complex (GO:0005960);; Biological Process: pentose-phosphate shunt (GO:0006098);; Biological Process: rRNA processing (GO:0006364);; Cellular Component: chloroplast (GO:0009507);; Biological Process: plastid organization (GO:0009…	K02437|6.60542e-99|brp:103833647|K02437 glycine cleavage system H protein | (RefSeq) glycine cleavage system H protein 3, mitochondrial-like	Glycine, serine and threonine metabolism (ko00260);; Glyoxylate and dicarboxylate metabolism (ko00630)	[E]	Amino acid transport and metabolism	Glycine cleavage H-protein	Glycine cleavage system H protein 3, mitochondrial (Precursor) GN=GDH3 OS=Arabidopsis thaliana (Mouse-ear cress) PE=1 SV=1	E	Amino acid transport and metabolism	PREDICTED: glycine cleavage system H protein 3, mitochondrial-like [Brassica rapa]	molecular function: catalytic activity (GO:0003824);; biological process: metabolic process (GO:0008152);; biological process: single-organism process (GO:0044699);; cellular component: cell (GO:0005623);; cellular component: organelle (GO:0043226);; cellular component: cell part (GO:0044464);; cellular component: macromolecular complex (GO:0032991);; biological process: cellular process (GO:0009…
evm.TU.BraA09001553	EVM%20prediction%20BraA09001553	4.763904	425	4.64892	428	3.31472	328	0.808916	72	0.685116	70	0.233214	24	4.17122262821871e-09	-2.87822290916796	down	[O]	Posttranslational modification, protein turnover, chaperones	Molecular Function: ATP binding (GO:0005524);; Cellular Component: plasma membrane (GO:0005886);; Biological Process: obsolete ATP catabolic process (GO:0006200);; Molecular Function: ATPase activity (GO:0016887);; Biological Process: pollen sperm cell differentiation (GO:0048235);;	--	--	[O]	Posttranslational modification, protein turnover, chaperones	ATPase family associated with various cellular activities (AAA);; AAA domain;; Holliday junction DNA helicase ruvB N-terminus;; AAA domain (dynein-related subfamily)	Katanin p60 ATPase-containing subunit A1 {ECO:0000255|HAMAP-Rule:MF_03023} GN=At1g80350 OS=Arabidopsis thaliana (Mouse-ear cress) PE=1 SV=1	O	Posttranslational modification, protein turnover, chaperones	PREDICTED: peroxisome biosynthesis protein PAS1 [Brassica rapa]	molecular function: binding (GO:0005488);; cellular component: cell (GO:0005623);; cellular component: membrane (GO:0016020);; cellular component: cell part (GO:0044464);; biological process: metabolic process (GO:0008152);; biological process: cellular process (GO:0009987);; biological process: single-organism process (GO:0044699);; molecular function: catalytic activity (GO:0003824);; biologica…
evm.TU.BraA09003616	EVM%20prediction%20BraA09003616	1.96972	193	5.019103	560	6.325895	614	0.011605	2	0.020211	3	0	0	7.92080695522044e-09	-8.14565738649459	down	[E]	Amino acid transport and metabolism	Biological Process: maltose metabolic process (GO:0000023);; Molecular Function: aspartate kinase activity (GO:0004072);; Molecular Function: homoserine dehydrogenase activity (GO:0004412);; Biological Process: aspartate family amino acid biosynthetic process (GO:0009067);; Cellular Component: chloroplast stroma (GO:0009570);; Molecular Function: amino acid binding (GO:0016597);; Biological Proce…	K12524|0|brp:103840260|K12524 bifunctional aspartokinase / homoserine dehydrogenase 1 [EC:2.7.2.4 1.1.1.3] | (RefSeq) bifunctional aspartokinase/homoserine dehydrogenase 1, chloroplastic	Glycine, serine and threonine metabolism (ko00260);; Monobactam biosynthesis (ko00261);; Cysteine and methionine metabolism (ko00270);; Lysine biosynthesis (ko00300);; Biosynthesis of amino acids (ko01230)	--	--	Homoserine dehydrogenase;; Amino acid kinase family;; Homoserine dehydrogenase, NAD binding domain;; ACT domain;; ACT domain	Homoserine dehydrogenase (Precursor) OS=Arabidopsis thaliana (Mouse-ear cress) PE=1 SV=1	E	Amino acid transport and metabolism	PREDICTED: bifunctional aspartokinase/homoserine dehydrogenase 1, chloroplastic [Brassica rapa]	biological process: metabolic process (GO:0008152);; biological process: cellular process (GO:0009987);; biological process: single-organism process (GO:0044699);; molecular function: catalytic activity (GO:0003824);; cellular component: cell (GO:0005623);; cellular component: organelle (GO:0043226);; cellular component: organelle part (GO:0044422);; cellular component: cell part (GO:0044464);; m…
Brassica_rapa_newGene_1677	--	6.955817	647	6.875738	767	7.643797	726	1.894836	179	3.108521	310	2.692855	257	1.55925000955444e-05	-1.57998398102754	down	--	--	--	--	--	--	--	--	--	--	--	BnaC02g30160D [Brassica napus]	--
evm.TU.BraA02002611	EVM%20prediction%20BraA02002611	17.51607	766	13.265394	646	22.05609	928	42.35948	1763	31.706441	1367	45.237631	1946	0.000668212316830296	1.05090009526323	up	[I]	Lipid transport and metabolism	Molecular Function: hydrolase activity (GO:0016787);;	K01054|0|brp:103853072|K01054 acylglycerol lipase [EC:3.1.1.23] | (RefSeq) caffeoylshikimate esterase	--	--	--	Alpha/beta hydrolase family;; Alpha/beta hydrolase family;; Putative lysophospholipase;; alpha/beta hydrolase fold;; Phospholipase/Carboxylesterase	Caffeoylshikimate esterase GN=CSE OS=Arabidopsis thaliana (Mouse-ear cress) PE=1 SV=1	I	Lipid transport and metabolism	PREDICTED: caffeoylshikimate esterase [Brassica rapa]	molecular function: catalytic activity (GO:0003824);; biological process: metabolic process (GO:0008152)
evm.TU.BraA07003706	EVM%20prediction%20BraA07003706	38.645481	1943	48.152035	2757	34.416153	1714	76.964874	3730	131.288651	6690	100.801079	5104	0.0031607646752239	1.22960017080545	up	[C]	Energy production and conversion	Molecular Function: protein binding (GO:0005515);; Cellular Component: chloroplast thylakoid membrane (GO:0009535);; Cellular Component: chloroplast envelope (GO:0009941);; Biological Process: chlorophyll biosynthetic process (GO:0015995);; Molecular Function: oxidoreductase activity, acting on the CH-CH group of donors, NAD or NADP as acceptor (GO:0016628);; Biological Process: cysteine biosynth…	K10960|0|brp:103831923|K10960 geranylgeranyl diphosphate/geranylgeranyl-bacteriochlorophyllide a reductase [EC:1.3.1.83 1.3.1.111] | (RefSeq) geranylgeranyl diphosphate reductase, chloroplastic	Porphyrin and chlorophyll metabolism (ko00860);; Terpenoid backbone biosynthesis (ko00900)	--	--	FAD binding domain;; Pyridine nucleotide-disulphide oxidoreductase;; Glucose inhibited division protein A	Geranylgeranyl diphosphate reductase, chloroplastic (Precursor) GN=CHLP OS=Arabidopsis thaliana (Mouse-ear cress) PE=1 SV=1	H	Coenzyme transport and metabolism	BnaA07g31590D [Brassica napus]	molecular function: binding (GO:0005488);; cellular component: cell (GO:0005623);; cellular component: membrane (GO:0016020);; cellular component: organelle (GO:0043226);; cellular component: organelle part (GO:0044422);; cellular component: cell part (GO:0044464);; biological process: metabolic process (GO:0008152);; biological process: cellular process (GO:0009987);; biological process: single-…
evm.TU.BraA03000787	EVM%20prediction%20BraA03000787	2.648157	215	1.325701	123	3.783713	303	0	0	0	0	0	0	1.34522463187518e-10	-Inf	down	--	--	Cellular Component: cytoplasm (GO:0005737);; Molecular Function: zinc ion binding (GO:0008270);;	K11985|1.35774e-25|eus:EUTSA_v10029490mg|K11985 TRAF-interacting protein [EC:2.3.2.27] | (RefSeq) hypothetical protein	--	--	--	--	--	O	Posttranslational modification, protein turnover, chaperones	BnaA03g05970D [Brassica napus]	cellular component: cell (GO:0005623);; cellular component: cell part (GO:0044464);; molecular function: binding (GO:0005488)
evm.TU.BraA02003360	EVM%20prediction%20BraA02003360	1.527081	57	2.044018	74	2.341031	87	13.541854	502	14.184518	591	9.59705	343	6.31223386067381e-09	2.66059574598946	up	--	--	Cellular Component: mitochondrion (GO:0005739);; Molecular Function: hydrolase activity (GO:0016787);;	K07766|4.05149e-121|brp:103854049|K07766 diphosphoinositol-polyphosphate diphosphatase [EC:3.6.1.52] | (RefSeq) nudix hydrolase 17, mitochondrial-like	--	--	--	NUDIX domain	Nudix hydrolase 17, mitochondrial (Precursor) GN=T8O11.16 OS=Arabidopsis thaliana (Mouse-ear cress) PE=2 SV=1	L	Replication, recombination and repair	PREDICTED: nudix hydrolase 17, mitochondrial-like [Brassica rapa]	cellular component: cell (GO:0005623);; cellular component: organelle (GO:0043226);; cellular component: cell part (GO:0044464);; molecular function: catalytic activity (GO:0003824);; biological process: metabolic process (GO:0008152)
evm.TU.BraA06003776	EVM%20prediction%20BraA06003776	7.025342	278	2.447768	122	4.851757	193	27.424343	1029	16.962648	723	19.389843	802	1.11038583938567e-07	2.03325072254648	up	[F]	Nucleotide transport and metabolism	--	K13800|7.28731e-149|brp:103874463|K13800 UMP-CMP kinase [EC:2.7.4.- 2.7.4.14] | (RefSeq) UMP-CMP kinase 3	Pyrimidine metabolism (ko00240)	[F]	Nucleotide transport and metabolism	Adenylate kinase;; AAA domain;; AAA domain;; AAA domain;; Thymidylate kinase	UMP-CMP kinase 3 {ECO:0000255|HAMAP-Rule:MF_03172} GN=T7I7.5 OS=Arabidopsis thaliana (Mouse-ear cress) PE=1 SV=1	F	Nucleotide transport and metabolism	BnaA06g39400D [Brassica napus]	--
evm.TU.BraA09003452	EVM%20prediction%20BraA09003452	82.260384	691	74.198509	710	133.530655	1111	242.388168	1962	288.827087	2458	194.744675	1647	0.000482329749501326	1.20106654876793	up	--	--	Biological Process: response to wounding (GO:0009611);; Biological Process: response to fungus (GO:0009620);; Biological Process: jasmonic acid biosynthetic process (GO:0009695);; Biological Process: response to jasmonic acid (GO:0009753);; Biological Process: ethylene-activated signaling pathway (GO:0009873);; Biological Process: response to chitin (GO:0010200);;	--	--	--	--	--	--	S	Function unknown	PREDICTED: uncharacterized protein LOC103840133 [Brassica rapa]	biological process: response to stimulus (GO:0050896);; biological process: multi-organism process (GO:0051704);; biological process: metabolic process (GO:0008152);; biological process: cellular process (GO:0009987);; biological process: single-organism process (GO:0044699);; biological process: signaling (GO:0023052);; biological process: biological regulation (GO:0065007)
evm.TU.BraA09002862	EVM%20prediction%20BraA09002862	1.514569	37	0.852636	36	1.782346	62	0	0	0	0	0	0	1.055184424984e-09	-Inf	down	--	--	Molecular Function: catalytic activity (GO:0003824);; Cellular Component: plasma membrane (GO:0005886);; Biological Process: response to nematode (GO:0009624);;	--	--	--	--	Glycosyl hydrolase family 9;; Oxysterol-binding protein	Endoglucanase 21 GN=KOR3 OS=Arabidopsis thaliana (Mouse-ear cress) PE=2 SV=1	T	Signal transduction mechanisms	BnaA09g53910D [Brassica napus]	molecular function: catalytic activity (GO:0003824);; cellular component: cell (GO:0005623);; cellular component: membrane (GO:0016020);; cellular component: cell part (GO:0044464);; biological process: response to stimulus (GO:0050896);; biological process: multi-organism process (GO:0051704)
evm.TU.BraA05002716	EVM%20prediction%20BraA05002716	0.165762	5	0.300743	7	0.133766	3	18.931169	376	140.957218	2889	48.606037	986	0.00374864672662873	8.09571811830171	up	[C]	Energy production and conversion	Molecular Function: monooxygenase activity (GO:0004497);; Cellular Component: chloroplast (GO:0009507);; Biological Process: photorespiration (GO:0009853);; Molecular Function: ribulose-bisphosphate carboxylase activity (GO:0016984);; Biological Process: reductive pentose-phosphate cycle (GO:0019253);; Biological Process: oxidation-reduction process (GO:0055114);;	K01602|4.28825e-124|brp:103850112|K01602 ribulose-bisphosphate carboxylase small chain [EC:4.1.1.39] | (RefSeq) rbcS; ribulose bisphosphate carboxylase small chain F1, chloroplastic-like	Glyoxylate and dicarboxylate metabolism (ko00630);; Carbon fixation in photosynthetic organisms (ko00710);; Carbon metabolism (ko01200)	--	--	Ribulose bisphosphate carboxylase, small chain;; Ribulose-1,5-bisphosphate carboxylase small subunit	Ribulose bisphosphate carboxylase small chain F1, chloroplastic (Precursor) OS=Brassica napus (Rape) PE=3 SV=1	G	Carbohydrate transport and metabolism	PREDICTED: ribulose bisphosphate carboxylase small chain F1, chloroplastic-like [Brassica rapa]	molecular function: catalytic activity (GO:0003824);; biological process: metabolic process (GO:0008152);; biological process: single-organism process (GO:0044699);; cellular component: cell (GO:0005623);; cellular component: organelle (GO:0043226);; cellular component: cell part (GO:0044464);; biological process: cellular process (GO:0009987)
evm.TU.BraA03002168	EVM%20prediction%20BraA03002168	1.472382	82	1.948862	122	1.975398	108	0.585248	31	0.071481	5	0.12658	7	0.000140736892978641	-2.88226035488509	down	--	--	Molecular Function: diacylglycerol O-acyltransferase activity (GO:0004144);; Cellular Component: nucleus (GO:0005634);; Biological Process: glycerolipid biosynthetic process (GO:0045017);;	--	--	--	--	Protein of unknown function (DUF1298);; Wax ester synthase-like Acyl-CoA acyltransferase domain	O-acyltransferase WSD1 GN=WSD1 OS=Arabidopsis thaliana (Mouse-ear cress) PE=2 SV=1	S	Function unknown	PREDICTED: O-acyltransferase WSD1-like isoform X1 [Brassica rapa]	molecular function: catalytic activity (GO:0003824);; biological process: metabolic process (GO:0008152);; cellular component: cell (GO:0005623);; cellular component: organelle (GO:0043226);; cellular component: cell part (GO:0044464);; biological process: cellular process (GO:0009987);; biological process: single-organism process (GO:0044699)
evm.TU.BraA03005407	EVM%20prediction%20BraA03005407	0.215932	28	0.070444	11	0.113078	15	0.946721	107	1.021753	130	0.826335	101	0.000600139258018046	2.56690970230391	up	--	--	Molecular Function: protein serine/threonine phosphatase activity (GO:0004722);; Cellular Component: mitochondrion (GO:0005739);; Biological Process: cellular response to phosphate starvation (GO:0016036);; Biological Process: galactolipid biosynthetic process (GO:0019375);; Biological Process: negative regulation of transcription, DNA-templated (GO:0045892);;	--	--	--	--	Calcineurin-like phosphoesterase	--	R	General function prediction only	PREDICTED: uncharacterized protein LOC103861350 [Brassica rapa]	molecular function: catalytic activity (GO:0003824);; biological process: metabolic process (GO:0008152);; biological process: cellular process (GO:0009987);; cellular component: cell (GO:0005623);; cellular component: organelle (GO:0043226);; cellular component: cell part (GO:0044464);; biological process: single-organism process (GO:0044699);; biological process: response to stimulus (GO:005089…
evm.TU.BraA07003366	EVM%20prediction%20BraA07003366	15.324884	1433	9.330299	1027	10.134952	902	6.202967	564	5.076818	495	5.876848	576	0.00941867322079946	-1.09837804346508	down	[P]	Inorganic ion transport and metabolism	Cellular Component: plasma membrane (GO:0005886);; Molecular Function: potassium ion transmembrane transporter activity (GO:0015079);; Biological Process: potassium ion transmembrane transport (GO:0071805);;	K03549|0|brp:103831567|K03549 KUP system potassium uptake protein | (RefSeq) potassium transporter 6	--	--	--	K+ potassium transporter	Potassium transporter 6 GN=F17O7.17 OS=Arabidopsis thaliana (Mouse-ear cress) PE=2 SV=1	P	Inorganic ion transport and metabolism	PREDICTED: potassium transporter 6 [Brassica rapa]	cellular component: cell (GO:0005623);; cellular component: membrane (GO:0016020);; cellular component: cell part (GO:0044464);; molecular function: transporter activity (GO:0005215);; biological process: cellular process (GO:0009987);; biological process: single-organism process (GO:0044699);; biological process: localization (GO:0051179)
evm.TU.BraA08000478	EVM%20prediction%20BraA08000478	0.71349	37	1.135227	95	0.986778	46	4.131985	208	6.796634	335	2.402324	151	0.00973686552545422	1.93731378881076	up	--	--	Molecular Function: NAD+ ADP-ribosyltransferase activity (GO:0003950);; Molecular Function: metal ion binding (GO:0046872);;	--	--	--	--	--	--	R	General function prediction only	PREDICTED: uncharacterized protein LOC103833057 [Brassica rapa]	molecular function: catalytic activity (GO:0003824);; biological process: metabolic process (GO:0008152);; molecular function: binding (GO:0005488)
evm.TU.BraA03002738	EVM%20prediction%20BraA03002738	0.777618	48	0.945667	66	0.475761	29	3.85686	227	7.590983	470	3.657393	225	0.00233623160896783	2.64896317791017	up	[V]	Defense mechanisms	Cellular Component: plasma membrane (GO:0005886);; Biological Process: drug transmembrane transport (GO:0006855);; Cellular Component: chloroplast envelope (GO:0009941);; Molecular Function: drug transmembrane transporter activity (GO:0015238);; Molecular Function: antiporter activity (GO:0015297);;	--	--	--	--	MatE;; Polysaccharide biosynthesis C-terminal domain	MATE efflux family protein 4, chloroplastic (Precursor) GN=DTX46 OS=Arabidopsis thaliana (Mouse-ear cress) PE=2 SV=1	R	General function prediction only	PREDICTED: MATE efflux family protein 4, chloroplastic-like [Brassica rapa]	cellular component: cell (GO:0005623);; cellular component: membrane (GO:0016020);; cellular component: cell part (GO:0044464);; biological process: cellular process (GO:0009987);; biological process: single-organism process (GO:0044699);; biological process: response to stimulus (GO:0050896);; biological process: localization (GO:0051179);; cellular component: organelle (GO:0043226);; cellular c…
evm.TU.BraA03005400	EVM%20prediction%20BraA03005400	0.771384	36	0.474428	26	0.148762	7	3.613514	125	5.755836	205	5.575447	197	1.83477401856823e-05	2.88451552515568	up	--	--	Biological Process: maltose metabolic process (GO:0000023);; Biological Process: pentose-phosphate shunt (GO:0006098);; Biological Process: rRNA processing (GO:0006364);; Cellular Component: chloroplast thylakoid membrane (GO:0009535);; Biological Process: response to blue light (GO:0009637);; Biological Process: photosynthetic electron transport in photosystem I (GO:0009773);; Biological Process…	--	--	--	--	--	PGR5-like protein 1A, chloroplastic (Precursor) GN=PGRL1A OS=Arabidopsis thaliana (Mouse-ear cress) PE=1 SV=1	S	Function unknown	PREDICTED: PGR5-like protein 1A, chloroplastic isoform X1 [Brassica rapa]	biological process: metabolic process (GO:0008152);; biological process: cellular process (GO:0009987);; biological process: single-organism process (GO:0044699);; cellular component: cell (GO:0005623);; cellular component: membrane (GO:0016020);; cellular component: organelle (GO:0043226);; cellular component: organelle part (GO:0044422);; cellular component: cell part (GO:0044464);; biological …
evm.TU.BraA02003347	EVM%20prediction%20BraA02003347	10.067571	165	16.260675	304	25.863485	420	0.929806	15	2.63777	44	1.419325	24	0.000433655045662624	-3.49329068312333	down	--	--	Molecular Function: copper ion binding (GO:0005507);; Cellular Component: nucleus (GO:0005634);; Cellular Component: cytosol (GO:0005829);; Biological Process: iron ion transport (GO:0006826);; Biological Process: defense response (GO:0006952);; Biological Process: response to biotic stimulus (GO:0009607);; Biological Process: response to zinc ion (GO:0010043);; Biological Process: cellular respo…	--	--	--	--	Pathogenesis-related protein Bet v I family	MLP-like protein 328 GN=MLP328 OS=Arabidopsis thaliana (Mouse-ear cress) PE=2 SV=1	P	Inorganic ion transport and metabolism	PREDICTED: MLP-like protein 328 [Brassica rapa]	molecular function: binding (GO:0005488);; cellular component: cell (GO:0005623);; cellular component: organelle (GO:0043226);; cellular component: cell part (GO:0044464);; biological process: single-organism process (GO:0044699);; biological process: localization (GO:0051179);; biological process: response to stimulus (GO:0050896);; biological process: cellular process (GO:0009987);; biological …
evm.TU.BraA07000312	EVM%20prediction%20BraA07000312	10.416473	505	2.457329	136	5.774789	278	30.772905	1437	17.57984	864	22.236404	1085	0.00128065988720418	1.80091634363718	up	--	--	Cellular Component: cytoplasm (GO:0005737);; Cellular Component: plasma membrane (GO:0005886);; Biological Process: response to cold (GO:0009409);; Biological Process: response to water deprivation (GO:0009414);; Biological Process: response to high light intensity (GO:0009644);; Biological Process: response to salt stress (GO:0009651);; Biological Process: response to abscisic acid (GO:0009737);…	K19366|0|brp:103845911|K19366 spartin | (RefSeq) senescence/dehydration-associated protein At3g51250-like	Endocytosis (ko04144)	--	--	Senescence-associated protein	--	S	Function unknown	PREDICTED: uncharacterized protein LOC103845911 [Brassica rapa]	cellular component: cell (GO:0005623);; cellular component: cell part (GO:0044464);; cellular component: membrane (GO:0016020);; biological process: response to stimulus (GO:0050896)
evm.TU.BraA03004724	EVM%20prediction%20BraA03004724	2.481001	72	1.863491	63	3.618771	104	10.49931	288	6.652602	194	9.349283	273	0.00689345330027929	1.59192842959454	up	[OC]	Posttranslational modification, protein turnover, chaperones;; Energy production and conversion	Cellular Component: chloroplast (GO:0009507);;	--	--	[O]	Posttranslational modification, protein turnover, chaperones	Thioredoxin	Thioredoxin-like 1-2, chloroplastic (Precursor) GN=At5g61440 OS=Arabidopsis thaliana (Mouse-ear cress) PE=2 SV=1	O	Posttranslational modification, protein turnover, chaperones	PREDICTED: thioredoxin-like 1-2, chloroplastic [Brassica rapa]	cellular component: cell (GO:0005623);; cellular component: organelle (GO:0043226);; cellular component: cell part (GO:0044464)
evm.TU.BraA06003684	EVM%20prediction%20BraA06003684	0.338718	19	0	0	0	0	1.3254	71	0.906107	51	0.796831	45	0.000350844523095199	3.03882524797768	up	--	--	Molecular Function: catalytic activity (GO:0003824);; Biological Process: metabolic process (GO:0008152);;	K16860|0|brp:103874376|K16860 phospholipase D3/4 [EC:3.1.4.4] | (RefSeq) phospholipase D Z-like	Glycerophospholipid metabolism (ko00564);; Ether lipid metabolism (ko00565)	--	--	PLD-like domain;; Phospholipase D Active site motif	--	R	General function prediction only	PREDICTED: phospholipase D Z-like isoform X1 [Brassica rapa]	molecular function: catalytic activity (GO:0003824);; biological process: metabolic process (GO:0008152)
evm.TU.BraA02003393	EVM%20prediction%20BraA02003393	1.681572	132	2.263426	203	1.996288	156	6.090247	460	6.01389	468	5.93241	461	0.00137285346187153	1.45713638165112	up	--	--	Molecular Function: nucleic acid binding (GO:0003676);; Molecular Function: transcription factor activity, sequence-specific DNA binding (GO:0003700);; Cellular Component: nucleus (GO:0005634);; Biological Process: regulation of translation (GO:0006417);; Molecular Function: zinc ion binding (GO:0008270);; Biological Process: plastid organization (GO:0009657);; Biological Process: leaf morphogene…	--	--	--	--	Zinc-finger double-stranded RNA-binding;; Zinc finger, C2H2 type;; Zinc-finger of C2H2 type	Protein indeterminate-domain 5, chloroplastic {ECO:0000303|PubMed:16784536} (Precursor) OS=Arabidopsis thaliana (Mouse-ear cress) PE=1 SV=1	R	General function prediction only	BnaA09g18950D [Brassica napus]	molecular function: binding (GO:0005488);; molecular function: nucleic acid binding transcription factor activity (GO:0001071);; biological process: biological regulation (GO:0065007);; cellular component: cell (GO:0005623);; cellular component: organelle (GO:0043226);; cellular component: cell part (GO:0044464);; biological process: cellular process (GO:0009987);; biological process: cellular co…
evm.TU.BraA07003334	EVM%20prediction%20BraA07003334	5.321398	133	3.350903	95	4.345001	108	36.850994	884	36.036701	909	63.775127	1598	2.20850935159806e-06	3.26799866520804	up	[O]	Posttranslational modification, protein turnover, chaperones	Molecular Function: glutathione transferase activity (GO:0004364);; Cellular Component: cytoplasm (GO:0005737);; Biological Process: glutathione metabolic process (GO:0006749);; Biological Process: toxin catabolic process (GO:0009407);; Biological Process: ethylene-activated signaling pathway (GO:0009873);;	K00799|4.4112e-160|brp:103831538|K00799 glutathione S-transferase [EC:2.5.1.18] | (RefSeq) glutathione S-transferase U12	Glutathione metabolism (ko00480)	--	--	Glutathione S-transferase, N-terminal domain;; Glutathione S-transferase, N-terminal domain;; Glutathione S-transferase, N-terminal domain;; Glutathione S-transferase, C-terminal domain	Glutathione S-transferase U12 GN=GSTU12 OS=Arabidopsis thaliana (Mouse-ear cress) PE=2 SV=2	O	Posttranslational modification, protein turnover, chaperones	PREDICTED: glutathione S-transferase U12 [Brassica rapa]	molecular function: catalytic activity (GO:0003824);; biological process: metabolic process (GO:0008152);; cellular component: cell (GO:0005623);; cellular component: cell part (GO:0044464);; biological process: cellular process (GO:0009987);; biological process: single-organism process (GO:0044699);; biological process: signaling (GO:0023052);; biological process: response to stimulus (GO:005089…
evm.TU.BraA03003808	EVM%20prediction%20BraA03003808	16.289762	853	19.728194	1176	11.603975	603	34.322011	1732	55.499615	2940	37.137621	1955	0.0040271702449825	1.29143703079065	up	[G]	Carbohydrate transport and metabolism	Biological Process: maltose metabolic process (GO:0000023);; Molecular Function: phosphoglycerate kinase activity (GO:0004618);; Cellular Component: cell wall (GO:0005618);; Cellular Component: nucleus (GO:0005634);; Cellular Component: mitochondrion (GO:0005739);; Cellular Component: cytosol (GO:0005829);; Biological Process: glycolytic process (GO:0006096);; Biological Process: pentose-phosphat…	K00927|0|brp:103859466|K00927 phosphoglycerate kinase [EC:2.7.2.3] | (RefSeq) phosphoglycerate kinase 1, chloroplastic	Glycolysis / Gluconeogenesis (ko00010);; Carbon fixation in photosynthetic organisms (ko00710);; Carbon metabolism (ko01200);; Biosynthesis of amino acids (ko01230)	--	--	Phosphoglycerate kinase	Phosphoglycerate kinase 1, chloroplastic (Precursor) GN=PGK1 OS=Arabidopsis thaliana (Mouse-ear cress) PE=1 SV=1	G	Carbohydrate transport and metabolism	BnaA03g32440D [Brassica napus]	biological process: metabolic process (GO:0008152);; biological process: cellular process (GO:0009987);; biological process: single-organism process (GO:0044699);; molecular function: catalytic activity (GO:0003824);; cellular component: cell (GO:0005623);; cellular component: cell part (GO:0044464);; cellular component: organelle (GO:0043226);; biological process: response to stimulus (GO:005089…
evm.TU.BraA08004024	EVM%20prediction%20BraA08004024	74.438465	1650	20.80623	534	17.442396	389	282.891447	5898	139.108472	3118	244.560619	5243	0.000256017812292723	2.40463961069623	up	--	--	Cellular Component: cytosol (GO:0005829);; Biological Process: response to desiccation (GO:0009269);; Biological Process: response to cold (GO:0009409);; Biological Process: response to wounding (GO:0009611);; Biological Process: response to high light intensity (GO:0009644);; Biological Process: response to abscisic acid (GO:0009737);; Biological Process: embryo development ending in seed dorman…	--	--	--	--	Late embryogenesis abundant protein	Probable desiccation-related protein LEA14 GN=LEA14 OS=Arabidopsis thaliana (Mouse-ear cress) PE=1 SV=1	S	Function unknown	PREDICTED: probable desiccation-related protein LEA14 [Brassica rapa]	cellular component: cell (GO:0005623);; cellular component: cell part (GO:0044464);; biological process: response to stimulus (GO:0050896);; biological process: reproductive process (GO:0022414);; biological process: multicellular organismal process (GO:0032501);; biological process: developmental process (GO:0032502);; biological process: single-organism process (GO:0044699);; biological process…
Brassica_rapa_newGene_5891	--	6.552056	368	5.250693	350	8.302558	560	2.874857	182	3.514789	174	2.878696	144	0.00982387064561871	-1.42288543808745	down	--	--	--	--	--	--	--	--	--	S	Function unknown	PREDICTED: uncharacterized protein LOC106324421 [Brassica oleracea var. oleracea]	--
evm.TU.BraA02001622	EVM%20prediction%20BraA02001622	30.018254	2579	32.61886	3251	36.025567	3195	13.54651	1176	17.306612	1582	17.222093	1524	1.7546537985758e-05	-1.13254294316202	down	--	--	Molecular Function: RNA binding (GO:0003723);; Cellular Component: nucleus (GO:0005634);;	K13162|0|brp:103852061|K13162 poly(rC)-binding protein 2/3/4 | (RefSeq) KH domain-containing protein At4g18375-like	--	--	--	KH domain;; KH domain;; KH domain	KH domain-containing protein At4g18375 GN=At4g18375 OS=Arabidopsis thaliana (Mouse-ear cress) PE=2 SV=1	A	RNA processing and modification	PREDICTED: KH domain-containing protein At4g18375-like [Brassica rapa]	molecular function: binding (GO:0005488);; cellular component: cell (GO:0005623);; cellular component: organelle (GO:0043226);; cellular component: cell part (GO:0044464)
evm.TU.BraA07003976	EVM%20prediction%20BraA07003976	0.280328	10	0.268272	11	0	0	0.906676	31	1.839864	65	0.955717	34	0.00386589721462028	2.60726100985653	up	--	--	Cellular Component: chloroplast (GO:0009507);;	--	--	--	--	Protein of unknown function (DUF793)	--	S	Function unknown	PREDICTED: uncharacterized protein LOC103832214 [Brassica rapa]	cellular component: cell (GO:0005623);; cellular component: organelle (GO:0043226);; cellular component: cell part (GO:0044464)
evm.TU.BraA09001881	EVM%20prediction%20BraA09001881	1.589683	28	0.188369	4	0.538376	10	6.277787	105	3.753051	66	2.996413	53	0.00450790501994827	2.32900971110624	up	--	--	Cellular Component: mitochondrion (GO:0005739);; Cellular Component: plasma membrane (GO:0005886);;	--	--	--	--	--	--	S	Function unknown	PREDICTED: uncharacterized protein LOC103838612 [Brassica rapa]	cellular component: cell (GO:0005623);; cellular component: organelle (GO:0043226);; cellular component: cell part (GO:0044464);; cellular component: membrane (GO:0016020)
evm.TU.BraA04000124	EVM%20prediction%20BraA04000124	140.562256	3888	206.825577	6517	123.424667	3382	568.926941	15172	833.818359	23381	645.397888	17983	1.66682863498284e-09	2.00012146253078	up	--	--	Cellular Component: photosystem II (GO:0009523);; Cellular Component: chloroplast thylakoid membrane (GO:0009535);; Biological Process: photosynthesis, light harvesting in photosystem I (GO:0009768);; Cellular Component: photosystem I antenna complex (GO:0009782);; Cellular Component: integral component of membrane (GO:0016021);; Molecular Function: chlorophyll binding (GO:0016168);; Biological P…	K08908|1.90986e-159|brp:103862822|K08908 light-harvesting complex I chlorophyll a/b binding protein 2 | (RefSeq) photosystem I chlorophyll a/b-binding protein 2, chloroplastic-like	Photosynthesis - antenna proteins (ko00196)	--	--	Chlorophyll A-B binding protein	Chlorophyll a-b binding protein, chloroplastic (Precursor) OS=Petunia hybrida (Petunia) PE=2 SV=1	R	General function prediction only	PREDICTED: chlorophyll a-b binding protein, chloroplastic-like [Brassica rapa]	cellular component: cell (GO:0005623);; cellular component: membrane (GO:0016020);; cellular component: macromolecular complex (GO:0032991);; cellular component: membrane part (GO:0044425);; cellular component: cell part (GO:0044464);; cellular component: organelle (GO:0043226);; cellular component: organelle part (GO:0044422);; biological process: metabolic process (GO:0008152);; biological proc…
evm.TU.BraA07002646	EVM%20prediction%20BraA07002646	12.722958	431	9.232977	352	9.579148	313	39.149768	1257	29.697185	1000	33.071509	1103	5.93510601159399e-07	1.56156030195227	up	--	--	Molecular Function: protein binding (GO:0005515);; Cellular Component: nucleus (GO:0005634);; Biological Process: protein targeting to membrane (GO:0006612);; Biological Process: response to water deprivation (GO:0009414);; Biological Process: response to wounding (GO:0009611);; Biological Process: response to fungus (GO:0009620);; Biological Process: jasmonic acid biosynthetic process (GO:000969…	K13464|4.17827e-163|brp:103830675|K13464 jasmonate ZIM domain-containing protein | (RefSeq) protein TIFY 10B-like	Plant hormone signal transduction (ko04075)	--	--	Divergent CCT motif;; tify domain	Protein TIFY 10B OS=Arabidopsis thaliana (Mouse-ear cress) PE=1 SV=1	K	Transcription	PREDICTED: protein TIFY 10B-like isoform X1 [Brassica rapa]	molecular function: binding (GO:0005488);; cellular component: cell (GO:0005623);; cellular component: organelle (GO:0043226);; cellular component: cell part (GO:0044464);; biological process: single-organism process (GO:0044699);; biological process: localization (GO:0051179);; biological process: cellular component organization or biogenesis (GO:0071840);; biological process: response to stimul…
evm.TU.BraA07003990	EVM%20prediction%20BraA07003990	12.97331	737	14.738834	971	10.697909	581	29.791252	1666	28.525774	1743	29.023175	1750	9.26296642214076e-05	1.13264720560065	up	[R]	General function prediction only	Cellular Component: cytoplasm (GO:0005737);; Cellular Component: Cul4-RING E3 ubiquitin ligase complex (GO:0080008);;	--	--	--	--	WD domain, G-beta repeat	Katanin p80 WD40 repeat-containing subunit B1 homolog {ECO:0000255|HAMAP-Rule:MF_03022} GN=At5g23430 OS=Arabidopsis thaliana (Mouse-ear cress) PE=2 SV=3	R	General function prediction only	PREDICTED: uncharacterized WD repeat-containing protein C2A9.03 [Brassica rapa]	cellular component: cell (GO:0005623);; cellular component: cell part (GO:0044464);; cellular component: macromolecular complex (GO:0032991)
evm.TU.BraA01000027	EVM%20prediction%20BraA01000027	0.263116	17	0.130801	10	0.347345	21	4.110739	230	1.855658	110	2.761128	162	2.68486115565659e-05	3.31451755948149	up	[V]	Defense mechanisms	Biological Process: sulfur amino acid metabolic process (GO:0000096);; Biological Process: MAPK cascade (GO:0000165);; Cellular Component: mitochondrion (GO:0005739);; Cellular Component: plasma membrane (GO:0005886);; Biological Process: glycine catabolic process (GO:0006546);; Biological Process: protein targeting to membrane (GO:0006612);; Biological Process: unsaturated fatty acid biosyntheti…	--	--	--	--	MatE;; Polysaccharide biosynthesis C-terminal domain	Enhanced disease susceptibility 5 GN=F19H22.130 OS=Arabidopsis thaliana (Mouse-ear cress) PE=2 SV=1	P	Inorganic ion transport and metabolism	PREDICTED: enhanced disease susceptibility 5 [Brassica rapa]	biological process: metabolic process (GO:0008152);; biological process: cellular process (GO:0009987);; biological process: single-organism process (GO:0044699);; biological process: signaling (GO:0023052);; biological process: response to stimulus (GO:0050896);; biological process: biological regulation (GO:0065007);; cellular component: cell (GO:0005623);; cellular component: organelle (GO:004…
evm.TU.BraA08001370	EVM%20prediction%20BraA08001370	26.832371	402	13.081876	223	15.552069	231	57.775612	834	49.917931	758	50.174335	757	8.58364817848255e-05	1.39043910409316	up	--	--	--	--	--	--	--	--	--	R	General function prediction only	hypothetical protein ARALYDRAFT_914862 [Arabidopsis lyrata subsp. lyrata]	--
evm.TU.BraA10002072	EVM%20prediction%20BraA10002072	65.850212	3173	64.993584	3568	61.840061	2952	29.977375	1393	39.363903	1923	33.619099	1632	0.000118341217984437	-1.02425774235528	down	--	--	Molecular Function: DNA binding (GO:0003677);; Molecular Function: chromatin binding (GO:0003682);; Molecular Function: transcription factor activity, sequence-specific DNA binding (GO:0003700);; Cellular Component: nucleus (GO:0005634);; Biological Process: response to abscisic acid (GO:0009737);; Biological Process: glucuronoxylan metabolic process (GO:0010413);; Biological Process: xylan biosy…	K09422|2.72422e-85|brp:103846317|K09422 myb proto-oncogene protein, plant | (RefSeq) protein ODORANT1	--	--	--	--	Protein ODORANT1 GN=ODO1 OS=Petunia hybrida (Petunia) PE=2 SV=1	K	Transcription	PREDICTED: protein ODORANT1 [Brassica rapa]	molecular function: binding (GO:0005488);; molecular function: nucleic acid binding transcription factor activity (GO:0001071);; biological process: biological regulation (GO:0065007);; cellular component: cell (GO:0005623);; cellular component: organelle (GO:0043226);; cellular component: cell part (GO:0044464);; biological process: response to stimulus (GO:0050896);; biological process: metabol…
evm.TU.BraA09004738	EVM%20prediction%20BraA09004738	7.837871	162	9.504084	224	11.427677	234	3.757791	75	3.364652	71	2.676084	56	0.008067010129662	-1.67007088825659	down	--	--	--	--	--	--	--	--	--	--	--	BnaC04g44290D [Brassica napus]	--
evm.TU.BraA01003629	EVM%20prediction%20BraA01003629	23.030186	853	16.069941	678	12.020564	441	53.209942	1900	48.632023	1826	51.059769	1905	9.46792823732493e-08	1.4623305345798	up	--	--	Biological Process: proteolysis (GO:0006508);; Molecular Function: cysteine-type peptidase activity (GO:0008234);;	--	--	--	--	Papain family cysteine protease;; Cathepsin propeptide inhibitor domain (I29);; Peptidase C1-like family	Senescence-specific cysteine protease SAG39 {ECO:0000305} (Precursor) OS=Oryza sativa subsp. indica (Rice) PE=3 SV=1	O	Posttranslational modification, protein turnover, chaperones	PREDICTED: zingipain-2 [Brassica rapa]	biological process: metabolic process (GO:0008152);; molecular function: catalytic activity (GO:0003824)
evm.TU.BraA10002018	EVM%20prediction%20BraA10002018	10.5158	210	5.610068	128	19.060793	376	36.960449	710	41.251209	833	25.556555	513	0.00331160754375809	1.4361327259756	up	--	--	Cellular Component: chloroplast (GO:0009507);;	--	--	--	--	Domain of unknown function (DUF4228)	--	S	Function unknown	PREDICTED: uncharacterized protein LOC103833162 [Brassica rapa]	cellular component: cell (GO:0005623);; cellular component: organelle (GO:0043226);; cellular component: cell part (GO:0044464)
evm.TU.BraA10002164	EVM%20prediction%20BraA10002164	197.457937	20804	135.859335	16362	150.628165	15756	99.287686	10094	80.424453	8617	71.552824	7605	0.000334773276938443	-1.0652248637484	down	[O]	Posttranslational modification, protein turnover, chaperones	Molecular Function: ATP binding (GO:0005524);; Biological Process: obsolete ATP catabolic process (GO:0006200);; Biological Process: response to heat (GO:0009408);; Cellular Component: chloroplast stroma (GO:0009570);; Biological Process: chloroplast organization (GO:0009658);; Biological Process: protein processing (GO:0016485);; Molecular Function: ATPase activity (GO:0016887);;	K03695|0|brp:103846412|K03695 ATP-dependent Clp protease ATP-binding subunit ClpB | (RefSeq) chaperone protein ClpB3, chloroplastic-like	--	--	--	AAA domain (Cdc48 subfamily);; Clp amino terminal domain;; ATPase family associated with various cellular activities (AAA);; C-terminal, D2-small domain, of ClpB protein;; AAA domain (dynein-related subfamily);; AAA ATPase domain;; Sigma-54 interaction domain;; AAA domain;; AAA domain;; IstB-like ATP binding protein;; AAA domain;; AAA domain;; Zeta toxin;; RNA helicase;; Holliday junction DNA hel…	Chaperone protein ClpB3, chloroplastic (Precursor) GN=T20K14.60 OS=Arabidopsis thaliana (Mouse-ear cress) PE=2 SV=1	O	Posttranslational modification, protein turnover, chaperones	PREDICTED: chaperone protein ClpB3, chloroplastic-like [Brassica rapa]	molecular function: binding (GO:0005488);; biological process: metabolic process (GO:0008152);; biological process: cellular process (GO:0009987);; biological process: single-organism process (GO:0044699);; biological process: response to stimulus (GO:0050896);; cellular component: cell (GO:0005623);; cellular component: organelle (GO:0043226);; cellular component: organelle part (GO:0044422);; c…
evm.TU.BraA01000491	EVM%20prediction%20BraA01000491	30.407782	3388	35.144613	4617	22.463569	2694	14.773257	1704	16.579057	2058	13.267614	1718	0.000267009121861913	-1.00515721816694	down	[T]	Signal transduction mechanisms	Molecular Function: aspartic-type endopeptidase activity (GO:0004190);; Cellular Component: extracellular region (GO:0005576);; Biological Process: proteolysis (GO:0006508);; Biological Process: cellular metabolic process (GO:0044237);;	--	--	[T]	Signal transduction mechanisms	Plant organelle RNA recognition domain;; Xylanase inhibitor N-terminal;; Eukaryotic aspartyl protease;; Xylanase inhibitor C-terminal;; Protein phosphatase 2C;; Stage II sporulation protein E (SpoIIE);; Protein phosphatase 2C	Protein ROOT PRIMORDIUM DEFECTIVE 1 GN=RPD1 OS=Arabidopsis thaliana (Mouse-ear cress) PE=1 SV=1	S	Function unknown	putative protein [Arabidopsis thaliana]	molecular function: catalytic activity (GO:0003824);; biological process: metabolic process (GO:0008152);; cellular component: extracellular region (GO:0005576);; biological process: cellular process (GO:0009987)
evm.TU.BraA05001370	EVM%20prediction%20BraA05001370	48.683575	1963	55.559868	2553	59.942463	2395	20.600698	801	32.815712	1342	19.67046	800	1.35542298177505e-06	-1.2889571327283	down	[Q]	Secondary metabolites biosynthesis, transport and catabolism	Cellular Component: cytosol (GO:0005829);; Biological Process: metabolic process (GO:0008152);; Cellular Component: chloroplast (GO:0009507);; Biological Process: response to zinc ion (GO:0010043);; Molecular Function: transferase activity, transferring acyl groups other than amino-acyl groups (GO:0016747);; Molecular Function: hydrolase activity (GO:0016787);;	K01061|1.59142e-180|brp:103867654|K01061 carboxymethylenebutenolidase [EC:3.1.1.45] | (RefSeq) protein usf	--	--	--	Dienelactone hydrolase family;; Alpha/beta hydrolase family;; Alpha/beta hydrolase family;; BAAT / Acyl-CoA thioester hydrolase C terminal;; alpha/beta hydrolase fold	--	G	Carbohydrate transport and metabolism	PREDICTED: carboxymethylenebutenolidase homolog [Brassica rapa]	cellular component: cell (GO:0005623);; cellular component: cell part (GO:0044464);; biological process: metabolic process (GO:0008152);; cellular component: organelle (GO:0043226);; biological process: response to stimulus (GO:0050896);; molecular function: catalytic activity (GO:0003824)
Brassica_rapa_newGene_828	--	21.686481	411	20.131859	435	23.089153	434	46.737656	854	53.292366	1024	46.680984	891	0.00209478351762147	1.05502629010329	up	--	--	Cellular Component: intracellular (GO:0005622);; Biological Process: protein targeting (GO:0006605);; Molecular Function: P-P-bond-hydrolysis-driven protein transmembrane transporter activity (GO:0015450);; Cellular Component: integral component of membrane (GO:0016021);; Biological Process: protein transmembrane transport (GO:0071806);;	K07342|1.73957e-29|eus:EUTSA_v10026733mg|K07342 protein transport protein SEC61 subunit gamma and related proteins | (RefSeq) hypothetical protein	Protein export (ko03060);; Protein processing in endoplasmic reticulum (ko04141);; Phagosome (ko04145)	[U]	Intracellular trafficking, secretion, and vesicular transport	SecE/Sec61-gamma subunits of protein translocation complex	Protein transport protein Sec61 subunit gamma-2 OS=Arabidopsis thaliana OX=3702 GN=SEC61G2 PE=1 SV=1	U	Intracellular trafficking, secretion, and vesicular transport	secE/sec61-gamma protein transport protein [Arabidopsis thaliana]	cellular component: cell (GO:0005623);; cellular component: cell part (GO:0044464);; biological process: single-organism process (GO:0044699);; biological process: localization (GO:0051179);; molecular function: transporter activity (GO:0005215);; biological process: cellular process (GO:0009987);; cellular component: membrane (GO:0016020);; cellular component: membrane part (GO:0044425)
evm.TU.BraA03002677	EVM%20prediction%20BraA03002677	7.043572	481	10.258047	783	12.236311	810	3.747032	255	5.332226	305	2.80147	180	0.000367384439310702	-1.53944686652842	down	[KAD]	Transcription;; RNA processing and modification;; Cell cycle control, cell division, chromosome partitioning	Molecular Function: DNA binding (GO:0003677);; Molecular Function: transcription factor activity, sequence-specific DNA binding (GO:0003700);; Cellular Component: nucleus (GO:0005634);; Biological Process: regulation of transcription, DNA-templated (GO:0006355);;	K09422|0|brp:103858339|K09422 myb proto-oncogene protein, plant | (RefSeq) transcription factor MYB104-like	--	[K]	Transcription	Myb-like DNA-binding domain;; Myb-like DNA-binding domain	Transcription factor MYB104 GN=MYB104 OS=Arabidopsis thaliana (Mouse-ear cress) PE=2 SV=3	K	Transcription	PREDICTED: transcription factor MYB104-like [Brassica rapa]	molecular function: binding (GO:0005488);; molecular function: nucleic acid binding transcription factor activity (GO:0001071);; biological process: biological regulation (GO:0065007);; cellular component: cell (GO:0005623);; cellular component: organelle (GO:0043226);; cellular component: cell part (GO:0044464)
evm.TU.BraA09001289	EVM%20prediction%20BraA09001289	16.531734	926	17.486939	1112	11.276048	621	33.356718	1813	31.733161	1817	37.663792	2150	0.00014883395281496	1.08017337656844	up	--	--	Molecular Function: iron ion binding (GO:0005506);; Cellular Component: cytoplasm (GO:0005737);; Biological Process: syncytium formation (GO:0006949);; Biological Process: inositol catabolic process (GO:0019310);; Molecular Function: inositol oxygenase activity (GO:0050113);; Biological Process: oxidation-reduction process (GO:0055114);;	K00469|0|brp:103837984|K00469 inositol oxygenase [EC:1.13.99.1] | (RefSeq) inositol oxygenase 2-like	Ascorbate and aldarate metabolism (ko00053);; Inositol phosphate metabolism (ko00562)	--	--	Family of unknown function (DUF706)	Inositol oxygenase 2 GN=MIOX2 OS=Arabidopsis thaliana (Mouse-ear cress) PE=2 SV=2	R	General function prediction only	PREDICTED: inositol oxygenase 2-like [Brassica rapa]	molecular function: binding (GO:0005488);; cellular component: cell (GO:0005623);; cellular component: cell part (GO:0044464);; biological process: cellular process (GO:0009987);; biological process: developmental process (GO:0032502);; biological process: single-organism process (GO:0044699);; biological process: metabolic process (GO:0008152);; molecular function: catalytic activity (GO:0003824)
evm.TU.BraA06004714	EVM%20prediction%20BraA06004714	51.330458	2928	97.761993	6111	66.831147	3608	150.765096	8135	174.881104	9717	158.144337	8712	0.000194236692451829	1.03855592050361	up	--	--	Cellular Component: mitochondrion (GO:0005739);; Cellular Component: chloroplast thylakoid (GO:0009534);; Biological Process: photosynthetic acclimation (GO:0009643);; Molecular Function: phosphoglycerate transmembrane transporter activity (GO:0015120);; Molecular Function: antiporter activity (GO:0015297);; Biological Process: phosphoglycerate transport (GO:0015713);; Cellular Component: integra…	K15283|0|brp:103827753|K15283 solute carrier family 35, member E1 | (RefSeq) triose phosphate/phosphate translocator, chloroplastic	--	--	--	Triose-phosphate Transporter family;; EamA-like transporter family	Triose phosphate/phosphate translocator, chloroplastic (Precursor) GN=TPT OS=Brassica oleracea var. botrytis (Cauliflower) PE=2 SV=1	EG	Amino acid transport and metabolism;; Carbohydrate transport and metabolism	PREDICTED: triose phosphate/phosphate translocator, chloroplastic isoform X1 [Brassica rapa]	cellular component: cell (GO:0005623);; cellular component: organelle (GO:0043226);; cellular component: cell part (GO:0044464);; cellular component: organelle part (GO:0044422);; biological process: response to stimulus (GO:0050896);; molecular function: transporter activity (GO:0005215);; biological process: cellular process (GO:0009987);; biological process: single-organism process (GO:0044699…
evm.TU.BraA06004034	EVM%20prediction%20BraA06004034	11.288756	575	11.062494	664	16.45702	863	5.843617	298	5.97073	316	6.012604	315	0.00116055542120327	-1.24109719709059	down	[I]	Lipid transport and metabolism	Molecular Function: acetyl-CoA C-acetyltransferase activity (GO:0003985);; Cellular Component: peroxisome (GO:0005777);; Cellular Component: cytosol (GO:0005829);; Cellular Component: plasma membrane (GO:0005886);; Biological Process: acetyl-CoA biosynthetic process (GO:0006085);; Biological Process: embryo development ending in seed dormancy (GO:0009793);; Biological Process: pollen germination …	K00626|0|brp:103874937|K00626 acetyl-CoA C-acetyltransferase [EC:2.3.1.9] | (RefSeq) acetyl-CoA acetyltransferase, cytosolic 1	Fatty acid degradation (ko00071);; Synthesis and degradation of ketone bodies (ko00072);; Valine, leucine and isoleucine degradation (ko00280);; Lysine degradation (ko00310);; Tryptophan metabolism (ko00380);; Pyruvate metabolism (ko00620);; Glyoxylate and dicarboxylate metabolism (ko00630);; Propanoate metabolism (ko00640);; Butanoate metabolism (ko00650);; Terpenoid backbone biosynthesis (ko009…	[I]	Lipid transport and metabolism	Thiolase, N-terminal domain;; Thiolase, C-terminal domain;; Beta-ketoacyl synthase, N-terminal domain	Acetyl-CoA acetyltransferase, cytosolic 1 GN=MIF21.12 OS=Arabidopsis thaliana (Mouse-ear cress) PE=2 SV=1	I	Lipid transport and metabolism	BnaA06g30370D [Brassica napus]	molecular function: catalytic activity (GO:0003824);; biological process: metabolic process (GO:0008152);; cellular component: cell (GO:0005623);; cellular component: organelle (GO:0043226);; cellular component: cell part (GO:0044464);; cellular component: membrane (GO:0016020);; biological process: cellular process (GO:0009987);; biological process: reproductive process (GO:0022414);; biological…
evm.TU.BraA06001304	EVM%20prediction%20BraA06001304	2.839735	91	1.932391	71	1.716746	55	10.196917	315	6.007138	195	9.142494	295	0.00138180183668357	1.8408478165175	up	--	--	Cellular Component: chloroplast (GO:0009507);;	K20858|0|brp:103871731|K20858 calcium uniporter protein, mitochondrial | (RefSeq) calcium uniporter protein 6, mitochondrial	--	--	--	Protein of unknown function, DUF607	Calcium uniporter protein 6, mitochondrial (Precursor) OS=Arabidopsis thaliana (Mouse-ear cress) PE=2 SV=1	S	Function unknown	PREDICTED: uncharacterized protein LOC103871731 [Brassica rapa]	cellular component: cell (GO:0005623);; cellular component: organelle (GO:0043226);; cellular component: cell part (GO:0044464)
evm.TU.BraA09005336	EVM%20prediction%20BraA09005336	7.473522	105	7.081991	113	10.901027	152	27.89842	377	23.090046	328	26.944208	380	0.00318939017713741	1.4895015013828	up	--	--	--	--	--	--	--	--	--	S	Function unknown	PREDICTED: uncharacterized protein LOC103841900 [Brassica rapa]	--
evm.TU.BraA09004553	EVM%20prediction%20BraA09004553	8.728141	259	7.23596	244	8.810362	259	2.027257	58	3.937496	119	2.931576	88	0.00704070102991595	-1.59176672884153	down	--	--	Cellular Component: mitochondrion (GO:0005739);; Biological Process: circadian rhythm (GO:0007623);;	--	--	--	--	Arabidopsis protein of unknown function	--	S	Function unknown	PREDICTED: uncharacterized protein LOC103841060 [Brassica rapa]	cellular component: cell (GO:0005623);; cellular component: organelle (GO:0043226);; cellular component: cell part (GO:0044464);; biological process: rhythmic process (GO:0048511)
evm.TU.BraA04000535	EVM%20prediction%20BraA04000535	6.829741	234	9.194713	427	9.243338	292	0.122518	9	3.561684	171	0	0	0.000427435541873899	-2.4706265833772	down	[R]	General function prediction only	Molecular Function: nucleotide binding (GO:0000166);; Biological Process: mRNA splicing, via spliceosome (GO:0000398);; Molecular Function: RNA binding (GO:0003723);; Cellular Component: nucleus (GO:0005634);; Biological Process: response to water deprivation (GO:0009414);; Cellular Component: chloroplast (GO:0009507);; Biological Process: response to salt stress (GO:0009651);; Biological Process…	--	--	--	--	RNA recognition motif. (a.k.a. RRM, RBD, or RNP domain);; RNA recognition motif (a.k.a. RRM, RBD, or RNP domain);; RNA recognition motif. (a.k.a. RRM, RBD, or RNP domain)	UBP1-associated protein 2C GN=UBA2C OS=Arabidopsis thaliana (Mouse-ear cress) PE=2 SV=1	R	General function prediction only	PREDICTED: RNA-binding protein 38-like [Brassica rapa]	molecular function: binding (GO:0005488);; biological process: metabolic process (GO:0008152);; biological process: cellular process (GO:0009987);; cellular component: cell (GO:0005623);; cellular component: organelle (GO:0043226);; cellular component: cell part (GO:0044464);; biological process: response to stimulus (GO:0050896);; biological process: biological regulation (GO:0065007)
evm.TU.BraA06004437	EVM%20prediction%20BraA06004437	0.642718	22	0.18334	7	0.503812	17	4.876524	136	6.314071	205	4.204078	121	3.52382385631606e-06	3.23523594388004	up	--	--	Cellular Component: extracellular region (GO:0005576);; Biological Process: syncytium formation (GO:0006949);; Biological Process: unidimensional cell growth (GO:0009826);; Biological Process: plant-type cell wall loosening (GO:0009828);; Biological Process: plant-type cell wall modification involved in multidimensional cell growth (GO:0009831);; Biological Process: xylem development (GO:0010089)…	--	--	--	--	Pollen allergen;; Rare lipoprotein A (RlpA)-like double-psi beta-barrel	Expansin-A15 (Precursor) GN=T17M13.26 OS=Arabidopsis thaliana (Mouse-ear cress) PE=2 SV=2	R	General function prediction only	expansin-A15-like precursor [Brassica rapa]	cellular component: extracellular region (GO:0005576);; biological process: cellular process (GO:0009987);; biological process: developmental process (GO:0032502);; biological process: single-organism process (GO:0044699);; biological process: growth (GO:0040007);; biological process: cellular component organization or biogenesis (GO:0071840);; cellular component: membrane (GO:0016020);; biologic…
evm.TU.BraA09002996	EVM%20prediction%20BraA09002996	1.259264	64	1.59097	94	0.841736	50	0.299217	23	0.061038	7	0.062335	3	0.0010232812009395	-2.66896378007646	down	--	--	Molecular Function: transcription factor activity, sequence-specific DNA binding (GO:0003700);; Molecular Function: protein tyrosine kinase activity (GO:0004713);; Molecular Function: protein binding (GO:0005515);; Molecular Function: ATP binding (GO:0005524);; Cellular Component: nucleus (GO:0005634);; Biological Process: regulation of transcription, DNA-templated (GO:0006355);; Biological Proce…	--	--	--	--	Calmodulin binding protein-like;; NB-ARC domain;; Leucine Rich repeats (2 copies);; Leucine rich repeat;; Leucine Rich Repeat;; VQ motif;; Leucine rich repeat	Probable WRKY transcription factor 19 GN=WRKY19 OS=Arabidopsis thaliana (Mouse-ear cress) PE=2 SV=1	K	Transcription	PREDICTED: probable WRKY transcription factor 19 isoform X1 [Brassica rapa]	molecular function: nucleic acid binding transcription factor activity (GO:0001071);; biological process: biological regulation (GO:0065007);; molecular function: catalytic activity (GO:0003824);; biological process: metabolic process (GO:0008152);; biological process: cellular process (GO:0009987);; molecular function: binding (GO:0005488);; cellular component: cell (GO:0005623);; cellular compo…
evm.TU.BraA07002737	EVM%20prediction%20BraA07002737	38.872261	1414	52.512608	2177	49.563393	1787	21.94544	770	24.95294	921	25.469158	934	0.000120812819189774	-1.08202807826626	down	--	--	Cellular Component: mitochondrial inner membrane (GO:0005743);; Biological Process: mitochondrial transport (GO:0006839);; Cellular Component: integral component of membrane (GO:0016021);; Biological Process: transmembrane transport (GO:0055085);;	K15121|0|brp:103830780|K15121 solute carrier family 25, member 44 | (RefSeq) solute carrier family 25 member 44-like	--	[C]	Energy production and conversion	Mitochondrial carrier protein	Probable S-adenosylmethionine carrier 2, chloroplastic (Precursor) GN=SAMC2 OS=Arabidopsis thaliana (Mouse-ear cress) PE=2 SV=1	C	Energy production and conversion	PREDICTED: solute carrier family 25 member 44-like [Brassica rapa]	cellular component: cell (GO:0005623);; cellular component: membrane (GO:0016020);; cellular component: organelle (GO:0043226);; cellular component: organelle part (GO:0044422);; cellular component: cell part (GO:0044464);; biological process: single-organism process (GO:0044699);; biological process: localization (GO:0051179);; cellular component: membrane part (GO:0044425);; biological process:…
evm.TU.BraA07003208	EVM%20prediction%20BraA07003208	36.337788	317	23.756882	236	17.064167	148	254.579453	2140	229.351959	2027	203.101303	1784	6.44759270868914e-28	3.03413492809229	up	--	--	Cellular Component: cytoplasm (GO:0005737);;	--	--	--	--	--	--	S	Function unknown	PREDICTED: uncharacterized protein LOC103831261 [Brassica rapa]	cellular component: cell (GO:0005623);; cellular component: cell part (GO:0044464)
evm.TU.BraA03006292	EVM%20prediction%20BraA03006292	0.438235	32	0.707656	37	1.246015	58	0.029092	3	0.084962	7	0.096894	8	0.00104463113802315	-2.8963147808494	down	--	--	Molecular Function: nucleotide binding (GO:0000166);; Molecular Function: protein binding (GO:0005515);; Cellular Component: nucleus (GO:0005634);; Biological Process: protein targeting to membrane (GO:0006612);; Biological Process: membrane fusion (GO:0006944);; Biological Process: G-protein coupled receptor signaling pathway (GO:0007186);; Biological Process: response to water deprivation (GO:0…	--	--	--	--	G-protein alpha subunit	Extra-large guanine nucleotide-binding protein 2 GN=XLG2 OS=Arabidopsis thaliana (Mouse-ear cress) PE=1 SV=1	T	Signal transduction mechanisms	BnaA03g52790D [Brassica napus]	molecular function: binding (GO:0005488);; cellular component: cell (GO:0005623);; cellular component: organelle (GO:0043226);; cellular component: cell part (GO:0044464);; biological process: single-organism process (GO:0044699);; biological process: localization (GO:0051179);; biological process: cellular component organization or biogenesis (GO:0071840);; biological process: cellular process (…
evm.TU.BraA05004079	EVM%20prediction%20BraA05004079	43.587704	718	87.731285	1646	90.163261	1471	15.444827	246	32.000256	535	19.585302	325	0.00477167853465123	-1.84540065130478	down	--	--	Cellular Component: nucleus (GO:0005634);; Biological Process: response to oxidative stress (GO:0006979);; Biological Process: anaerobic respiration (GO:0009061);;	--	--	--	--	--	--	S	Function unknown	PREDICTED: uncharacterized protein LOC103870496 [Brassica rapa]	cellular component: cell (GO:0005623);; cellular component: organelle (GO:0043226);; cellular component: cell part (GO:0044464);; biological process: response to stimulus (GO:0050896);; biological process: metabolic process (GO:0008152);; biological process: cellular process (GO:0009987);; biological process: single-organism process (GO:0044699)
evm.TU.BraA09005666	EVM%20prediction%20BraA09005666	0.125983	10	0.150634	13	0.054217	4	0.423322	31	1.041319	78	1.191279	89	0.00317401296970711	2.83813981512444	up	[M]	Cell wall/membrane/envelope biogenesis	Cellular Component: nucleus (GO:0005634);; Cellular Component: Golgi apparatus (GO:0005794);; Molecular Function: cellulose synthase activity (GO:0016759);; Biological Process: cell wall biogenesis (GO:0042546);;	--	--	--	--	Glycosyltransferase like family 2;; Glycosyl transferase family group 2;; Glycosyl transferase family 21;; Glycosyl transferase family 2	Probable xyloglucan glycosyltransferase 8 GN=CSLC8 OS=Arabidopsis thaliana (Mouse-ear cress) PE=2 SV=1	M	Cell wall/membrane/envelope biogenesis	PREDICTED: probable xyloglucan glycosyltransferase 8 [Brassica rapa]	cellular component: cell (GO:0005623);; cellular component: organelle (GO:0043226);; cellular component: cell part (GO:0044464);; molecular function: catalytic activity (GO:0003824);; biological process: metabolic process (GO:0008152);; biological process: cellular process (GO:0009987);; biological process: cellular component organization or biogenesis (GO:0071840)
evm.TU.BraA08002046	EVM%20prediction%20BraA08002046	146.712862	4259	180.836102	5980	208.584736	5998	78.491615	2197	97.755713	2877	84.686634	2477	7.80525064656864e-06	-1.16001758972685	down	[J]	Translation, ribosomal structure and biogenesis	Molecular Function: translation initiation factor activity (GO:0003743);; Cellular Component: cytoplasm (GO:0005737);; Biological Process: translational initiation (GO:0006413);; Biological Process: regulation of translation (GO:0006417);; Biological Process: membrane fusion (GO:0006944);; Biological Process: Golgi vesicle transport (GO:0048193);;	K03113|1.01882e-67|brp:103832754|K03113 translation initiation factor 1 | (RefSeq) protein translation factor SUI1 homolog 2-like	RNA transport (ko03013)	[J]	Translation, ribosomal structure and biogenesis	Translation initiation factor SUI1	Protein translation factor SUI1 homolog 2 GN=At1g54290 OS=Arabidopsis thaliana (Mouse-ear cress) PE=3 SV=1	J	Translation, ribosomal structure and biogenesis	PREDICTED: protein translation factor SUI1 homolog 2-like [Brassica rapa]	molecular function: binding (GO:0005488);; biological process: metabolic process (GO:0008152);; biological process: cellular process (GO:0009987);; cellular component: cell (GO:0005623);; cellular component: cell part (GO:0044464);; biological process: biological regulation (GO:0065007);; biological process: single-organism process (GO:0044699);; biological process: localization (GO:0051179)
evm.TU.BraA09004151	EVM%20prediction%20BraA09004151	0.384528	32	0.079493	8	0	0	3.174164	188	3.139659	149	2.085081	94	7.75504056577878e-06	3.36530661004133	up	--	--	Cellular Component: Golgi apparatus (GO:0005794);; Biological Process: protein glycosylation (GO:0006486);; Molecular Function: galactosyltransferase activity (GO:0008378);; Cellular Component: integral component of membrane (GO:0016021);; Molecular Function: carbohydrate binding (GO:0030246);;	K20843|0|brp:103840682|K20843 hydroxyproline O-galactosyltransferase 2/3/4/5/6 [EC:2.4.1.-] | (RefSeq) hydroxyproline O-galactosyltransferase GALT4-like	--	--	--	Galactosyltransferase;; Galactoside-binding lectin	Probable beta-1,3-galactosyltransferase 17 GN=B3GALT17 OS=Arabidopsis thaliana (Mouse-ear cress) PE=2 SV=2	G	Carbohydrate transport and metabolism	PREDICTED: probable beta-1,3-galactosyltransferase 17 [Brassica rapa]	cellular component: cell (GO:0005623);; cellular component: organelle (GO:0043226);; cellular component: cell part (GO:0044464);; biological process: metabolic process (GO:0008152);; biological process: cellular process (GO:0009987);; biological process: single-organism process (GO:0044699);; molecular function: catalytic activity (GO:0003824);; cellular component: membrane (GO:0016020);; cellula…
evm.TU.BraA03005055	EVM%20prediction%20BraA03005055	10.994227	507	4.906678	258	7.657148	350	19.399216	862	17.381485	812	17.612793	818	0.00185450870052621	1.08759126595025	up	--	--	Cellular Component: extracellular region (GO:0005576);; Molecular Function: hydrolase activity, acting on ester bonds (GO:0016788);;	K14648|0|brp:103860897|K14648 poly(U)-specific endoribonuclease [EC:3.1.-.-] | (RefSeq) poly(U)-specific endoribonuclease-B	--	--	--	Endoribonuclease XendoU	--	R	General function prediction only	PREDICTED: poly(U)-specific endoribonuclease-B [Brassica rapa]	cellular component: extracellular region (GO:0005576);; molecular function: catalytic activity (GO:0003824);; biological process: metabolic process (GO:0008152)
evm.TU.BraA07001428	EVM%20prediction%20BraA07001428	3.145525	191	2.898629	201	2.976973	179	21.341099	1247	12.927431	795	16.451447	1005	2.04794929950948e-08	2.36816806819624	up	[E]	Amino acid transport and metabolism	Molecular Function: transporter activity (GO:0005215);; Cellular Component: plasma membrane (GO:0005886);; Biological Process: oligopeptide transport (GO:0006857);; Cellular Component: integral component of membrane (GO:0016021);;	--	--	[E]	Amino acid transport and metabolism	POT family;; Major Facilitator Superfamily	Protein NRT1/ PTR FAMILY 5.16 GN=NPF5.16 OS=Arabidopsis thaliana (Mouse-ear cress) PE=2 SV=1	P	Inorganic ion transport and metabolism	PREDICTED: protein NRT1/ PTR FAMILY 5.16-like [Brassica rapa]	molecular function: transporter activity (GO:0005215);; cellular component: cell (GO:0005623);; cellular component: membrane (GO:0016020);; cellular component: cell part (GO:0044464);; biological process: single-organism process (GO:0044699);; biological process: localization (GO:0051179);; cellular component: membrane part (GO:0044425)
evm.TU.BraA03002046	EVM%20prediction%20BraA03002046	10.4488	679	3.833794	286	5.793321	407	22.877151	1432	20.235714	1479	23.280187	1724	2.06156335614493e-09	1.67863653721109	up	[O]	Posttranslational modification, protein turnover, chaperones	Molecular Function: ATP binding (GO:0005524);; Cellular Component: cell wall (GO:0005618);; Cellular Component: nucleolus (GO:0005730);; Cellular Component: vacuolar membrane (GO:0005774);; Cellular Component: endoplasmic reticulum lumen (GO:0005788);; Cellular Component: Golgi apparatus (GO:0005794);; Cellular Component: cytosol (GO:0005829);; Cellular Component: plasma membrane (GO:0005886);; B…	K09490|0|brp:103857349|K09490 heat shock 70kDa protein 5 | (RefSeq) mediator of RNA polymerase II transcription subunit 37f	Protein export (ko03060);; Protein processing in endoplasmic reticulum (ko04141)	[O]	Posttranslational modification, protein turnover, chaperones	Hsp70 protein;; MreB/Mbl protein;; Hydantoinase/oxoprolinase;; NAD-specific glutamate dehydrogenase	Mediator of RNA polymerase II transcription subunit 37f (Precursor) GN=At5g42020 OS=Arabidopsis thaliana (Mouse-ear cress) PE=1 SV=2	O	Posttranslational modification, protein turnover, chaperones	BnaC03g20620D [Brassica napus]	molecular function: binding (GO:0005488);; cellular component: cell (GO:0005623);; cellular component: cell part (GO:0044464);; cellular component: organelle (GO:0043226);; cellular component: organelle part (GO:0044422);; cellular component: membrane (GO:0016020);; cellular component: membrane-enclosed lumen (GO:0031974);; biological process: metabolic process (GO:0008152);; biological process: …
evm.TU.BraA06002045	EVM%20prediction%20BraA06002045	0	0	0.617748	20	0.187393	6	7.717826	173	9.627811	221	11.515554	239	2.69070416707848e-11	4.6240360096891	up	--	--	Biological Process: maltose metabolic process (GO:0000023);; Biological Process: pentose-phosphate shunt (GO:0006098);; Biological Process: rRNA processing (GO:0006364);; Cellular Component: chloroplast thylakoid membrane (GO:0009535);; Biological Process: photosynthetic electron transport in photosystem I (GO:0009773);; Biological Process: photorespiration (GO:0009853);; Cellular Component: NAD(…	--	--	--	--	--	--	S	Function unknown	PREDICTED: uncharacterized protein LOC103872680 [Brassica rapa]	biological process: metabolic process (GO:0008152);; biological process: cellular process (GO:0009987);; biological process: single-organism process (GO:0044699);; cellular component: cell (GO:0005623);; cellular component: membrane (GO:0016020);; cellular component: organelle (GO:0043226);; cellular component: organelle part (GO:0044422);; cellular component: cell part (GO:0044464);; cellular co…
Brassica_rapa_newGene_4365	--	4.635375	460	5.684774	636	3.875313	377	18.185008	1704	18.497924	1830	20.786097	2038	7.81494345068692e-12	1.8803092079071	up	[W]	Extracellular structures	Molecular Function: nucleic acid binding (GO:0003676);; Molecular Function: protein serine/threonine kinase activity (GO:0004674);; Molecular Function: ATP binding (GO:0005524);; Biological Process: protein phosphorylation (GO:0006468);; Biological Process: DNA integration (GO:0015074);; Cellular Component: integral component of membrane (GO:0016021);; Biological Process: recognition of pollen (G…	--	--	--	--	S-locus glycoprotein domain;; D-mannose binding lectin;; PAN-like domain;; Protein tyrosine kinase;; Protein kinase domain;; Domain of unknown function (DUF3403);; Receptor serine/threonine kinase	Receptor-like serine/threonine-protein kinase SD1-8 OS=Arabidopsis thaliana OX=3702 GN=SD18 PE=1 SV=1	T	Signal transduction mechanisms	PREDICTED: receptor-like serine/threonine-protein kinase SD1-8 isoform X1 [Brassica rapa]	molecular function: binding (GO:0005488);; molecular function: catalytic activity (GO:0003824);; biological process: metabolic process (GO:0008152);; biological process: cellular process (GO:0009987);; cellular component: membrane (GO:0016020);; cellular component: membrane part (GO:0044425);; biological process: single-organism process (GO:0044699)
evm.TU.BraA05002694	EVM%20prediction%20BraA05002694	0	0	0	0	0.117265	4	1.77569	57	1.04298	49	0.818254	48	1.51869209725395e-07	5.13724397138743	up	[RTKL]	General function prediction only;; Signal transduction mechanisms;; Transcription;; Replication, recombination and repair	Molecular Function: protein serine/threonine kinase activity (GO:0004674);; Molecular Function: protein tyrosine kinase activity (GO:0004713);; Molecular Function: ATP binding (GO:0005524);; Cellular Component: plasma membrane (GO:0005886);; Biological Process: protein phosphorylation (GO:0006468);;	K08857|0|brp:103869224|K08857 NIMA (never in mitosis gene a)-related kinase 1/4/5 [EC:2.7.11.1] | (RefSeq) serine/threonine-protein kinase Nek6	--	[T]	Signal transduction mechanisms	Protein kinase domain;; Protein tyrosine kinase	Serine/threonine-protein kinase Nek6 GN=NEK6 OS=Arabidopsis thaliana (Mouse-ear cress) PE=3 SV=1	T	Signal transduction mechanisms	PREDICTED: serine/threonine-protein kinase Nek6 [Brassica rapa]	molecular function: catalytic activity (GO:0003824);; biological process: metabolic process (GO:0008152);; biological process: cellular process (GO:0009987);; molecular function: binding (GO:0005488);; cellular component: cell (GO:0005623);; cellular component: membrane (GO:0016020);; cellular component: cell part (GO:0044464)
evm.TU.BraA01001520	EVM%20prediction%20BraA01001520	3.031116	79	2.561035	76	1.931959	50	9.186217	229	9.994563	262	10.535903	275	0.00164078720054975	1.85189445023086	up	--	--	--	--	--	--	--	Late embryogenesis abundant protein	--	S	Function unknown	PREDICTED: uncharacterized protein LOC103861293 [Brassica rapa]	--
evm.TU.BraA03001428	EVM%20prediction%20BraA03001428	36.091194	735	42.013405	974	21.864542	441	69.451202	1362	63.95013	1319	89.523041	1835	0.00360803535912903	1.03748003288898	up	--	--	Cellular Component: nucleus (GO:0005634);; Cellular Component: mitochondrial respiratory chain complex I (GO:0005747);; Cellular Component: plasma membrane (GO:0005886);; Molecular Function: NADH dehydrogenase (ubiquinone) activity (GO:0008137);; Cellular Component: integral component of membrane (GO:0016021);; Biological Process: cellular respiration (GO:0045333);;	--	--	--	--	Domain of unknown function (DUF588)	CASP-like protein 2D1 GN=At5g54980 OS=Arabidopsis thaliana (Mouse-ear cress) PE=2 SV=1	S	Function unknown	PREDICTED: CASP-like protein At5g54980 [Brassica rapa]	cellular component: cell (GO:0005623);; cellular component: organelle (GO:0043226);; cellular component: cell part (GO:0044464);; cellular component: membrane (GO:0016020);; cellular component: macromolecular complex (GO:0032991);; cellular component: organelle part (GO:0044422);; cellular component: membrane part (GO:0044425);; molecular function: catalytic activity (GO:0003824);; biological pro…
evm.TU.BraA02001458	EVM%20prediction%20BraA02001458	13.152443	799	5.920691	472	8.385227	528	68.908055	3972	31.990912	1957	39.17926	2382	0.00527483688248376	2.14973656182205	up	--	--	Molecular Function: hydrolase activity, hydrolyzing O-glycosyl compounds (GO:0004553);; Cellular Component: plasma membrane (GO:0005886);; Biological Process: carbohydrate metabolic process (GO:0005975);; Molecular Function: cation binding (GO:0043169);;	--	--	--	--	Glycosyl hydrolases family 17;; X8 domain	Glucan endo-1,3-beta-glucosidase 13 (Precursor) GN=At5g56590 OS=Arabidopsis thaliana (Mouse-ear cress) PE=1 SV=1	R	General function prediction only	PREDICTED: glucan endo-1,3-beta-glucosidase 13-like isoform X2 [Brassica rapa]	molecular function: catalytic activity (GO:0003824);; biological process: metabolic process (GO:0008152);; cellular component: cell (GO:0005623);; cellular component: membrane (GO:0016020);; cellular component: cell part (GO:0044464);; molecular function: binding (GO:0005488)
[truncated: 1,054 more rows]
