# Supplementary material for: Integrated Analysis of Transcriptomic and Metabolomic Data Reveals the Mechanism by Which LED Light Irradiation Extends the Postharvest Quality of Pak-choi (Brassica campestris L. ssp. chinensis (L.) Makino var. communis Tsen et Lee)
Source: Biomolecules. 2020 Feb 7;10(2):252. doi: 10.3390/biom10020252 (PMC7072264; doi:10.3390/biom10020252)
Supplement: Supplementary file 1 [file biomolecules-10-00252-s001.zip › Supplementary files/Supplementary Table S4. Target genes of the nat-siRNAs involved in Photosynthesis.xls]

#ID	T01	T02	T03	T04	T05	T06	T7	T8	T9	T01_T02_T03_vs_T04_T05_T06_DESeq_FDR	T01_T02_T03_vs_T04_T05_T06_DESeq_log2FC	T01_T02_T03_vs_T04_T05_T06_DESeq_(FDR_0.01_FC_2)_regulated	T01_T02_T03_vs_T7_T8_T9_DESeq_FDR	T01_T02_T03_vs_T7_T8_T9_DESeq_log2FC	T01_T02_T03_vs_T7_T8_T9_DESeq_(FDR_0.01_FC_2)_regulated	T04_T05_T06_vs_T7_T8_T9_DESeq_FDR	T04_T05_T06_vs_T7_T8_T9_DESeq_log2FC	T04_T05_T06_vs_T7_T8_T9_DESeq_(FDR_0.01_FC_2)_regulated	COG_class	COG_class_annotation	GO_annotation	KEGG_annotation	KEGG_pathway_annotation	KOG_class	KOG_class_annotation	Pfam_annotation	eggNOG_class	eggNOG_class_annotation	GO_second_level_annotation
evm.TU.BraA01000943	320.316132	164.858109	343.444183	40.383263	39.516846	29.625029	150.054169	294.696686	149.086456	1.77690930186234e-05	-2.77335930363593	down	0.502471902678407	-0.468681151653266	normal	0.00338411349512024	2.31765114556594	up	--	--	Biological Process: rRNA processing (GO:0006364);; Cellular Component: chloroplast thylakoid membrane (GO:0009535);; Cellular Component: photosystem I reaction center (GO:0009538);; Biological Process: plastid organization (GO:0009657);; Cellular Component: chloroplast envelope (GO:0009941);; Biological Process: photosystem II assembly (GO:0010207);; Cellular Component: plastoglobule (GO:0010287)…	K02693|6.03442e-65|brp:103854145|K02693 photosystem I subunit IV | (RefSeq) photosystem I reaction center subunit IV A, chloroplastic	Photosynthesis (ko00195)	--	--	Photosystem I reaction centre subunit IV / PsaE	R	General function prediction only	biological process: metabolic process (GO:0008152);; biological process: cellular process (GO:0009987);; cellular component: cell (GO:0005623);; cellular component: membrane (GO:0016020);; cellular component: organelle (GO:0043226);; cellular component: organelle part (GO:0044422);; cellular component: cell part (GO:0044464);; cellular component: macromolecular complex (GO:0032991);; cellular com…
evm.TU.BraA01000954	12.292995	5.542954	13.381536	1.430314	3.308625	0.475602	5.777078	11.827563	8.725967	0.00228379543197205	-2.42269474951155	down	0.774623013840845	-0.231307397638488	normal	0.00244485305621594	2.20527955147331	up	--	--	Biological Process: very long-chain fatty acid metabolic process (GO:0000038);; Biological Process: phosphatidylglycerol biosynthetic process (GO:0006655);; Cellular Component: chloroplast thylakoid membrane (GO:0009535);; Cellular Component: photosystem II reaction center (GO:0009539);; Cellular Component: chloroplast stroma (GO:0009570);; Cellular Component: photosystem II oxygen evolving compl…	K08903|4.57027e-132|brp:103854241|K08903 photosystem II 13kDa protein | (RefSeq) photosystem II reaction center PSB28 protein, chloroplastic	Photosynthesis (ko00195)	--	--	Psb28 protein	R	General function prediction only	biological process: metabolic process (GO:0008152);; biological process: cellular process (GO:0009987);; biological process: single-organism process (GO:0044699);; cellular component: cell (GO:0005623);; cellular component: membrane (GO:0016020);; cellular component: organelle (GO:0043226);; cellular component: organelle part (GO:0044422);; cellular component: cell part (GO:0044464);; cellular co…
evm.TU.BraA01001284	164.886917	87.047157	165.181931	58.563786	53.68124	42.088577	119.879349	189.481567	146.637314	0.00864924278029774	-1.28822132095515	down	0.794383810697765	0.143315708107108	normal	4.68487555523594e-05	1.44299310294202	up	--	--	Molecular Function: calcium ion binding (GO:0005509);; Biological Process: rRNA processing (GO:0006364);; Cellular Component: chloroplast thylakoid lumen (GO:0009543);; Cellular Component: chloroplast stroma (GO:0009570);; Biological Process: response to blue light (GO:0009637);; Biological Process: response to high light intensity (GO:0009644);; Cellular Component: photosystem II oxygen evolving…	K08901|3.27779e-128|brp:103858917|K08901 photosystem II oxygen-evolving enhancer protein 3 | (RefSeq) PsbQ2; oxygen-evolving enhancer protein 3-1, chloroplastic	Photosynthesis (ko00195)	--	--	Oxygen evolving enhancer protein 3 (PsbQ)	R	General function prediction only	molecular function: binding (GO:0005488);; biological process: metabolic process (GO:0008152);; biological process: cellular process (GO:0009987);; cellular component: cell (GO:0005623);; cellular component: organelle (GO:0043226);; cellular component: organelle part (GO:0044422);; cellular component: cell part (GO:0044464);; biological process: response to stimulus (GO:0050896);; cellular compon…
evm.TU.BraA02001948	143.236618	47.535774	141.19252	17.111059	18.720467	10.626417	55.94006	106.748177	54.518208	0.00327566024829745	-2.6932506817795	down	0.484372200872914	-0.603417718616989	normal	0.00563322144104747	2.10236694065351	up	--	--	Biological Process: rRNA processing (GO:0006364);; Cellular Component: chloroplast stromal thylakoid (GO:0009533);; Biological Process: plastid organization (GO:0009657);; Biological Process: photosystem II assembly (GO:0010207);; Cellular Component: integral component of membrane (GO:0016021);; Biological Process: cysteine biosynthetic process (GO:0019344);; Cellular Component: chloroplast photo…	K02723|1.56375e-82|brp:103852422|K02723 photosystem II PsbY protein | (RefSeq) photosystem II core complex proteins psbY, chloroplastic-like	Photosynthesis (ko00195)	--	--	Photosystem II protein Y (PsbY)	G	Carbohydrate transport and metabolism	biological process: metabolic process (GO:0008152);; biological process: cellular process (GO:0009987);; cellular component: cell (GO:0005623);; cellular component: organelle (GO:0043226);; cellular component: organelle part (GO:0044422);; cellular component: cell part (GO:0044464);; biological process: cellular component organization or biogenesis (GO:0071840);; cellular component: membrane (GO:…
evm.TU.BraA02003018	41.953529	11.079607	52.294956	7.22483	10.743977	4.000765	14.704761	23.158699	19.215513	0.053368390635255	-2.11990849134626	normal	0.385109609556332	-0.872981946929268	normal	0.00705218655271792	1.25785993699447	up	[C]	Energy production and conversion	Biological Process: maltose metabolic process (GO:0000023);; Biological Process: rRNA processing (GO:0006364);; Biological Process: glycine catabolic process (GO:0006546);; Biological Process: unsaturated fatty acid biosynthetic process (GO:0006636);; Biological Process: oxidoreduction coenzyme metabolic process (GO:0006733);; Biological Process: vitamin metabolic process (GO:0006766);; Biologica…	K02115|0|brp:103839821|K02115 F-type H+-transporting ATPase subunit gamma | (RefSeq) ATP synthase gamma chain 1, chloroplastic-like	Oxidative phosphorylation (ko00190);; Photosynthesis (ko00195)	--	--	ATP synthase	C	Energy production and conversion	biological process: metabolic process (GO:0008152);; biological process: cellular process (GO:0009987);; biological process: single-organism process (GO:0044699);; cellular component: cell (GO:0005623);; cellular component: membrane (GO:0016020);; cellular component: macromolecular complex (GO:0032991);; cellular component: organelle (GO:0043226);; cellular component: organelle part (GO:0044422);…
evm.TU.BraA02004542	286.933159	183.734653	338.150452	68.012474	76.055229	47.509335	135.502518	214.485443	159.901337	3.80095111184856e-05	-1.76280814056544	down	0.264490928546414	-0.482799229315458	normal	0.000724143161752093	1.2920851325335	up	--	--	Biological Process: MAPK cascade (GO:0000165);; Molecular Function: calcium ion binding (GO:0005509);; Molecular Function: protein binding (GO:0005515);; Biological Process: rRNA processing (GO:0006364);; Biological Process: protein targeting to membrane (GO:0006612);; Molecular Function: poly(U) RNA binding (GO:0008266);; Biological Process: response to cold (GO:0009409);; Cellular Component: ch…	K02716|6.99656e-103|brp:103855346|K02716 photosystem II oxygen-evolving enhancer protein 1 | (RefSeq) oxygen-evolving enhancer protein 1-1, chloroplastic-like	Photosynthesis (ko00195)	--	--	Manganese-stabilising protein / photosystem II polypeptide	R	General function prediction only	biological process: metabolic process (GO:0008152);; biological process: cellular process (GO:0009987);; biological process: signaling (GO:0023052);; biological process: single-organism process (GO:0044699);; biological process: response to stimulus (GO:0050896);; biological process: biological regulation (GO:0065007);; molecular function: binding (GO:0005488);; biological process: localization (…
evm.TU.BraA03002853	247.863403	110.124359	308.287109	75.920013	67.682434	50.756176	168.625626	268.340698	187.590393	0.0260779840807624	-1.63324027212624	normal	0.938875889127795	-0.0805104400392372	normal	0.000104537813126063	1.56405407546179	up	--	--	Biological Process: MAPK cascade (GO:0000165);; Biological Process: pentose-phosphate shunt (GO:0006098);; Biological Process: rRNA processing (GO:0006364);; Biological Process: protein targeting to membrane (GO:0006612);; Biological Process: response to cold (GO:0009409);; Cellular Component: chloroplast thylakoid membrane (GO:0009535);; Biological Process: detection of biotic stimulus (GO:00095…	K02113|1.13942e-155|brp:103858533|K02113 F-type H+-transporting ATPase subunit delta | (RefSeq) ATP synthase subunit delta, chloroplastic-like	Oxidative phosphorylation (ko00190);; Photosynthesis (ko00195)	--	--	ATP synthase delta (OSCP) subunit	C	Energy production and conversion	biological process: metabolic process (GO:0008152);; biological process: cellular process (GO:0009987);; biological process: signaling (GO:0023052);; biological process: single-organism process (GO:0044699);; biological process: response to stimulus (GO:0050896);; biological process: biological regulation (GO:0065007);; biological process: localization (GO:0051179);; biological process: cellular …
evm.TU.BraA03002984	182.786545	86.151253	161.202148	42.256039	40.693943	17.962317	88.980949	100.949547	84.507683	0.00153602336341592	-1.9460458096667	down	0.213744358504678	-0.632957912756492	normal	4.0655429091932e-07	1.32393321145702	up	[C]	Energy production and conversion	Biological Process: maltose metabolic process (GO:0000023);; Biological Process: rRNA processing (GO:0006364);; Biological Process: glycine catabolic process (GO:0006546);; Biological Process: unsaturated fatty acid biosynthetic process (GO:0006636);; Biological Process: oxidoreduction coenzyme metabolic process (GO:0006733);; Biological Process: vitamin metabolic process (GO:0006766);; Biologica…	K02115|0|brp:103858669|K02115 F-type H+-transporting ATPase subunit gamma | (RefSeq) ATP synthase gamma chain 1, chloroplastic	Oxidative phosphorylation (ko00190);; Photosynthesis (ko00195)	--	--	ATP synthase	C	Energy production and conversion	biological process: metabolic process (GO:0008152);; biological process: cellular process (GO:0009987);; biological process: single-organism process (GO:0044699);; cellular component: cell (GO:0005623);; cellular component: membrane (GO:0016020);; cellular component: macromolecular complex (GO:0032991);; cellular component: organelle (GO:0043226);; cellular component: organelle part (GO:0044422);…
evm.TU.BraA03003025	94.00666	47.843784	99.572495	29.984653	28.010689	23.058529	52.603336	88.552986	60.320953	0.00836196526207296	-1.42863288871415	down	0.702737767777087	-0.247151274928439	normal	0.00581584596723136	1.19313244960794	up	[C]	Energy production and conversion	Biological Process: MAPK cascade (GO:0000165);; Molecular Function: protein binding (GO:0005515);; Cellular Component: plasma membrane (GO:0005886);; Biological Process: pentose-phosphate shunt (GO:0006098);; Biological Process: rRNA processing (GO:0006364);; Biological Process: protein targeting to membrane (GO:0006612);; Molecular Function: ubiquinol-cytochrome-c reductase activity (GO:0008121)…	K02636|6.99929e-145|brp:103858708|K02636 cytochrome b6-f complex iron-sulfur subunit [EC:1.10.9.1] | (RefSeq) cytochrome b6-f complex iron-sulfur subunit, chloroplastic	Photosynthesis (ko00195)	--	--	Cytochrome B6-F complex Fe-S subunit;; Rieske [2Fe-2S] domain	C	Energy production and conversion	biological process: metabolic process (GO:0008152);; biological process: cellular process (GO:0009987);; biological process: signaling (GO:0023052);; biological process: single-organism process (GO:0044699);; biological process: response to stimulus (GO:0050896);; biological process: biological regulation (GO:0065007);; molecular function: binding (GO:0005488);; cellular component: cell (GO:00056…
evm.TU.BraA04000967	553.335388	266.951569	541.105835	113.014481	107.599823	75.409477	255.260895	399.867065	256.252319	0.000690409625256982	-2.05608083282365	down	0.329920318505103	-0.565884554877988	normal	0.000615545388495522	1.50191631681695	up	--	--	Biological Process: rRNA processing (GO:0006364);; Cellular Component: chloroplast thylakoid membrane (GO:0009535);; Cellular Component: photosystem I reaction center (GO:0009538);; Biological Process: plastid organization (GO:0009657);; Cellular Component: chloroplast envelope (GO:0009941);; Biological Process: photosystem II assembly (GO:0010207);; Cellular Component: plastoglobule (GO:0010287)…	K02699|3.05563e-121|brp:103863666|K02699 photosystem I subunit XI | (RefSeq) photosystem I reaction center subunit XI, chloroplastic	Photosynthesis (ko00195)	--	--	Photosystem I reaction centre subunit XI	G	Carbohydrate transport and metabolism	biological process: metabolic process (GO:0008152);; biological process: cellular process (GO:0009987);; cellular component: cell (GO:0005623);; cellular component: membrane (GO:0016020);; cellular component: organelle (GO:0043226);; cellular component: organelle part (GO:0044422);; cellular component: cell part (GO:0044464);; cellular component: macromolecular complex (GO:0032991);; cellular com…
evm.TU.BraA04001995	339.391541	265.044312	378.235535	43.679733	37.999645	42.683105	133.183487	175.232224	104.721664	6.31977128620618e-18	-2.83036240313182	down	3.67967427297044e-05	-1.23149046583983	down	4.10703083620459e-05	1.60976436143482	up	[C]	Energy production and conversion	Molecular Function: electron carrier activity (GO:0009055);; Cellular Component: chloroplast (GO:0009507);; Biological Process: abscisic acid biosynthetic process (GO:0009688);; Biological Process: electron transport chain (GO:0022900);; Molecular Function: metal ion binding (GO:0046872);; Molecular Function: 2 iron, 2 sulfur cluster binding (GO:0051537);;	K02639|2.4103e-100|brp:103864784|K02639 ferredoxin | (RefSeq) ferredoxin, root R-B2	Photosynthesis (ko00195)	--	--	2Fe-2S iron-sulfur cluster binding domain	R	General function prediction only	molecular function: electron carrier activity (GO:0009055);; cellular component: cell (GO:0005623);; cellular component: organelle (GO:0043226);; cellular component: cell part (GO:0044464);; biological process: metabolic process (GO:0008152);; biological process: cellular process (GO:0009987);; biological process: single-organism process (GO:0044699);; molecular function: binding (GO:0005488)
evm.TU.BraA04002224	502.769135	234.099518	443.767883	65.88546	72.997154	43.966393	199.019791	368.697693	192.661453	9.27112286588868e-05	-2.54456389197467	down	0.331469896609041	-0.62349548465911	normal	0.00641323239851628	1.93394176480556	up	--	--	Biological Process: rRNA processing (GO:0006364);; Cellular Component: photosystem II (GO:0009523);; Cellular Component: chloroplast thylakoid membrane (GO:0009535);; Biological Process: plastid organization (GO:0009657);; Biological Process: photosystem II assembly (GO:0010207);; Biological Process: photosystem II stabilization (GO:0042549);;	K02721|2.26356e-53|brp:103865053|K02721 photosystem II PsbW protein | (RefSeq) photosystem II reaction center W protein, chloroplastic	Photosynthesis (ko00195)	--	--	Photosystem II reaction centre W protein (PsbW)	S	Function unknown	biological process: metabolic process (GO:0008152);; biological process: cellular process (GO:0009987);; cellular component: cell (GO:0005623);; cellular component: membrane (GO:0016020);; cellular component: macromolecular complex (GO:0032991);; cellular component: membrane part (GO:0044425);; cellular component: cell part (GO:0044464);; cellular component: organelle (GO:0043226);; cellular comp…
evm.TU.BraA05001521	1049.588013	745.70166	961.131958	271.538605	313.582031	212.720642	541.942322	722.198486	579.065735	1.60570408402524e-07	-1.63794477460409	down	0.0973800941292707	-0.561677606114193	normal	6.53985551309771e-05	1.08763636966013	up	--	--	Biological Process: rRNA processing (GO:0006364);; Cellular Component: photosystem II (GO:0009523);; Cellular Component: chloroplast thylakoid membrane (GO:0009535);; Biological Process: plastid organization (GO:0009657);; Biological Process: photosystem II assembly (GO:0010207);; Biological Process: photosystem II stabilization (GO:0042549);;	K02721|5.62019e-63|brp:103867946|K02721 photosystem II PsbW protein | (RefSeq) photosystem II reaction center W protein, chloroplastic-like	Photosynthesis (ko00195)	--	--	Photosystem II reaction centre W protein (PsbW)	R	General function prediction only	biological process: metabolic process (GO:0008152);; biological process: cellular process (GO:0009987);; cellular component: cell (GO:0005623);; cellular component: membrane (GO:0016020);; cellular component: macromolecular complex (GO:0032991);; cellular component: membrane part (GO:0044425);; cellular component: cell part (GO:0044464);; cellular component: organelle (GO:0043226);; cellular comp…
evm.TU.BraA05003505	552.551575	314.519073	530.854248	76.150719	91.623711	57.243275	229.345306	388.628113	244.560867	1.11601230163864e-06	-2.48676361061811	down	0.157727092653428	-0.682158088773368	normal	0.000428737395755172	1.81695010637683	up	--	--	Biological Process: rRNA processing (GO:0006364);; Cellular Component: chloroplast thylakoid membrane (GO:0009535);; Cellular Component: photosystem I reaction center (GO:0009538);; Biological Process: plastid organization (GO:0009657);; Biological Process: photosynthetic electron transport in photosystem I (GO:0009773);; Biological Process: photosystem II assembly (GO:0010207);; Cellular Compone…	K02695|4.8156e-73|brp:103869852|K02695 photosystem I subunit VI | (RefSeq) photosystem I reaction center subunit VI-1, chloroplastic	Photosynthesis (ko00195)	--	--	Photosystem I reaction centre subunit VI	R	General function prediction only	biological process: metabolic process (GO:0008152);; biological process: cellular process (GO:0009987);; cellular component: cell (GO:0005623);; cellular component: membrane (GO:0016020);; cellular component: organelle (GO:0043226);; cellular component: organelle part (GO:0044422);; cellular component: cell part (GO:0044464);; cellular component: macromolecular complex (GO:0032991);; cellular com…
evm.TU.BraA06000854	231.113689	140.593811	246.866836	21.841435	33.206186	16.272379	127.701347	225.198986	128.865166	2.79839450599926e-08	-2.93713349337076	down	0.510305721898599	-0.376410333439172	normal	0.000131348485376348	2.57373625450981	up	--	--	Biological Process: rRNA processing (GO:0006364);; Cellular Component: chloroplast thylakoid membrane (GO:0009535);; Cellular Component: photosystem I reaction center (GO:0009538);; Biological Process: plastid organization (GO:0009657);; Biological Process: photosynthetic electron transport in photosystem I (GO:0009773);; Biological Process: photosystem II assembly (GO:0010207);; Cellular Compone…	K02695|4.44859e-85|brp:103871224|K02695 photosystem I subunit VI | (RefSeq) PSI-H, psaH; photosystem I reaction center subunit VI, chloroplastic-like	Photosynthesis (ko00195)	--	--	Photosystem I reaction centre subunit VI	R	General function prediction only	biological process: metabolic process (GO:0008152);; biological process: cellular process (GO:0009987);; cellular component: cell (GO:0005623);; cellular component: membrane (GO:0016020);; cellular component: organelle (GO:0043226);; cellular component: organelle part (GO:0044422);; cellular component: cell part (GO:0044464);; cellular component: macromolecular complex (GO:0032991);; cellular com…
evm.TU.BraA06001208	378.367674	188.823148	395.396496	46.115034	75.115907	34.900624	147.592898	271.466846	170.82373	0.000184044110293333	-2.46604516524083	down	0.26457949712658	-0.687063670881397	normal	0.00301173517618869	1.7915369728657	up	--	--	Cellular Component: mitochondrion (GO:0005739);; Biological Process: pentose-phosphate shunt (GO:0006098);; Biological Process: rRNA processing (GO:0006364);; Cellular Component: chloroplast (GO:0009507);; Cellular Component: photosystem I (GO:0009522);; Biological Process: plastid organization (GO:0009657);; Biological Process: photosynthesis, light harvesting in photosystem I (GO:0009768);; Bio…	K14332|5.23649e-92|brp:103871585|K14332 photosystem I subunit PsaO | (RefSeq) photosystem I subunit O	Photosynthesis (ko00195)	--	--	--	S	Function unknown	cellular component: cell (GO:0005623);; cellular component: organelle (GO:0043226);; cellular component: cell part (GO:0044464);; biological process: metabolic process (GO:0008152);; biological process: cellular process (GO:0009987);; biological process: single-organism process (GO:0044699);; cellular component: membrane (GO:0016020);; cellular component: macromolecular complex (GO:0032991);; cel…
evm.TU.BraA06002206	282.461121	109.704361	336.558502	24.138332	55.619343	23.737175	120.595863	204.486893	157.375549	0.00364048633104793	-2.67065288222018	down	0.465773913073844	-0.583039872316638	normal	2.14005134574656e-05	2.09873076434765	up	[C]	Energy production and conversion	Biological Process: polysaccharide biosynthetic process (GO:0000271);; Molecular Function: copper ion binding (GO:0005507);; Biological Process: pentose-phosphate shunt (GO:0006098);; Molecular Function: electron carrier activity (GO:0009055);; Cellular Component: chloroplast thylakoid lumen (GO:0009543);; Cellular Component: chloroplast stroma (GO:0009570);; Biological Process: response to blue …	K02638|2.74514e-89|brp:103872830|K02638 plastocyanin | (RefSeq) plastocyanin	Photosynthesis (ko00195)	--	--	Copper binding proteins, plastocyanin/azurin family;; Cupredoxin-like domain	C	Energy production and conversion	biological process: metabolic process (GO:0008152);; biological process: single-organism process (GO:0044699);; molecular function: binding (GO:0005488);; biological process: cellular process (GO:0009987);; molecular function: electron carrier activity (GO:0009055);; cellular component: cell (GO:0005623);; cellular component: organelle (GO:0043226);; cellular component: organelle part (GO:0044422…
evm.TU.BraA06003172	115.157806	93.63173	138.761036	49.160905	61.973906	40.774183	125.637897	177.879528	148.979096	0.000948179035827269	-1.02459469812048	down	0.146438150410094	0.409108399330124	normal	4.34376428516207e-07	1.44537636321992	up	--	--	Molecular Function: calmodulin binding (GO:0005516);; Biological Process: pentose-phosphate shunt (GO:0006098);; Cellular Component: chloroplast thylakoid lumen (GO:0009543);; Biological Process: photosynthetic electron transport in photosystem I (GO:0009773);; Biological Process: cysteine biosynthetic process (GO:0019344);; Cellular Component: chloroplast photosystem I (GO:0030093);; Biological …	K02701|3.14558e-85|brp:103873821|K02701 photosystem I subunit PsaN | (RefSeq) photosystem I reaction center subunit N, chloroplastic	Photosynthesis (ko00195)	--	--	Photosystem I reaction centre subunit N (PSAN or PSI-N)	R	General function prediction only	molecular function: binding (GO:0005488);; biological process: metabolic process (GO:0008152);; biological process: cellular process (GO:0009987);; biological process: single-organism process (GO:0044699);; cellular component: cell (GO:0005623);; cellular component: organelle (GO:0043226);; cellular component: organelle part (GO:0044422);; cellular component: cell part (GO:0044464);; cellular com…
evm.TU.BraA07001594	38.993795	12.780731	35.342972	1.009354	2.440944	0.902821	17.589392	31.71858	19.656187	0.000117940047283247	-4.13095507513751	down	0.581565495982431	-0.487964548776521	normal	9.48848865012634e-07	3.65492275603744	up	[P]	Inorganic ion transport and metabolism	Biological Process: MAPK cascade (GO:0000165);; Molecular Function: NADPH dehydrogenase activity (GO:0003959);; Molecular Function: ferredoxin-NADP+ reductase activity (GO:0004324);; Cellular Component: cytosol (GO:0005829);; Biological Process: pentose-phosphate shunt (GO:0006098);; Biological Process: rRNA processing (GO:0006364);; Biological Process: protein targeting to membrane (GO:0006612);…	K02641|0|brp:103829458|K02641 ferredoxin--NADP+ reductase [EC:1.18.1.2] | (RefSeq) ferredoxin--NADP reductase, leaf isozyme 2, chloroplastic	Photosynthesis (ko00195)	--	--	Oxidoreductase NAD-binding domain;; FAD binding domain;; Oxidoreductase FAD-binding domain	C	Energy production and conversion	biological process: metabolic process (GO:0008152);; biological process: cellular process (GO:0009987);; biological process: signaling (GO:0023052);; biological process: single-organism process (GO:0044699);; biological process: response to stimulus (GO:0050896);; biological process: biological regulation (GO:0065007);; molecular function: catalytic activity (GO:0003824);; cellular component: cel…
evm.TU.BraA07001729	417.468048	299.547089	489.640442	99.717606	116.587151	75.603523	261.711517	414.890778	317.710052	2.16852813239024e-06	-1.89713006449738	down	0.567570986089794	-0.261450780824982	normal	1.08317185784218e-05	1.64777057618122	up	--	--	Biological Process: MAPK cascade (GO:0000165);; Molecular Function: calcium ion binding (GO:0005509);; Molecular Function: protein binding (GO:0005515);; Biological Process: rRNA processing (GO:0006364);; Biological Process: protein targeting to membrane (GO:0006612);; Molecular Function: poly(U) RNA binding (GO:0008266);; Biological Process: response to cold (GO:0009409);; Cellular Component: ch…	K02716|0|brp:103829589|K02716 photosystem II oxygen-evolving enhancer protein 1 | (RefSeq) PsbO; oxygen-evolving enhancer protein 1-1, chloroplastic	Photosynthesis (ko00195)	--	--	Manganese-stabilising protein / photosystem II polypeptide	R	General function prediction only	biological process: metabolic process (GO:0008152);; biological process: cellular process (GO:0009987);; biological process: signaling (GO:0023052);; biological process: single-organism process (GO:0044699);; biological process: response to stimulus (GO:0050896);; biological process: biological regulation (GO:0065007);; molecular function: binding (GO:0005488);; biological process: localization (…
evm.TU.BraA07003151	101.145279	55.762211	112.702566	52.623573	46.947052	36.044575	106.839096	163.128967	131.351776	0.0811611864621845	-0.844795432145118	normal	0.140400591204935	0.58932546712296	normal	8.63693324355548e-06	1.44548943273658	up	--	--	Biological Process: rRNA processing (GO:0006364);; Cellular Component: chloroplast stromal thylakoid (GO:0009533);; Biological Process: plastid organization (GO:0009657);; Biological Process: photosystem II assembly (GO:0010207);; Cellular Component: integral component of membrane (GO:0016021);; Biological Process: cysteine biosynthetic process (GO:0019344);; Cellular Component: chloroplast photo…	K02723|4.96689e-60|brp:103831199|K02723 photosystem II PsbY protein | (RefSeq) photosystem II core complex proteins psbY, chloroplastic	Photosynthesis (ko00195)	--	--	Photosystem II protein Y (PsbY)	G	Carbohydrate transport and metabolism	biological process: metabolic process (GO:0008152);; biological process: cellular process (GO:0009987);; cellular component: cell (GO:0005623);; cellular component: organelle (GO:0043226);; cellular component: organelle part (GO:0044422);; cellular component: cell part (GO:0044464);; biological process: cellular component organization or biogenesis (GO:0071840);; cellular component: membrane (GO:…
evm.TU.BraA07003829	153.6418	108.909233	132.049728	10.650266	9.188412	8.606852	71.305862	112.228287	87.23877	2.95445614677811e-24	-3.6432422845472	down	0.0884924308769764	-0.524816529954825	normal	1.56941033533738e-14	3.13033394798342	up	[C]	Energy production and conversion	Molecular Function: copper ion binding (GO:0005507);; Molecular Function: electron carrier activity (GO:0009055);; Cellular Component: chloroplast thylakoid lumen (GO:0009543);; Biological Process: photosynthetic electron transport in photosystem I (GO:0009773);; Biological Process: cysteine biosynthetic process (GO:0019344);; Biological Process: cellular cation homeostasis (GO:0030003);; Biologi…	K02638|1.87843e-84|brp:103832056|K02638 plastocyanin | (RefSeq) plastocyanin	Photosynthesis (ko00195)	--	--	Copper binding proteins, plastocyanin/azurin family;; Cupredoxin-like domain	C	Energy production and conversion	molecular function: binding (GO:0005488);; molecular function: electron carrier activity (GO:0009055);; cellular component: cell (GO:0005623);; cellular component: organelle (GO:0043226);; cellular component: organelle part (GO:0044422);; cellular component: cell part (GO:0044464);; biological process: metabolic process (GO:0008152);; biological process: cellular process (GO:0009987);; biological…
evm.TU.BraA07004079	706.584004	384.388398	575.745621	164.025528	221.635807	143.828974	447.914387	535.985199	423.246406	0.00114418255061094	-1.48423292132276	down	0.581358657687615	-0.226258996307811	normal	1.35781883347022e-06	1.26821619261962	up	--	--	Molecular Function: protein binding (GO:0005515);; Cellular Component: chloroplast thylakoid membrane (GO:0009535);; Biological Process: response to blue light (GO:0009637);; Biological Process: response to high light intensity (GO:0009644);; Cellular Component: photosystem II oxygen evolving complex (GO:0009654);; Biological Process: response to sucrose (GO:0009744);; Biological Process: respons…	K03541|6.36231e-85|brp:103832382|K03541 photosystem II 10kDa protein | (RefSeq) photosystem II 10 kDa polypeptide, chloroplastic-like	Photosynthesis (ko00195)	--	--	Photosystem II 10 kDa polypeptide PsbR	G	Carbohydrate transport and metabolism	molecular function: binding (GO:0005488);; cellular component: cell (GO:0005623);; cellular component: membrane (GO:0016020);; cellular component: organelle (GO:0043226);; cellular component: organelle part (GO:0044422);; cellular component: cell part (GO:0044464);; biological process: response to stimulus (GO:0050896);; cellular component: macromolecular complex (GO:0032991);; cellular component…
evm.TU.BraA08000043	604.912842	355.485443	589.972961	184.61615	217.204971	132.090317	372.915131	513.905701	397.13092	0.00142001298152047	-1.38996773417468	down	0.559549967988022	-0.255693107684493	normal	8.58364817848255e-05	1.14555645513376	up	--	--	Biological Process: photosynthetic electron transport in photosystem I (GO:0009773);; Biological Process: photosynthetic NADP+ reduction (GO:0009780);; Cellular Component: chloroplast envelope (GO:0009941);; Molecular Function: chlorophyll binding (GO:0016168);; Biological Process: cysteine biosynthetic process (GO:0019344);; Biological Process: cellular cation homeostasis (GO:0030003);; Cellular…	K08905|7.90256e-90|brp:103832566|K08905 photosystem I subunit V | (RefSeq) photosystem I reaction center subunit V, chloroplastic-like	Photosynthesis (ko00195)	--	--	Photosystem I psaG / psaK	G	Carbohydrate transport and metabolism	biological process: metabolic process (GO:0008152);; biological process: cellular process (GO:0009987);; biological process: single-organism process (GO:0044699);; cellular component: cell (GO:0005623);; cellular component: organelle (GO:0043226);; cellular component: organelle part (GO:0044422);; cellular component: cell part (GO:0044464);; molecular function: binding (GO:0005488);; biological p…
evm.TU.BraA08000220	1.413726	2.485884	1.751382	0.646289	0	0.206385	2.03003	2.805043	2.390608	--	--	--	0.681990513839272	0.390219915909605	normal	0.0027978342295362	2.57947551940139	up	--	--	Biological Process: rRNA processing (GO:0006364);; Cellular Component: chloroplast thylakoid membrane (GO:0009535);; Cellular Component: photosystem I reaction center (GO:0009538);; Biological Process: plastid organization (GO:0009657);; Biological Process: photosynthetic electron transport in photosystem I (GO:0009773);; Biological Process: photosystem II assembly (GO:0010207);; Cellular Compone…	K02695|1.36672e-74|brp:103832805|K02695 photosystem I subunit VI | (RefSeq) photosystem I reaction center subunit VI, chloroplastic-like	Photosynthesis (ko00195)	--	--	Photosystem I reaction centre subunit VI	R	General function prediction only	biological process: metabolic process (GO:0008152);; biological process: cellular process (GO:0009987);; cellular component: cell (GO:0005623);; cellular component: membrane (GO:0016020);; cellular component: organelle (GO:0043226);; cellular component: organelle part (GO:0044422);; cellular component: cell part (GO:0044464);; cellular component: macromolecular complex (GO:0032991);; cellular com…
evm.TU.BraA08000572	37.238468	22.813396	28.222042	6.456244	7.537175	4.059866	46.222961	123.072166	71.780701	1.32754871501028e-06	-2.13855103012086	down	0.0591021055079384	1.46196401814184	normal	0.000527411187225129	3.6155678553055	up	--	--	Biological Process: maltose metabolic process (GO:0000023);; Biological Process: rRNA processing (GO:0006364);; Cellular Component: PSII associated light-harvesting complex II (GO:0009517);; Biological Process: thylakoid membrane organization (GO:0010027);; Biological Process: stomatal complex morphogenesis (GO:0010103);; Biological Process: nonphotochemical quenching (GO:0010196);; Biological Pr…	K03542|7.0404e-140|brp:103833131|K03542 photosystem II 22kDa protein | (RefSeq) photosystem II 22 kDa protein, chloroplastic	Photosynthesis (ko00195)	--	--	Chlorophyll A-B binding protein	R	General function prediction only	biological process: metabolic process (GO:0008152);; biological process: cellular process (GO:0009987);; biological process: single-organism process (GO:0044699);; cellular component: cell (GO:0005623);; cellular component: membrane (GO:0016020);; cellular component: macromolecular complex (GO:0032991);; cellular component: organelle (GO:0043226);; cellular component: organelle part (GO:0044422);…
evm.TU.BraA08000693	156.034056	53.129541	150.223047	31.038494	34.025079	25.784567	117.550264	205.995688	144.972411	0.0196338969799352	-1.84634264729837	normal	0.546720660457517	0.401840155453882	normal	3.03516162922621e-06	2.25913068083644	up	--	--	Biological Process: rRNA processing (GO:0006364);; Cellular Component: chloroplast thylakoid membrane (GO:0009535);; Cellular Component: photosystem I reaction center (GO:0009538);; Biological Process: plastid organization (GO:0009657);; Cellular Component: chloroplast envelope (GO:0009941);; Biological Process: photosystem II assembly (GO:0010207);; Cellular Component: plastoglobule (GO:0010287)…	K02699|5.43879e-130|eus:EUTSA_v10026195mg|K02699 photosystem I subunit XI | (RefSeq) hypothetical protein	Photosynthesis (ko00195)	--	--	Photosystem I reaction centre subunit XI	G	Carbohydrate transport and metabolism	biological process: metabolic process (GO:0008152);; biological process: cellular process (GO:0009987);; cellular component: cell (GO:0005623);; cellular component: membrane (GO:0016020);; cellular component: organelle (GO:0043226);; cellular component: organelle part (GO:0044422);; cellular component: cell part (GO:0044464);; cellular component: macromolecular complex (GO:0032991);; cellular com…
evm.TU.BraA08001086	113.207817	48.901127	110.897354	8.016307	8.97265	4.385135	48.719589	88.552116	47.136002	1.04074302073007e-05	-3.5255961394489	down	0.433855046404181	-0.555385721977544	normal	5.85757904949908e-05	2.9831778821755	up	--	--	Cellular Component: chloroplast thylakoid membrane (GO:0009535);; Cellular Component: photosystem I reaction center (GO:0009538);; Cellular Component: chloroplast envelope (GO:0009941);; Cellular Component: plastoglobule (GO:0010287);; Biological Process: photosynthesis (GO:0015979);; Biological Process: cysteine biosynthetic process (GO:0019344);;	K02694|1.75276e-133|brp:103833816|K02694 photosystem I subunit III | (RefSeq) photosystem I reaction center subunit III, chloroplastic-like	Photosynthesis (ko00195)	--	--	Photosystem I reaction centre subunit III	G	Carbohydrate transport and metabolism	cellular component: cell (GO:0005623);; cellular component: membrane (GO:0016020);; cellular component: organelle (GO:0043226);; cellular component: organelle part (GO:0044422);; cellular component: cell part (GO:0044464);; cellular component: macromolecular complex (GO:0032991);; cellular component: membrane part (GO:0044425);; biological process: metabolic process (GO:0008152);; biological proc…
evm.TU.BraA08002092	800.2677	416.033752	797.362427	100.510147	119.277382	87.060318	308.218475	596.948608	379.759491	1.52996066676818e-05	-2.56777211091737	down	0.275056061552509	-0.635141743877011	normal	0.00137849215434611	1.94496641355411	up	--	--	Biological Process: rRNA processing (GO:0006364);; Cellular Component: chloroplast thylakoid membrane (GO:0009535);; Cellular Component: photosystem I reaction center (GO:0009538);; Biological Process: plastid organization (GO:0009657);; Cellular Component: chloroplast envelope (GO:0009941);; Biological Process: photosystem II assembly (GO:0010207);; Cellular Component: plastoglobule (GO:0010287)…	K02693|1.27373e-61|brp:103834743|K02693 photosystem I subunit IV | (RefSeq) photosystem I reaction center subunit IV A, chloroplastic-like	Photosynthesis (ko00195)	--	--	Photosystem I reaction centre subunit IV / PsaE	R	General function prediction only	biological process: metabolic process (GO:0008152);; biological process: cellular process (GO:0009987);; cellular component: cell (GO:0005623);; cellular component: membrane (GO:0016020);; cellular component: organelle (GO:0043226);; cellular component: organelle part (GO:0044422);; cellular component: cell part (GO:0044464);; cellular component: macromolecular complex (GO:0032991);; cellular com…
evm.TU.BraA08002719	174.311935	69.439796	203.806183	12.793046	15.339593	7.558966	75.747765	192.775055	106.123825	0.000210546422416425	-3.50043126731962	down	0.813772865160754	-0.247326802886382	normal	0.00137603664736529	3.26709465517923	up	--	--	Cellular Component: photosystem I (GO:0009522);; Cellular Component: chloroplast thylakoid membrane (GO:0009535);; Biological Process: photosynthesis (GO:0015979);; Molecular Function: chlorophyll binding (GO:0016168);; Biological Process: cysteine biosynthetic process (GO:0019344);; Biological Process: cellular cation homeostasis (GO:0030003);; Biological Process: divalent metal ion transport (G…	K02698|5.57402e-75|brp:103835217|K02698 photosystem I subunit X | (RefSeq) photosystem I reaction center subunit psaK, chloroplastic	Photosynthesis (ko00195)	--	--	Photosystem I psaG / psaK	R	General function prediction only	cellular component: cell (GO:0005623);; cellular component: membrane (GO:0016020);; cellular component: macromolecular complex (GO:0032991);; cellular component: membrane part (GO:0044425);; cellular component: cell part (GO:0044464);; cellular component: organelle (GO:0043226);; cellular component: organelle part (GO:0044422);; biological process: metabolic process (GO:0008152);; biological proc…
evm.TU.BraA08003205	39.578987	16.74233	41.004002	4.926388	6.701309	3.030641	21.528513	42.222138	30.019028	0.000856750480182934	-2.56848726199183	down	0.966154944704398	-0.0460826171273618	normal	4.13651775857171e-05	2.53499643118968	up	[P]	Inorganic ion transport and metabolism	Biological Process: MAPK cascade (GO:0000165);; Molecular Function: NADPH dehydrogenase activity (GO:0003959);; Molecular Function: ferredoxin-NADP+ reductase activity (GO:0004324);; Cellular Component: cytosol (GO:0005829);; Biological Process: pentose-phosphate shunt (GO:0006098);; Biological Process: rRNA processing (GO:0006364);; Biological Process: protein targeting to membrane (GO:0006612);…	K02641|0|brp:103835814|K02641 ferredoxin--NADP+ reductase [EC:1.18.1.2] | (RefSeq) ferredoxin--NADP reductase, leaf isozyme 2, chloroplastic	Photosynthesis (ko00195)	--	--	Oxidoreductase NAD-binding domain;; FAD binding domain;; Oxidoreductase FAD-binding domain	P	Inorganic ion transport and metabolism	biological process: metabolic process (GO:0008152);; biological process: cellular process (GO:0009987);; biological process: signaling (GO:0023052);; biological process: single-organism process (GO:0044699);; biological process: response to stimulus (GO:0050896);; biological process: biological regulation (GO:0065007);; molecular function: catalytic activity (GO:0003824);; cellular component: cel…
evm.TU.BraA08003838	335.60498	175.083084	370.506622	66.087357	106.886879	53.073372	189.761353	280.09494	201.787094	0.00279837187406638	-1.81549448663565	down	0.513675449520306	-0.377257864964173	normal	0.000271937686452972	1.44955208374772	up	--	--	Biological Process: MAPK cascade (GO:0000165);; Molecular Function: calcium ion binding (GO:0005509);; Biological Process: rRNA processing (GO:0006364);; Biological Process: protein targeting to membrane (GO:0006612);; Molecular Function: poly(U) RNA binding (GO:0008266);; Biological Process: response to cold (GO:0009409);; Cellular Component: chloroplast thylakoid lumen (GO:0009543);; Cellular C…	K02717|8.14685e-158|brp:103836470|K02717 photosystem II oxygen-evolving enhancer protein 2 | (RefSeq) oxygen-evolving enhancer protein 2, chloroplastic	Photosynthesis (ko00195)	--	--	PsbP	I	Lipid transport and metabolism	biological process: metabolic process (GO:0008152);; biological process: cellular process (GO:0009987);; biological process: signaling (GO:0023052);; biological process: single-organism process (GO:0044699);; biological process: response to stimulus (GO:0050896);; biological process: biological regulation (GO:0065007);; molecular function: binding (GO:0005488);; biological process: localization (…
evm.TU.BraA09000229	718.717651	321.236267	728.938843	320.429443	361.469299	211.006927	691.867188	1021.819824	701.834961	0.156405200862982	-0.841587272543572	normal	0.364160442888604	0.462358493734599	normal	0.000571536407149095	1.31525793016821	up	--	--	Biological Process: rRNA processing (GO:0006364);; Cellular Component: chloroplast thylakoid membrane (GO:0009535);; Cellular Component: photosystem I reaction center (GO:0009538);; Biological Process: plastid organization (GO:0009657);; Cellular Component: chloroplast envelope (GO:0009941);; Biological Process: photosystem II assembly (GO:0010207);; Cellular Component: plastoglobule (GO:0010287)…	K02692|1.26406e-132|brp:103836715|K02692 photosystem I subunit II | (RefSeq) photosystem I reaction center subunit II-1, chloroplastic	Photosynthesis (ko00195)	--	--	PsaD	H	Coenzyme transport and metabolism	biological process: metabolic process (GO:0008152);; biological process: cellular process (GO:0009987);; cellular component: cell (GO:0005623);; cellular component: membrane (GO:0016020);; cellular component: organelle (GO:0043226);; cellular component: organelle part (GO:0044422);; cellular component: cell part (GO:0044464);; cellular component: macromolecular complex (GO:0032991);; cellular com…
evm.TU.BraA09000264	432.773804	308.818878	577.761841	102.137642	151.230331	96.841766	253.622879	347.568787	286.527527	0.000490471196070555	-1.76311890581411	down	0.238436985149888	-0.553290266197404	normal	1.01591555159507e-05	1.22070001500925	up	[C]	Energy production and conversion	Biological Process: MAPK cascade (GO:0000165);; Molecular Function: protein binding (GO:0005515);; Cellular Component: plasma membrane (GO:0005886);; Biological Process: pentose-phosphate shunt (GO:0006098);; Biological Process: rRNA processing (GO:0006364);; Biological Process: protein targeting to membrane (GO:0006612);; Molecular Function: ubiquinol-cytochrome-c reductase activity (GO:0008121)…	K02636|1.90709e-153|brp:103846718|K02636 cytochrome b6-f complex iron-sulfur subunit [EC:1.10.9.1] | (RefSeq) cytochrome b6-f complex iron-sulfur subunit, chloroplastic	Photosynthesis (ko00195)	--	--	Cytochrome B6-F complex Fe-S subunit;; Rieske [2Fe-2S] domain	C	Energy production and conversion	biological process: metabolic process (GO:0008152);; biological process: cellular process (GO:0009987);; biological process: signaling (GO:0023052);; biological process: single-organism process (GO:0044699);; biological process: response to stimulus (GO:0050896);; biological process: biological regulation (GO:0065007);; molecular function: binding (GO:0005488);; cellular component: cell (GO:00056…
evm.TU.BraA09000861	642.11792	435.006073	803.38916	235.813339	259.363068	174.902344	473.345001	767.821716	523.060059	0.00330053516603593	-1.33962744767247	down	0.926119078638544	-0.0756840901898459	normal	0.00266481126245434	1.27612316851117	up	--	--	Molecular Function: calmodulin binding (GO:0005516);; Biological Process: pentose-phosphate shunt (GO:0006098);; Cellular Component: chloroplast thylakoid lumen (GO:0009543);; Biological Process: photosynthetic electron transport in photosystem I (GO:0009773);; Biological Process: cysteine biosynthetic process (GO:0019344);; Cellular Component: chloroplast photosystem I (GO:0030093);; Biological …	K02701|5.69494e-99|brp:103837509|K02701 photosystem I subunit PsaN | (RefSeq) photosystem I reaction center subunit N, chloroplastic-like	Photosynthesis (ko00195)	--	--	Photosystem I reaction centre subunit N (PSAN or PSI-N)	R	General function prediction only	molecular function: binding (GO:0005488);; biological process: metabolic process (GO:0008152);; biological process: cellular process (GO:0009987);; biological process: single-organism process (GO:0044699);; cellular component: cell (GO:0005623);; cellular component: organelle (GO:0043226);; cellular component: organelle part (GO:0044422);; cellular component: cell part (GO:0044464);; cellular com…
evm.TU.BraA09001017	197.187256	96.73077	180.170712	35.369239	39.079364	22.628047	107.611763	213.764584	139.456738	0.000292303305083606	-2.12640255748261	down	0.962860880932984	-0.03962011584066	normal	0.000765353729006004	2.09972137337948	up	--	--	Biological Process: MAPK cascade (GO:0000165);; Molecular Function: calcium ion binding (GO:0005509);; Molecular Function: protein binding (GO:0005515);; Biological Process: rRNA processing (GO:0006364);; Biological Process: protein targeting to membrane (GO:0006612);; Molecular Function: poly(U) RNA binding (GO:0008266);; Biological Process: response to cold (GO:0009409);; Cellular Component: ch…	K02716|0|brp:103837695|K02716 photosystem II oxygen-evolving enhancer protein 1 | (RefSeq) oxygen-evolving enhancer protein 1-1, chloroplastic	Photosynthesis (ko00195)	--	--	Manganese-stabilising protein / photosystem II polypeptide	R	General function prediction only	biological process: metabolic process (GO:0008152);; biological process: cellular process (GO:0009987);; biological process: signaling (GO:0023052);; biological process: single-organism process (GO:0044699);; biological process: response to stimulus (GO:0050896);; biological process: biological regulation (GO:0065007);; molecular function: binding (GO:0005488);; biological process: localization (…
evm.TU.BraA09001039	198.109928	106.32766	203.941616	55.241015	57.52347	46.338326	111.995482	175.886942	120.217314	0.00239491818601184	-1.5293434406186	down	0.590035665226433	-0.302788108641591	normal	0.0012318260862591	1.23788215174222	up	[P]	Inorganic ion transport and metabolism	Biological Process: MAPK cascade (GO:0000165);; Molecular Function: NADPH dehydrogenase activity (GO:0003959);; Molecular Function: ferredoxin-NADP+ reductase activity (GO:0004324);; Biological Process: pentose-phosphate shunt (GO:0006098);; Biological Process: rRNA processing (GO:0006364);; Biological Process: protein targeting to membrane (GO:0006612);; Molecular Function: poly(U) RNA binding (…	K02641|0|brp:103837674|K02641 ferredoxin--NADP+ reductase [EC:1.18.1.2] | (RefSeq) ferredoxin--NADP reductase, leaf isozyme 1, chloroplastic	Photosynthesis (ko00195)	--	--	Oxidoreductase NAD-binding domain;; FAD binding domain;; Oxidoreductase FAD-binding domain	C	Energy production and conversion	biological process: metabolic process (GO:0008152);; biological process: cellular process (GO:0009987);; biological process: signaling (GO:0023052);; biological process: single-organism process (GO:0044699);; biological process: response to stimulus (GO:0050896);; biological process: biological regulation (GO:0065007);; molecular function: catalytic activity (GO:0003824);; biological process: loc…
evm.TU.BraA09002953	112.215446	59.93082	101.368805	24.989902	20.010588	11.362663	51.45509	73.428329	61.012901	6.53658598249732e-05	-2.13221774419428	down	0.2368940746741	-0.541437152638981	normal	5.57737395632284e-07	1.60275756836117	up	--	--	Biological Process: MAPK cascade (GO:0000165);; Biological Process: pentose-phosphate shunt (GO:0006098);; Biological Process: rRNA processing (GO:0006364);; Biological Process: protein targeting to membrane (GO:0006612);; Biological Process: response to cold (GO:0009409);; Cellular Component: chloroplast thylakoid membrane (GO:0009535);; Biological Process: detection of biotic stimulus (GO:00095…	K02113|7.14412e-166|brp:103838839|K02113 F-type H+-transporting ATPase subunit delta | (RefSeq) ATP synthase subunit delta, chloroplastic	Oxidative phosphorylation (ko00190);; Photosynthesis (ko00195)	--	--	ATP synthase delta (OSCP) subunit	C	Energy production and conversion	biological process: metabolic process (GO:0008152);; biological process: cellular process (GO:0009987);; biological process: signaling (GO:0023052);; biological process: single-organism process (GO:0044699);; biological process: response to stimulus (GO:0050896);; biological process: biological regulation (GO:0065007);; biological process: localization (GO:0051179);; biological process: cellular …
evm.TU.BraA09003092	125.332138	52.177277	116.759865	30.158955	30.279285	17.976654	73.016724	76.285645	65.577209	0.00876645026505788	-1.7639747133713	down	0.455497167489598	-0.439079386400662	normal	3.36661541884167e-07	1.3343823723188	up	[C]	Energy production and conversion	Biological Process: maltose metabolic process (GO:0000023);; Biological Process: rRNA processing (GO:0006364);; Biological Process: glycine catabolic process (GO:0006546);; Biological Process: unsaturated fatty acid biosynthetic process (GO:0006636);; Biological Process: oxidoreduction coenzyme metabolic process (GO:0006733);; Biological Process: vitamin metabolic process (GO:0006766);; Biologica…	K02115|0|brp:103839821|K02115 F-type H+-transporting ATPase subunit gamma | (RefSeq) ATP synthase gamma chain 1, chloroplastic-like	Oxidative phosphorylation (ko00190);; Photosynthesis (ko00195)	--	--	ATP synthase	C	Energy production and conversion	biological process: metabolic process (GO:0008152);; biological process: cellular process (GO:0009987);; biological process: single-organism process (GO:0044699);; cellular component: cell (GO:0005623);; cellular component: membrane (GO:0016020);; cellular component: macromolecular complex (GO:0032991);; cellular component: organelle (GO:0043226);; cellular component: organelle part (GO:0044422);…
evm.TU.BraA09003163	1551.909714	881.595802	1630.940138	190.456251	239.939243	128.38268	518.075097	852.970096	544.185061	1.70515400670932e-06	-2.70619525076055	down	0.0313088171219592	-1.07055307808065	normal	0.000776799740898635	1.64798867841221	up	--	--	Molecular Function: calcium ion binding (GO:0005509);; Cellular Component: chloroplast thylakoid lumen (GO:0009543);; Cellular Component: chloroplast stroma (GO:0009570);; Cellular Component: photosystem II oxygen evolving complex (GO:0009654);; Biological Process: photorespiration (GO:0009853);; Biological Process: photosynthesis (GO:0015979);; Cellular Component: extrinsic component of membrane…	K08901|1.02929e-130|brp:103839762|K08901 photosystem II oxygen-evolving enhancer protein 3 | (RefSeq) oxygen-evolving enhancer protein 3-2, chloroplastic	Photosynthesis (ko00195)	--	--	Oxygen evolving enhancer protein 3 (PsbQ)	R	General function prediction only	molecular function: binding (GO:0005488);; cellular component: cell (GO:0005623);; cellular component: organelle (GO:0043226);; cellular component: organelle part (GO:0044422);; cellular component: cell part (GO:0044464);; cellular component: membrane (GO:0016020);; cellular component: macromolecular complex (GO:0032991);; cellular component: membrane part (GO:0044425);; biological process: metab…
evm.TU.BraA09003607	882.774902	359.713287	804.468689	94.671997	105.39016	58.723312	338.496765	556.677429	328.323425	0.000248721843629128	-2.8397898250809	down	0.277968235992752	-0.731459478074356	normal	0.000127838085145656	2.12035718543421	up	--	--	Cellular Component: chloroplast thylakoid membrane (GO:0009535);; Cellular Component: photosystem I reaction center (GO:0009538);; Cellular Component: chloroplast envelope (GO:0009941);; Cellular Component: plastoglobule (GO:0010287);; Biological Process: photosynthesis (GO:0015979);; Biological Process: cysteine biosynthetic process (GO:0019344);;	K02694|3.533e-139|brp:103840252|K02694 photosystem I subunit III | (RefSeq) photosystem I reaction center subunit III, chloroplastic	Photosynthesis (ko00195)	--	--	Photosystem I reaction centre subunit III	G	Carbohydrate transport and metabolism	cellular component: cell (GO:0005623);; cellular component: membrane (GO:0016020);; cellular component: organelle (GO:0043226);; cellular component: organelle part (GO:0044422);; cellular component: cell part (GO:0044464);; cellular component: macromolecular complex (GO:0032991);; cellular component: membrane part (GO:0044425);; biological process: metabolic process (GO:0008152);; biological proc…
evm.TU.BraA09003712	263.656952	136.752563	253.485748	18.617334	25.939434	14.918521	87.232742	188.945694	101.636078	1.8164935741869e-07	-3.31093589458427	down	0.198978233748889	-0.779460448679218	normal	0.00274009215894511	2.5449185031125	up	--	--	Cellular Component: photosystem I (GO:0009522);; Cellular Component: chloroplast thylakoid membrane (GO:0009535);; Biological Process: photosynthesis (GO:0015979);; Molecular Function: chlorophyll binding (GO:0016168);; Biological Process: cysteine biosynthetic process (GO:0019344);; Biological Process: cellular cation homeostasis (GO:0030003);; Biological Process: divalent metal ion transport (G…	K02698|2.10236e-75|brp:103840402|K02698 photosystem I subunit X | (RefSeq) photosystem I reaction center subunit psaK, chloroplastic	Photosynthesis (ko00195)	--	--	Photosystem I psaG / psaK	G	Carbohydrate transport and metabolism	cellular component: cell (GO:0005623);; cellular component: membrane (GO:0016020);; cellular component: macromolecular complex (GO:0032991);; cellular component: membrane part (GO:0044425);; cellular component: cell part (GO:0044464);; cellular component: organelle (GO:0043226);; cellular component: organelle part (GO:0044422);; biological process: metabolic process (GO:0008152);; biological proc…
evm.TU.BraA09006646	635.827942	293.493256	673.382385	82.362274	116.835815	64.082108	332.75705	593.550537	366.457367	0.000498528857462458	-2.45980403252436	down	0.679754660735858	-0.298044956115773	normal	0.000212891279709363	2.17390492625223	up	--	--	Cellular Component: mitochondrion (GO:0005739);; Biological Process: pentose-phosphate shunt (GO:0006098);; Biological Process: rRNA processing (GO:0006364);; Cellular Component: chloroplast (GO:0009507);; Cellular Component: photosystem I (GO:0009522);; Biological Process: plastid organization (GO:0009657);; Biological Process: photosynthesis, light harvesting in photosystem I (GO:0009768);; Bio…	K14332|1.81465e-99|brp:103843400|K14332 photosystem I subunit PsaO | (RefSeq) photosystem I subunit O	Photosynthesis (ko00195)	--	--	--	S	Function unknown	cellular component: cell (GO:0005623);; cellular component: organelle (GO:0043226);; cellular component: cell part (GO:0044464);; biological process: metabolic process (GO:0008152);; biological process: cellular process (GO:0009987);; biological process: single-organism process (GO:0044699);; cellular component: membrane (GO:0016020);; cellular component: macromolecular complex (GO:0032991);; cel…
evm.TU.BraA09006751	164.781113	65.419395	197.251007	28.668221	31.435143	15.882162	98.072876	195.388702	120.414276	0.00639500220381118	-2.34743225873134	down	0.986610352533227	-0.0362273026496271	normal	0.000647760616931829	2.32406114521907	up	--	--	Biological Process: MAPK cascade (GO:0000165);; Molecular Function: calcium ion binding (GO:0005509);; Biological Process: rRNA processing (GO:0006364);; Biological Process: protein targeting to membrane (GO:0006612);; Molecular Function: poly(U) RNA binding (GO:0008266);; Biological Process: response to cold (GO:0009409);; Cellular Component: chloroplast thylakoid lumen (GO:0009543);; Cellular C…	K02717|1.67148e-163|brp:103843499|K02717 photosystem II oxygen-evolving enhancer protein 2 | (RefSeq) oxygen-evolving enhancer protein 2, chloroplastic	Photosynthesis (ko00195)	--	--	PsbP	R	General function prediction only	biological process: metabolic process (GO:0008152);; biological process: cellular process (GO:0009987);; biological process: signaling (GO:0023052);; biological process: single-organism process (GO:0044699);; biological process: response to stimulus (GO:0050896);; biological process: biological regulation (GO:0065007);; molecular function: binding (GO:0005488);; biological process: localization (…
evm.TU.BraA10000531	514.053589	352.221741	598.947327	138.03479	175.519424	100.321365	324.965454	479.68515	338.875793	9.40060685832227e-05	-1.67406762919363	down	0.450417260736407	-0.34048236498321	normal	0.000308074425613303	1.34552459186792	up	--	--	Biological Process: MAPK cascade (GO:0000165);; Molecular Function: calcium ion binding (GO:0005509);; Biological Process: rRNA processing (GO:0006364);; Biological Process: protein targeting to membrane (GO:0006612);; Molecular Function: poly(U) RNA binding (GO:0008266);; Biological Process: response to cold (GO:0009409);; Cellular Component: chloroplast thylakoid lumen (GO:0009543);; Cellular C…	K02717|1.33388e-159|brp:103844017|K02717 photosystem II oxygen-evolving enhancer protein 2 | (RefSeq) oxygen-evolving enhancer protein 2, chloroplastic-like	Photosynthesis (ko00195)	--	--	PsbP	R	General function prediction only	biological process: metabolic process (GO:0008152);; biological process: cellular process (GO:0009987);; biological process: signaling (GO:0023052);; biological process: single-organism process (GO:0044699);; biological process: response to stimulus (GO:0050896);; biological process: biological regulation (GO:0065007);; molecular function: binding (GO:0005488);; biological process: localization (…
evm.TU.BraA10001323	27.929916	6.823359	18.76145	2.775881	2.283304	1.324537	10.904627	32.914093	18.387552	0.010936365715687	-2.9051747681815	normal	0.863848994213493	0.223102925742927	normal	0.00664746809606246	3.14252746108157	up	--	--	Cellular Component: chloroplast thylakoid membrane (GO:0009535);; Cellular Component: photosystem I reaction center (GO:0009538);; Cellular Component: chloroplast envelope (GO:0009941);; Cellular Component: plastoglobule (GO:0010287);; Biological Process: photosynthesis (GO:0015979);; Biological Process: cysteine biosynthetic process (GO:0019344);;	K02694|9.68537e-63|brp:103828782|K02694 photosystem I subunit III | (RefSeq) photosystem I reaction center subunit III, chloroplastic-like	Photosynthesis (ko00195)	--	--	Photosystem I reaction centre subunit III	G	Carbohydrate transport and metabolism	cellular component: cell (GO:0005623);; cellular component: membrane (GO:0016020);; cellular component: organelle (GO:0043226);; cellular component: organelle part (GO:0044422);; cellular component: cell part (GO:0044464);; cellular component: macromolecular complex (GO:0032991);; cellular component: membrane part (GO:0044425);; biological process: metabolic process (GO:0008152);; biological proc…
evm.TU.BraSca000426	276.51123	155.558151	301.176422	67.81646	96.831512	51.70298	138.219193	207.862961	153.784149	0.00239625714235318	-1.61300548876319	down	0.288527129312522	-0.537484479152449	normal	0.00648416045930091	1.08707094539159	up	--	--	Biological Process: maltose metabolic process (GO:0000023);; Biological Process: rRNA processing (GO:0006364);; Cellular Component: PSII associated light-harvesting complex II (GO:0009517);; Biological Process: thylakoid membrane organization (GO:0010027);; Biological Process: stomatal complex morphogenesis (GO:0010103);; Biological Process: nonphotochemical quenching (GO:0010196);; Biological Pr…	K03542|4.70108e-140|brp:103847722|K03542 photosystem II 22kDa protein | (RefSeq) photosystem II 22 kDa protein, chloroplastic	Photosynthesis (ko00195)	--	--	Chlorophyll A-B binding protein	R	General function prediction only	biological process: metabolic process (GO:0008152);; biological process: cellular process (GO:0009987);; biological process: single-organism process (GO:0044699);; cellular component: cell (GO:0005623);; cellular component: membrane (GO:0016020);; cellular component: macromolecular complex (GO:0032991);; cellular component: organelle (GO:0043226);; cellular component: organelle part (GO:0044422);…
evm.TU.BraSca001131	158.300461	88.161018	143.668716	31.27803	34.987034	10.610631	120.547295	207.284195	145.849609	3.29923113552955e-05	-2.19516576733003	down	0.568514105995333	0.294551458294167	normal	1.74059080242556e-06	2.50342651084869	up	--	--	Biological Process: rRNA processing (GO:0006364);; Cellular Component: chloroplast thylakoid membrane (GO:0009535);; Cellular Component: photosystem I reaction center (GO:0009538);; Biological Process: plastid organization (GO:0009657);; Cellular Component: chloroplast envelope (GO:0009941);; Biological Process: photosystem II assembly (GO:0010207);; Cellular Component: plastoglobule (GO:0010287)…	K02699|5.43879e-130|eus:EUTSA_v10026195mg|K02699 photosystem I subunit XI | (RefSeq) hypothetical protein	Photosynthesis (ko00195)	--	--	Photosystem I reaction centre subunit XI	G	Carbohydrate transport and metabolism	biological process: metabolic process (GO:0008152);; biological process: cellular process (GO:0009987);; cellular component: cell (GO:0005623);; cellular component: membrane (GO:0016020);; cellular component: organelle (GO:0043226);; cellular component: organelle part (GO:0044422);; cellular component: cell part (GO:0044464);; cellular component: macromolecular complex (GO:0032991);; cellular com…
evm.TU.BraSca001186	124.762215	75.755898	172.500305	39.333794	61.020855	48.949425	85.162979	121.693481	124.554245	0.0492386776323001	-1.17257711025809	normal	0.843136216602039	-0.152934859301142	normal	0.00183472563688278	1.02937233358528	up	--	--	Biological Process: rRNA processing (GO:0006364);; Cellular Component: chloroplast thylakoid lumen (GO:0009543);; Biological Process: plastid organization (GO:0009657);; Biological Process: photosystem II repair (GO:0010206);; Biological Process: photosystem II assembly (GO:0010207);; Cellular Component: chloroplast photosystem II (GO:0030095);; Biological Process: regulation of protein dephospho…	K08902|1.0258e-63|brp:103844493|K08902 photosystem II Psb27 protein | (RefSeq) photosystem II repair protein PSB27-H1, chloroplastic	Photosynthesis (ko00195)	--	--	Photosystem II Pbs27	H	Coenzyme transport and metabolism	biological process: metabolic process (GO:0008152);; biological process: cellular process (GO:0009987);; cellular component: cell (GO:0005623);; cellular component: organelle (GO:0043226);; cellular component: organelle part (GO:0044422);; cellular component: cell part (GO:0044464);; biological process: cellular component organization or biogenesis (GO:0071840);; cellular component: membrane (GO:…
