# Supplementary material for: Integrated Analysis of Transcriptomic and Metabolomic Data Reveals the Mechanism by Which LED Light Irradiation Extends the Postharvest Quality of Pak-choi (Brassica campestris L. ssp. chinensis (L.) Makino var. communis Tsen et Lee)
Source: Biomolecules. 2020 Feb 7;10(2):252. doi: 10.3390/biom10020252 (PMC7072264; doi:10.3390/biom10020252)
Supplement: Supplementary file 1 [file biomolecules-10-00252-s001.zip › Supplementary files/Supplementary Table S5. Target genes of the nat-siRNAs involved in porphyrin and chlorophyll metabolism.xls]

#ID	T01	T02	T03	T04	T05	T06	T7	T8	T9	T01_T02_T03_vs_T04_T05_T06_DESeq_FDR	T01_T02_T03_vs_T04_T05_T06_DESeq_log2FC	T01_T02_T03_vs_T04_T05_T06_DESeq_(FDR_0.01_FC_2)_regulated	T01_T02_T03_vs_T7_T8_T9_DESeq_FDR	T01_T02_T03_vs_T7_T8_T9_DESeq_log2FC	T01_T02_T03_vs_T7_T8_T9_DESeq_(FDR_0.01_FC_2)_regulated	T04_T05_T06_vs_T7_T8_T9_DESeq_FDR	T04_T05_T06_vs_T7_T8_T9_DESeq_log2FC	T04_T05_T06_vs_T7_T8_T9_DESeq_(FDR_0.01_FC_2)_regulated	COG_class	COG_class_annotation	GO_annotation	KEGG_annotation	KEGG_pathway_annotation	KOG_class	KOG_class_annotation	Pfam_annotation	eggNOG_class	eggNOG_class_annotation	GO_second_level_annotation
evm.TU.BraA01001915	167.371887	76.819153	202.212891	42.801598	74.086929	42.063526	117.811455	147.315033	166.542313	0.0568932234735737	-1.34394276465245	normal	0.978715892700525	-0.0323545613702746	normal	7.66598898157343e-05	1.32090901164594	up	[IQR]	Lipid transport and metabolism;; Secondary metabolites biosynthesis, transport and catabolism;; General function prediction only	Molecular Function: nucleotide binding (GO:0000166);; Biological Process: aromatic amino acid family biosynthetic process (GO:0009073);; Cellular Component: chloroplast thylakoid membrane (GO:0009535);; Biological Process: response to ethylene (GO:0009723);; Cellular Component: chloroplast envelope (GO:0009941);; Biological Process: leaf morphogenesis (GO:0009965);; Biological Process: chlorophyl…	K00218|0|brp:103867162|K00218 protochlorophyllide reductase [EC:1.3.1.33] | (RefSeq) protochlorophyllide reductase B, chloroplastic	Porphyrin and chlorophyll metabolism (ko00860)	--	--	short chain dehydrogenase;; KR domain	Q	Secondary metabolites biosynthesis, transport and catabolism	molecular function: binding (GO:0005488);; biological process: metabolic process (GO:0008152);; biological process: cellular process (GO:0009987);; biological process: single-organism process (GO:0044699);; cellular component: cell (GO:0005623);; cellular component: membrane (GO:0016020);; cellular component: organelle (GO:0043226);; cellular component: organelle part (GO:0044422);; cellular comp…
evm.TU.BraA01002956	41.611092	24.613277	46.709034	10.873378	10.648394	8.651035	24.631685	26.337168	26.49914	0.000392214026446235	-1.75604769123568	down	0.230939868136764	-0.525124221232636	normal	2.7050546786723e-05	1.24028568554498	up	[H]	Coenzyme transport and metabolism	Biological Process: response to reactive oxygen species (GO:0000302);; Molecular Function: protein binding (GO:0005515);; Biological Process: protoporphyrinogen IX biosynthetic process (GO:0006782);; Molecular Function: glutamyl-tRNA reductase activity (GO:0008883);; Biological Process: response to light stimulus (GO:0009416);; Cellular Component: chloroplast (GO:0009507);; Biological Process: re…	K02492|0|brp:103828941|K02492 glutamyl-tRNA reductase [EC:1.2.1.70] | (RefSeq) glutamyl-tRNA reductase 1, chloroplastic-like	Porphyrin and chlorophyll metabolism (ko00860)	--	--	Glutamyl-tRNAGlu reductase, N-terminal domain;; Shikimate / quinate 5-dehydrogenase;; Glutamyl-tRNAGlu reductase, dimerisation domain;; NADP oxidoreductase coenzyme F420-dependent;; Ornithine cyclodeaminase/mu-crystallin family;; TrkA-N domain;; NAD binding domain of 6-phosphogluconate dehydrogenase	H	Coenzyme transport and metabolism	biological process: response to stimulus (GO:0050896);; molecular function: binding (GO:0005488);; biological process: metabolic process (GO:0008152);; biological process: cellular process (GO:0009987);; molecular function: catalytic activity (GO:0003824);; biological process: single-organism process (GO:0044699);; cellular component: cell (GO:0005623);; cellular component: organelle (GO:0043226)…
evm.TU.BraA03005149	26.28806	15.209263	26.10441	8.14821	10.818645	5.49802	18.545754	21.127535	19.985281	0.0040708453703671	-1.27753548193824	down	0.741483442771025	-0.133519613507188	normal	0.000525927082502549	1.15457678340628	up	[H]	Coenzyme transport and metabolism	Molecular Function: ATP binding (GO:0005524);; Cellular Component: cell wall (GO:0005618);; Biological Process: obsolete ATP catabolic process (GO:0006200);; Biological Process: rRNA processing (GO:0006364);; Biological Process: unsaturated fatty acid biosynthetic process (GO:0006636);; Biological Process: phosphatidylglycerol biosynthetic process (GO:0006655);; Cellular Component: chloroplast st…	K03405|0|brp:103860994|K03405 magnesium chelatase subunit I [EC:6.6.1.1] | (RefSeq) magnesium-chelatase subunit ChlI-1, chloroplastic-like	Porphyrin and chlorophyll metabolism (ko00860)	--	--	Magnesium chelatase, subunit ChlI;; MCM2/3/5 family;; AAA domain (dynein-related subfamily)	H	Coenzyme transport and metabolism	molecular function: binding (GO:0005488);; cellular component: cell (GO:0005623);; cellular component: cell part (GO:0044464);; biological process: metabolic process (GO:0008152);; biological process: cellular process (GO:0009987);; biological process: single-organism process (GO:0044699);; cellular component: organelle (GO:0043226);; cellular component: organelle part (GO:0044422);; cellular com…
evm.TU.BraA03005730	129.355868	69.04795	150.642073	20.2561	38.296888	19.869025	59.918933	87.326247	91.618184	0.0014929555212073	-2.00810131600614	down	0.359699307289611	-0.530468788236197	normal	0.000323642093251318	1.48808294757404	up	[IQR]	Lipid transport and metabolism;; Secondary metabolites biosynthesis, transport and catabolism;; General function prediction only	Molecular Function: nucleotide binding (GO:0000166);; Biological Process: aromatic amino acid family biosynthetic process (GO:0009073);; Cellular Component: chloroplast thylakoid membrane (GO:0009535);; Biological Process: response to ethylene (GO:0009723);; Cellular Component: chloroplast envelope (GO:0009941);; Biological Process: leaf morphogenesis (GO:0009965);; Biological Process: chlorophyl…	K00218|0|brp:103861694|K00218 protochlorophyllide reductase [EC:1.3.1.33] | (RefSeq) protochlorophyllide reductase B, chloroplastic-like	Porphyrin and chlorophyll metabolism (ko00860)	--	--	short chain dehydrogenase;; KR domain	Q	Secondary metabolites biosynthesis, transport and catabolism	molecular function: binding (GO:0005488);; biological process: metabolic process (GO:0008152);; biological process: cellular process (GO:0009987);; biological process: single-organism process (GO:0044699);; cellular component: cell (GO:0005623);; cellular component: membrane (GO:0016020);; cellular component: organelle (GO:0043226);; cellular component: organelle part (GO:0044422);; cellular comp…
evm.TU.BraA07002052	115.220799	60.318257	140.027145	56.052677	67.69837	38.354633	128.778569	164.666652	133.045444	0.170136822235546	-0.816500174770374	normal	0.280869122334894	0.448313013776738	normal	1.15577383148645e-06	1.27539572102379	up	--	--	Molecular Function: DNA binding (GO:0003677);; Biological Process: rRNA processing (GO:0006364);; Biological Process: unsaturated fatty acid biosynthetic process (GO:0006636);; Biological Process: response to light stimulus (GO:0009416);; Cellular Component: chloroplast thylakoid membrane (GO:0009535);; Biological Process: chloroplast organization (GO:0009658);; Cellular Component: chloroplast in…	K04035|0|brp:103830076|K04035 magnesium-protoporphyrin IX monomethyl ester (oxidative) cyclase [EC:1.14.13.81] | (RefSeq) magnesium-protoporphyrin IX monomethyl ester [oxidative] cyclase, chloroplastic	Porphyrin and chlorophyll metabolism (ko00860)	--	--	Rubrerythrin	H	Coenzyme transport and metabolism	molecular function: binding (GO:0005488);; biological process: metabolic process (GO:0008152);; biological process: cellular process (GO:0009987);; biological process: single-organism process (GO:0044699);; biological process: response to stimulus (GO:0050896);; cellular component: cell (GO:0005623);; cellular component: membrane (GO:0016020);; cellular component: organelle (GO:0043226);; cellula…
evm.TU.BraA09001897	119.033413	81.301491	124.652667	37.715206	42.901925	41.948856	89.33719	91.696521	100.402168	0.000116256953233432	-1.25474209013135	down	0.600311138522711	-0.187430286267421	normal	4.14364848341939e-05	1.07603906889277	up	[H]	Coenzyme transport and metabolism	Biological Process: response to reactive oxygen species (GO:0000302);; Molecular Function: protein binding (GO:0005515);; Biological Process: protoporphyrinogen IX biosynthetic process (GO:0006782);; Molecular Function: glutamyl-tRNA reductase activity (GO:0008883);; Biological Process: response to light stimulus (GO:0009416);; Cellular Component: chloroplast (GO:0009507);; Biological Process: re…	K02492|0|brp:103838624|K02492 glutamyl-tRNA reductase [EC:1.2.1.70] | (RefSeq) glutamyl-tRNA reductase 1, chloroplastic	Porphyrin and chlorophyll metabolism (ko00860)	--	--	Glutamyl-tRNAGlu reductase, N-terminal domain;; Shikimate / quinate 5-dehydrogenase;; Glutamyl-tRNAGlu reductase, dimerisation domain;; NADP oxidoreductase coenzyme F420-dependent;; NADH(P)-binding;; Ornithine cyclodeaminase/mu-crystallin family	H	Coenzyme transport and metabolism	biological process: response to stimulus (GO:0050896);; molecular function: binding (GO:0005488);; biological process: metabolic process (GO:0008152);; biological process: cellular process (GO:0009987);; molecular function: catalytic activity (GO:0003824);; biological process: single-organism process (GO:0044699);; cellular component: cell (GO:0005623);; cellular component: organelle (GO:0043226)…
