# Supplementary material for: Integrated Analysis of Transcriptomic and Metabolomic Data Reveals the Mechanism by Which LED Light Irradiation Extends the Postharvest Quality of Pak-choi (Brassica campestris L. ssp. chinensis (L.) Makino var. communis Tsen et Lee)
Source: Biomolecules. 2020 Feb 7;10(2):252. doi: 10.3390/biom10020252 (PMC7072264; doi:10.3390/biom10020252)
Supplement: Supplementary file 1 [file biomolecules-10-00252-s001.zip › Supplementary files/Supplementary Table S6. Target genes of the nat-siRNAs involved in Glucosinolate biosynthesis.xls]

#ID	T01	T02	T03	T04	T05	T06	T7	T8	T9	T01_T02_T03_vs_T04_T05_T06_DESeq_FDR	T01_T02_T03_vs_T04_T05_T06_DESeq_log2FC	T01_T02_T03_vs_T04_T05_T06_DESeq_(FDR_0.01_FC_2)_regulated	T01_T02_T03_vs_T7_T8_T9_DESeq_FDR	T01_T02_T03_vs_T7_T8_T9_DESeq_log2FC	T01_T02_T03_vs_T7_T8_T9_DESeq_(FDR_0.01_FC_2)_regulated	T04_T05_T06_vs_T7_T8_T9_DESeq_FDR	T04_T05_T06_vs_T7_T8_T9_DESeq_log2FC	T04_T05_T06_vs_T7_T8_T9_DESeq_(FDR_0.01_FC_2)_regulated	COG_class	COG_class_annotation	GO_annotation	KEGG_annotation	KEGG_pathway_annotation	KOG_class	KOG_class_annotation	Pfam_annotation	eggNOG_class	eggNOG_class_annotation	GO_second_level_annotation
evm.TU.BraA02004236	2.563213	5.755752	3.752671	0.073949	0	0.059962	1.490904	5.870292	3.647343	8.94034160395283e-08	-5.86681616182726	down	0.969190753304845	-0.0856999022731978	normal	3.03662861971425e-05	5.7985496861645	up	[E]	Amino acid transport and metabolism	Molecular Function: 2-isopropylmalate synthase activity (GO:0003852);; Biological Process: response to water deprivation (GO:0009414);; Cellular Component: chloroplast (GO:0009507);; Biological Process: response to insect (GO:0009625);; Biological Process: indoleacetic acid biosynthetic process (GO:0009684);; Molecular Function: 2-(2'-methylthio)ethylmalate synthase activity (GO:0010177);; Biolog…	K15741|0|brp:103854915|K15741 methylthioalkylmalate synthase 1 [EC:2.3.3.-] | (RefSeq) GSL-Elong; methylthioalkylmalate synthase 1, chloroplastic	Glucosinolate biosynthesis (ko00966);; 2-Oxocarboxylic acid metabolism (ko01210)	--	--	HMGL-like	E	Amino acid transport and metabolism	molecular function: catalytic activity (GO:0003824);; biological process: metabolic process (GO:0008152);; biological process: response to stimulus (GO:0050896);; cellular component: cell (GO:0005623);; cellular component: organelle (GO:0043226);; cellular component: cell part (GO:0044464);; biological process: multi-organism process (GO:0051704);; biological process: cellular process (GO:0009987…
evm.TU.BraA03004646	49.523357	129.478899	84.838748	0	0.027757	0	6.631423	13.381243	4.75	2.02979712188592e-21	-12.1473894111979	down	6.86283069695214e-05	-3.3290021857095	down	1.38084412934785e-08	8.83777382133603	up	[E]	Amino acid transport and metabolism	Molecular Function: 2-isopropylmalate synthase activity (GO:0003852);; Biological Process: response to water deprivation (GO:0009414);; Cellular Component: chloroplast (GO:0009507);; Biological Process: response to insect (GO:0009625);; Biological Process: indoleacetic acid biosynthetic process (GO:0009684);; Molecular Function: 2-(2'-methylthio)ethylmalate synthase activity (GO:0010177);; Biolog…	K15741|0|brp:103860538|K15741 methylthioalkylmalate synthase 1 [EC:2.3.3.-] | (RefSeq) MAM1-1; methylthioalkylmalate synthase 1, chloroplastic	Glucosinolate biosynthesis (ko00966);; 2-Oxocarboxylic acid metabolism (ko01210)	--	--	HMGL-like	E	Amino acid transport and metabolism	molecular function: catalytic activity (GO:0003824);; biological process: metabolic process (GO:0008152);; biological process: response to stimulus (GO:0050896);; cellular component: cell (GO:0005623);; cellular component: organelle (GO:0043226);; cellular component: cell part (GO:0044464);; biological process: multi-organism process (GO:0051704);; biological process: cellular process (GO:0009987…
evm.TU.BraA04000887	35.501667	49.169956	51.538563	32.269283	24.335213	19.487719	120.160927	136.869141	137.469025	0.0231587659286069	-0.681321553464252	normal	5.08970750237459e-10	1.56162363011262	up	2.58237437694972e-20	2.25505041503757	up	[Q]	Secondary metabolites biosynthesis, transport and catabolism	Molecular Function: iron ion binding (GO:0005506);; Biological Process: pentose-phosphate shunt (GO:0006098);; Molecular Function: electron carrier activity (GO:0009055);; Biological Process: response to UV (GO:0009411);; Biological Process: response to insect (GO:0009625);; Biological Process: indoleacetic acid biosynthetic process (GO:0009684);; Molecular Function: oxidoreductase activity, acti…	K12156|0|brp:103863599|K12156 cytochrome P450 family 83 subfamily A polypeptide 1 [EC:1.14.-.-] | (RefSeq) CYP83A1, CYP83A1-1; cytochrome P450 83A1	Glucosinolate biosynthesis (ko00966);; 2-Oxocarboxylic acid metabolism (ko01210)	--	--	Cytochrome P450	Q	Secondary metabolites biosynthesis, transport and catabolism	molecular function: binding (GO:0005488);; biological process: metabolic process (GO:0008152);; biological process: cellular process (GO:0009987);; biological process: single-organism process (GO:0044699);; molecular function: electron carrier activity (GO:0009055);; biological process: response to stimulus (GO:0050896);; biological process: multi-organism process (GO:0051704);; biological proces…
evm.TU.BraA06001821	1.5059	2.315091	2.263593	0	0.043067	0.075603	0.815228	2.432178	1.816083	9.51636544790349e-11	-5.2972332653106	down	0.800245721162458	-0.24177037083038	normal	1.83005141860468e-05	5.06706087130507	up	[Q]	Secondary metabolites biosynthesis, transport and catabolism	Molecular Function: iron ion binding (GO:0005506);; Cellular Component: endoplasmic reticulum (GO:0005783);; Molecular Function: electron carrier activity (GO:0009055);; Cellular Component: chloroplast (GO:0009507);; Biological Process: response to insect (GO:0009625);; Molecular Function: oxidoreductase activity, acting on paired donors, with incorporation or reduction of molecular oxygen, NAD(P…	K12154|0|brp:103872429|K12154 cytochrome P450 family 79 subfamily F polypeptide 1 [EC:1.14.13.-] | (RefSeq) CYP79F1, CYP79F2; dihomomethionine N-hydroxylase	Glucosinolate biosynthesis (ko00966);; 2-Oxocarboxylic acid metabolism (ko01210)	--	--	Cytochrome P450	Q	Secondary metabolites biosynthesis, transport and catabolism	molecular function: binding (GO:0005488);; cellular component: cell (GO:0005623);; cellular component: organelle (GO:0043226);; cellular component: cell part (GO:0044464);; molecular function: electron carrier activity (GO:0009055);; biological process: response to stimulus (GO:0050896);; biological process: multi-organism process (GO:0051704);; molecular function: catalytic activity (GO:0003824)…
evm.TU.BraA08000744	58.144566	64.89196	37.092621	38.224712	16.061266	18.723938	245.481384	156.091064	250.293396	0.0330016805002429	-0.975478810024364	normal	7.70585319518085e-07	2.05614532622504	up	3.12693374595589e-11	3.0415256595646	up	[Q]	Secondary metabolites biosynthesis, transport and catabolism	Biological Process: sulfur amino acid metabolic process (GO:0000096);; Biological Process: tryptophan biosynthetic process (GO:0000162);; Molecular Function: iron ion binding (GO:0005506);; Cellular Component: mitochondrion (GO:0005739);; Cellular Component: endoplasmic reticulum (GO:0005783);; Cellular Component: plasma membrane (GO:0005886);; Biological Process: glycine catabolic process (GO:00…	K11818|0|brp:103833295|K11818 cytochrome P450 family 83 subfamily B polypeptide 1 [EC:1.14.-.-] | (RefSeq) CYP83B1; cytochrome P450 83B1	Tryptophan metabolism (ko00380);; Glucosinolate biosynthesis (ko00966);; 2-Oxocarboxylic acid metabolism (ko01210)	--	--	Cytochrome P450	Q	Secondary metabolites biosynthesis, transport and catabolism	biological process: metabolic process (GO:0008152);; biological process: cellular process (GO:0009987);; biological process: single-organism process (GO:0044699);; molecular function: binding (GO:0005488);; cellular component: cell (GO:0005623);; cellular component: organelle (GO:0043226);; cellular component: cell part (GO:0044464);; cellular component: membrane (GO:0016020);; molecular function…
evm.TU.BraA09001287	2.516745	2.869576	2.775681	2.460526	1.506439	1.32686	7.423061	4.850104	9.732245	0.474883078732874	-0.468233969270286	normal	0.00445232946906538	1.45671694668627	up	0.00134599068982351	1.9344122527246	up	[E]	Amino acid transport and metabolism	Biological Process: regulation of cell growth by extracellular stimulus (GO:0001560);; Cellular Component: cytoplasm (GO:0005737);; Biological Process: pentose-phosphate shunt (GO:0006098);; Biological Process: glycine catabolic process (GO:0006546);; Biological Process: tryptophan catabolic process (GO:0006569);; Biological Process: unsaturated fatty acid biosynthetic process (GO:0006636);; Biol…	K11819|0|brp:103837982|K11819 S-alkyl-thiohydroximate lyase SUR1 [EC:4.4.1.-] | (RefSeq) S-alkyl-thiohydroximate lyase SUR1	Tryptophan metabolism (ko00380);; Glucosinolate biosynthesis (ko00966);; 2-Oxocarboxylic acid metabolism (ko01210)	--	--	Aminotransferase class I and II	R	General function prediction only	biological process: biological regulation (GO:0065007);; cellular component: cell (GO:0005623);; cellular component: cell part (GO:0044464);; biological process: metabolic process (GO:0008152);; biological process: cellular process (GO:0009987);; biological process: single-organism process (GO:0044699);; molecular function: catalytic activity (GO:0003824);; cellular component: membrane (GO:001602…
evm.TU.BraA09004180	7.964233	6.144265	4.946714	2.597012	1.023839	1.234769	20.810867	12.347406	17.911032	0.00116785082163924	-1.8129005291088	down	0.000516603502524876	1.44569426540422	up	1.57018727346754e-11	3.26711927160276	up	--	--	Cellular Component: nucleus (GO:0005634);; Biological Process: tryptophan catabolic process (GO:0006569);; Biological Process: indoleacetic acid biosynthetic process (GO:0009684);; Biological Process: glucosinolate biosynthetic process (GO:0019761);; Biological Process: defense response to bacterium (GO:0042742);; Molecular Function: thiohydroximate beta-D-glucosyltransferase activity (GO:0047251…	K11820|5.22969e-173|brp:103840711|K11820 N-hydroxythioamide S-beta-glucosyltransferase [EC:2.4.1.195] | (RefSeq) UGT74B1-1; UDP-glycosyltransferase 74B1	Tryptophan metabolism (ko00380);; Glucosinolate biosynthesis (ko00966);; 2-Oxocarboxylic acid metabolism (ko01210)	--	--	--	CG	Energy production and conversion;; Carbohydrate transport and metabolism	cellular component: cell (GO:0005623);; cellular component: organelle (GO:0043226);; cellular component: cell part (GO:0044464);; biological process: metabolic process (GO:0008152);; biological process: cellular process (GO:0009987);; biological process: single-organism process (GO:0044699);; biological process: biological regulation (GO:0065007);; biological process: response to stimulus (GO:005…
